# Supplementary material for: Functional mutation allele mining of plant architecture and yield-related agronomic traits and characterization of their effects in wheat
Source: BMC Genet. 2019 Dec 30;20:102. doi: 10.1186/s12863-019-0804-2 (PMC6937682; doi:10.1186/s12863-019-0804-2)
Supplement: Supplementary file 2 — Additional file 2: Table S1. Significantly associated SNPs in each environment or across environments identified by genome wide association analysis. [file 12863_2019_804_MOESM2_ESM.xlsx]

## Sheet: Sheet1
Trait	Marker	Chr	Pos	p	PVE
PH	AX-109900989	2B	679577716	6.8e-05	0.08639
PH	AX-111563435	3B	374142031	0.000747	0.07895
PH	AX-110409382	3D	603468706	0.000677	0.07683
PH	AX-109968486	5D	414844244	0.000266	0.09143
PH	AX-108930866	5D	417084071	0.000687	0.08045
PH	AX-109500865	5D	418685224	0.000266	0.09143
PH	AX-111118954	5D	419371841	0.000698	0.08027
PH	AX-108907798	5D	419809508	0.000214	0.09397
TGW	AX-111038570	2A	213842071	0.000358	0.0881
TGW	AX-110947775	2A	354331724	0.000479	0.08375
TGW	AX-111477361	2A	410133947	0.0005	0.08725
TGW	AX-110126864	2A	507067788	0.000622	0.08099
TGW	AX-109825589	3A	725628675	0.000454	0.08499
TGW	AX-109326075	3B	67251955	3.22e-05	0.11594
TGW	AX-110026124	3B	700015605	0.0009	0.07671
TGW	AX-109470650	3B	759448267	0.00044	0.08402
TGW	AX-111453614	4A	463548717	0.000688	0.08014
TGW	AX-108808365	4A	611204201	0.000311	0.08803
TGW	AX-110486137	4B	618683761	0.000671	0.08027
TGW	AX-109560392	5D	314835460	0.000855	0.07758
TGW	AX-109947280	5D	409567559	0.000546	0.08225
TGW	AX-109968486	5D	414844244	0.000424	0.08514
TGW	AX-108930866	5D	417084071	0.000792	0.07802
TGW	AX-109500865	5D	418685224	0.000424	0.08514
TGW	AX-111118954	5D	419371841	0.000669	0.07994
TGW	AX-110546979	6B	224864612	0.000495	0.08367
TGW	AX-109890625	6B	232827215	0.000878	0.07696
TGW	AX-109581176	6B	313887439	0.000866	0.07722
TGW	AX-110362625	6B	319190362	0.000379	0.08785
TGW	AX-108763176	6B	686549692	0.000297	0.08938
TGW	AX-110960575	7B	687629804	0.000323	0.09172
FLA	AX-108728338	2A	418093790	0.000397	0.08256
FLA	AX-109900989	2B	679577716	0.000782	0.06175
FLA	AX-109431670	3B	251927599	0.000502	0.08607
FLA	AX-111451060	3B	263422221	0.000221	0.09625
FLA	AX-110019230	3B	296796422	0.0002	0.09697
FLA	AX-109332280	4A	3873012	0.000838	0.07438
FLA	AX-110044748	5D	464108377	0.000423	0.08276
PWT	AX-111491563	2B	658940430	0.000984	0.07889
PWT	AX-109890560	2B	666477009	0.000814	0.07933
PWT	AX-111029728	3B	602229430	9.99e-05	0.10902
PWT	AX-108782015	4A	596824383	0.000994	0.07621
PWT	AX-108775516	6A	530623735	0.000745	0.08056
MT	AX-108960055	2B	197161218	0.000889	0.07819
MT	AX-108758905	3A	34904535	0.000755	0.07702
MT	AX-109655447	3B	165293369	0.000369	0.09462
MT	AX-109383600	3B	266910813	0.000484	0.08523
MT	AX-110529645	3B	358736067	0.000145	0.09446
MT	AX-111563435	3B	374142031	0.00014	0.09992
MT	AX-110536382	3B	746271373	0.000554	0.0839
MT	AX-110283220	3D	604711079	0.000701	0.08781
MT	AX-109041501	4A	601871802	0.000821	0.06193
MT	AX-110509530	5A	679454870	0.000573	0.0808
MT	AX-109984471	6A	597468649	0.000971	0.08255
MT	AX-109986925	6B	216690053	0.000831	0.0845
MT	AX-110624652	6B	460502099	0.000838	0.08438
MT	AX-109446470	6B	476960396	0.000113	0.10228
MT	AX-89425861	7D	63824313	0.000487	0.09204
ET	AX-110129800	1A	376938163	0.000153	0.09404
ET	AX-108755297	1A	577095708	0.000444	0.08544
ET	AX-110400668	1A	577567002	3.69e-05	0.11131
ET	AX-111595864	1B	511643254	0.000947	0.07674
ET	AX-109819393	2A	762890750	0.000388	0.08771
ET	AX-109578391	3A	55952514	0.000838	0.07883
ET	AX-109449495	3B	249093391	0.000619	0.08622
ET	AX-111196215	3B	271864887	4.56e-06	0.11394
ET	AX-110921480	3B	323802217	0.000499	0.08531
ET	AX-111563435	3B	374142031	0.000575	0.0884
ET	AX-110453668	3B	389764246	0.000812	0.08147
ET	AX-111029728	3B	602229430	0.0008	0.08208
ET	AX-111497396	4B	25831711	0.000532	0.08448
ET	AX-111834913	4B	269896621	0.000944	0.07679
ET	AX-110467026	5A	692057838	0.000537	0.08326
ET	AX-111598877	6A	597359422	0.000628	0.08674
ET	AX-111486113	6A	597361676	0.000522	0.08668
ET	AX-109984471	6A	597468649	0.000428	0.08907
ET	AX-111011831	6A	597472722	0.00081	0.08255
ET	AX-111639887	6A	597657208	0.000648	0.08542
ET	AX-108852684	6A	597697211	0.000528	0.08654
ET	AX-86163833	6A	597701257	0.000528	0.08654
ET	AX-111040384	6A	597703779	0.000805	0.08243
ET	AX-111027789	6A	597786563	0.000908	0.08054
ET	AX-89515564	6B	26647088	0.000232	0.09063
ET	AX-111556361	7B	34297311	0.000441	0.08314
ET	AX-89425861	7D	63824313	0.000241	0.09777
SL	AX-109488235	1A	254582915	0.000299	0.08592
SL	AX-110437942	1B	398823627	0.000368	0.08235
SL	AX-109270384	2A	712317967	0.000263	0.08614
SL	AX-110960588	3B	255902481	0.000321	0.08426
SL	AX-111172356	3B	282202013	0.000321	0.08384
SL	AX-110017449	5B	559684721	0.000811	0.07861
SL	AX-108910411	5B	559773601	0.000811	0.07861
SL	AX-108980148	5B	559988873	0.000811	0.07861
SL	AX-110048724	5B	559990784	0.000811	0.07861
SL	AX-108867655	5B	560737619	0.000736	0.07961
SL	AX-108886851	5B	560747710	0.000736	0.07961
SL	AX-108920772	5B	560991382	0.000488	0.08445
SL	AX-111044723	5B	561065738	0.000719	0.08023
SL	AX-111012841	5B	561255503	0.000499	0.08486
SL	AX-111074883	5B	561385811	0.000711	0.08001
SL	AX-110646354	5B	561692555	0.000474	0.08489
SL	AX-111529524	5B	561974165	0.000736	0.07961
SL	AX-108917691	6A	73473707	0.000321	0.08403
SL	AX-110026337	6D	173468	0.00095	0.07752
SL	AX-111782233	6D	471105392	0.000261	0.08679
SL	AX-110485937	7A	671726465	0.000231	0.08743
GNS	AX-109585477	2A	695514686	0.000115	0.10446
GNS	AX-109493899	2B	595642745	0.00029	0.09301
GNS	AX-110946771	3A	712313432	0.000997	0.07835
GNS	AX-108801150	3B	332839439	2.7e-06	0.15099
GNS	AX-111549065	3B	344395976	5.79e-05	0.11264
GNS	AX-111123751	3B	399854193	0.000715	0.0761
GNS	AX-111567622	3B	739094102	0.000991	0.07214
GNS	AX-108942369	3B	740293181	0.000334	0.08373
GNS	AX-109325603	3B	742017558	0.000786	0.07547
GNS	AX-109438215	3B	817259816	3.57e-06	0.14869
GNS	AX-110388437	5B	32415155	3.35e-06	0.14758
GNS	AX-109920920	5B	420624235	0.000215	0.09675
GNS	AX-108898559	6B	311944032	0.000677	0.07822
SD	AX-109488235	1A	254582915	0.000732	0.07594
SD	AX-109466895	1A	360002630	0.001	0.07176
SD	AX-110080553	1A	585337692	0.000317	0.08448
SD	AX-110437942	1B	398823627	0.000857	0.07318
SD	AX-109270384	2A	712317967	0.000705	0.07534
SD	AX-110371706	2A	734684363	0.000507	0.07958
SD	AX-110960588	3B	255902481	0.00055	0.07765
SD	AX-111172356	3B	282202013	0.00054	0.07766
SD	AX-111689108	3B	301074069	0.000537	0.07774
SD	AX-109316027	4B	662971227	0.000913	0.07353
SD	AX-109544620	5B	655006847	0.000693	0.07498
SD	AX-108917691	6A	73473707	0.00059	0.07935
SD	AX-111080915	6B	147881404	0.000961	0.07192
SD	AX-111782233	6D	471105392	0.000424	0.08098
SD	AX-110485937	7A	671726465	0.00053	0.07788
NSL	AX-110516518	2A	421454689	0.000529	0.07979
NSL	AX-109585477	2A	695514686	0.000874	0.07398
NSL	AX-109332818	2B	98981309	1.55e-05	0.1447
NSL	AX-109493899	2B	595642745	8.47e-06	0.15293
NSL	AX-110921480	3B	323802217	4.07e-05	0.13141
NSL	AX-108801150	3B	332839439	0.000226	0.10935
NSL	AX-111549065	3B	344395976	1.41e-06	0.17836
NSL	AX-109438215	3B	817259816	1.58e-07	0.21007
NSL	AX-111212711	3D	600606177	1.65e-05	0.14368
NSL	AX-110911620	4B	644792869	5.55e-06	0.16176
NSL	AX-111515699	5A	549802494	1.47e-05	0.14538
NSL	AX-110388437	5B	32415155	1.45e-07	0.21102
NSL	AX-110452990	5D	501384043	1.83e-05	0.14225
NSL	AX-108944688	6A	557090469	0.000811	0.09109
NSL	AX-108734058	6A	606709774	0.000553	0.09774
NSL	AX-110990299	6B	696464955	9.07e-06	0.15198
