# Supplementary material for: Functional mutation allele mining of plant architecture and yield-related agronomic traits and characterization of their effects in wheat
Source: BMC Genet. 2019 Dec 30;20:102. doi: 10.1186/s12863-019-0804-2 (PMC6937682; doi:10.1186/s12863-019-0804-2)
Supplement: Supplementary file 5 — Additional file 5: Table S2. Plant height of mutant lines carrying mutation alleles of candidate SNPs. [file 12863_2019_804_MOESM5_ESM.xlsx]

## Sheet: Sheet1
SNP	Mutation allele	Line	2015C	2015H	2016C	2016H	2017H	Ac-Env
		WT	73.6	83.5	95	87.1	93.3	86.8
		WT	64.7	88.8	92.6	85.7	91.6	85.2
AX-109900989	GG	JE0182	27.9	33.1	55	33.7	55.2	40.9
		JE0181	28.6	33	52.6	41.9	60.2	43.5
		JE0149	28.1	35.5	48.5	52.7	58.7	45.5
		JE0166	40.4	46.5	50.5	46.5	47.8	46.5
		JE0089	37.3	49.4	47.4	46.9	51	46.7
		JE0124	40.4	45.5	68.4	50.4	53.4	51.7
		JE0118	43	47.8	59.4	50	60.4	52.2
		JE0167	41.2	51.1	59.2	54.2	55.6	52.6
		JE0156	39.4	50.6	65.2	54.2	NA	52.7
		JE0158	51	53.2	58.2	52.1	NA	53.6
		JE0164	51.4	50.5	41	61.5	65.4	54.5
		JE0173	41.4	42.4	65.8	57.3	67.2	55.2
		JE0165	45.4	50.4	60.8	61.5	55.6	55.3
		JE0150	NA	48.3	63.8	50	63.2	55.9
		JE0179	47.9	51.6	64.4	57.8	63	57.2
		JE0175	43.1	54.2	62.2	61.4	63	57.3
		JE0128	37.6	53.4	71.8	61.8	60	57.5
		JE0146	49.8	57.9	65.2	55.1	63.8	58.4
		JE0184	42.9	60.8	65.2	57	68.4	59.1
		JE0147	24.9	64.2	68.7	57.7	76.8	59.2
		JE0052	47.9	55.7	64.8	60.6	67.8	59.7
		JE0017	37.6	58.7	71.2	63.4	69	60.6
		JE0129	42.4	61.5	73.4	57.9	69.2	61.1
		JE0152	50.4	58.3	69.2	60.9	66.8	61.3
		JE0171	48.6	55.3	65.8	66	69	61.4
		JE0186	51.8	56.8	60.3	69.6	66.4	61.6
		JE0024	43.2	67.8	66	61.6	70.2	62.2
		JE0091	50.2	61.4	67.6	64.7	72.4	63.6
		JE0189	32.5	55.6	72.8	74.6	76.4	63.7
		JE0117	46.4	64.8	70.2	61.4	75	63.9
		JE0190	45.2	59.4	75.2	59.8	78.8	63.9
		JE0112	48.9	58.3	69.4	67.6	76.6	64.7
		JE0185	52.8	63	73.4	65.9	67.8	64.9
		JE0154	45.6	61.5	63	72.3	78	65
		JE0078	51.6	62.7	68	66.3	74.4	65
		JE0162	54.5	59.7	70.4	64.6	76.4	65.3
		JE0127	48.7	70.1	72.6	61	75.2	65.7
		JE0007	55.7	67.8	71.8	57	77.9	65.8
		JE0116	49.4	64.1	70.2	71.3	71	65.9
		JE0121	48.1	55.1	78.8	69.9	74.8	65.9
		JE0054	48.1	63.7	75.8	65.8	74.6	66
		JE0183	52	63.6	76.4	64.9	72	66
		JE0105	53.1	65.5	68	75	NA	66.3
		JE0155	50.7	64.8	68.4	78.3	NA	66.8
		JE0098	62.3	69	72.6	73.2	NA	69.7
		JG0030	57.5	68.3	79.8	78.9	NA	71.9
		JE0022	49.5	57.4	74.8	73.3	73.2	66.3
		JE0011	50.4	63	73.2	69.6	75	66.8
		JE0033	45.7	60.1	74.8	72.6	78.8	67.2
		JE0132	49.4	73.5	68	66.1	78	67.4
		JE0005	55.6	68.9	67	68.7	75	67.4
		JE0159	56.1	60.2	73.2	70.8	77.4	67.9
		JE0145	48.2	66.5	78.8	66.4	79.4	68.2
		JE0097	49.4	60.4	78.4	67.9	83.4	68.3
		JE0043	54.4	66.6	74.8	69.1	74.8	68.3
		JE0187	55.3	65.9	65.2	75.4	76.4	68.3
		JE0100	57.1	63.8	71.2	71.7	76.2	68.4
		JE0135	55.4	64.8	65.2	75.4	78	68.5
		JE0144	52	64.2	81.2	68.4	74.9	68.5
		JE0170	43.7	57.3	83.6	69.7	85.8	68.6
		JE0140	59.2	63.4	71	71.7	76.8	68.8
		JE0006	44.4	60.6	67.4	83.2	82.4	68.9
		JE0115	54.2	62.4	66.6	81.2	75.8	69
		JG0019	54.7	63.2	79	71.1	75.7	69.1
		JE0034	57.1	66.7	74	71.3	74.9	69.2
		JE0123	52	68.3	80.6	67.7	77.2	69.4
		JE0088	53.6	64.8	78	72.7	75.8	69.5
		JE0114	41.1	71.8	76.2	72.3	82	69.5
		JE0180	55.3	62.4	80.8	67.1	81.8	69.6
		JE0042	60.2	68.6	80.4	65.5	74	69.7
		JE0045	55.4	67.4	67.8	78	76.7	69.8
		JE0137	55.4	68.1	78.2	67.6	79	69.9
		JG0001	53.1	60	72	74.8	86.2	69.9
		JE0069	57.7	67.1	77	75.1	70.6	70
		JE0109	56.7	68.8	77	71.4	74.8	70.1
		JE0027	54.8	67.8	74	74.6	79	70.6
		JE0009	57.3	63.4	78	72.6	83.2	71.3
		JE0134	53.4	62.1	77.4	76	85.8	71.6
		JE0169	59.4	59.5	85.2	75.7	76.1	71.6
		JE0176	52.7	64.9	82.2	75.3	80.6	71.7
		JE0095	48.5	72.5	76.2	76.2	82.6	72
		JE0161	55.4	61	79.5	73	89.1	72
		JE0103	53.3	70.6	78	70.4	86.8	72.2
		JE0120	53.4	67.7	87.8	67.9	83.6	72.2
		JE0177	57.6	60.9	82	74.1	84.9	72.3
		JE0172	51.7	63.9	85.2	75.4	82.8	72.4
		JE0025	57.4	67.4	77	77.3	80.5	72.5
		JE0075	58.2	68.4	78.4	69	88	72.6
		JE0058	54.7	81.9	78.8	73	73.3	72.8
		JE0041	67.2	66	74.2	75.9	79.2	72.8
		JE0141	57.8	71.5	83.2	68.2	83.5	72.9
		JE0047	58.6	73.4	76.8	77.7	75.3	72.9
		JE0094	51.4	78	80.8	73.4	79	73
		JE0063	54	72.8	80.6	73.1	82.9	73.1
		JE0160	50.8	62.9	83.4	80.2	84.8	73.3
		JE0138	54.7	71.2	82.6	71.7	84.6	73.3
		JE0066	55.6	69.3	81.8	73	85	73.3
		JE0082	60.9	64.2	81.8	72.8	85.8	73.3
		JE0139	54.7	70.5	80.6	79.8	78.2	73.5
		JE0133	55.6	72.9	85.4	71.8	81	73.6
		JE0108	56.3	68.3	78	77	86	73.7
		JE0131	50.8	72.9	79.4	77	85	73.7
		JE0102	57.9	73.2	79.4	73.2	86.4	74.4
		JE0106	67.4	80.4	68	72.3	83.4	74.4
		JE0085	62.9	66.4	83.8	74.8	83.2	74.5
		JE0136	61.6	70.4	79	77.3	82	74.5
		JE0046	60.3	66.3	77.6	84.3	80.6	74.6
		JE0104	48.8	81.5	79	76.7	84	74.7
		JE0014	56.9	74.4	83.6	75.1	83.6	75.1
		JE0087	59	74.1	81.4	77.9	83.4	75.7
		JE0099	61.2	74.9	78.6	78.3	83.2	75.7
		JE0092	54.8	67.4	87.8	79.3	86.4	75.8
		JE0083	61.6	74.9	85.8	73.8	83	76
		JE0122	51.8	75.5	86.8	79.3	83.2	76
		JE0107	61.5	69.6	80.8	82.1	83.8	76.2
		JE0178	61.5	77	83.8	82.9	NA	77.1
		JE0084	60.8	77.7	84.6	77.5	83.8	77.3
		JG0048	60.4	70.7	83.2	81.7	87.8	77.4
		JE0086	61.4	70.5	87.6	75.9	91.2	77.6
		JE0065	64.3	74	85	74.8	89.4	77.6
		JE0016	62.9	79.6	82.6	76.8	84.9	77.7
		JE0101	66.6	71.8	84.2	76.7	88.4	77.7
		JE0062	61.6	70.9	85	80.5	89.4	78
		JE0119	60.8	74.6	90.2	73.7	90.6	78.1
		JE0076	63.5	72.3	88.6	76.5	89	78.2
		JG0031	59.7	70.5	81.3	87.1	89.5	78.5
		JE0013	69.1	74.9	84.2	78.3	87.2	78.9
		JE0110	65.3	76.3	84.8	81.7	86.4	79.3
		JE0036	63.1	76	83.8	83.4	88	79.4
		JE0049	68.4	69.9	89.2	82.5	85.8	79.5
		JE0070	56.3	82.6	87.4	83.6	85.2	79.8
		JE0071	65.4	76.3	87	81.5	88	80
		JE0037	66.8	75.4	83.4	86.6	87.6	80.6
		JE0029	58.2	76.1	84.2	91	92.2	81.4
		JG0032	64.4	76	85.2	90.3	87.4	81.5
		JE0093	55.8	74.8	95.2	85.3	94.2	81.8
		JE0113	52.8	83.8	93.2	82.7	93.2	81.9
		JE0012	70.2	81.9	85.2	81.4	92.4	82.5
		JE0055	58.9	77.7	92.6	84.8	96.2	82.7
		JE0056	59.6	75.7	89.6	86	99.1	82.7
		JE0039	73.6	83.4	85.4	84.9	86.2	83
		JE0057	69.4	77.6	90.1	85.1	93.2	83.5
		JE0148	NA	83.2	81.6	83.7	88.6	84.3
		JE0061	52.6	80.6	91.8	92.5	99.6	84.6
		JE0023	64	79.9	98.2	89.2	93	85.5
		JE0074	66.2	83.5	98.8	88.7	90.2	86
		JE0111	58.1	84.2	91.2	94.2	97.2	86.1
		JE0003	71.2	83	89.8	90.9	93.5	86.3
		JE0021	64.4	83.7	100.8	89.3	92.8	86.8
		JE0081	72.4	82.3	99.8	95.7	97.2	90.1
		JE0053	64.7	86.1	100.8	98.8	99.4	90.9
		JE0072	75.2	82.1	98.4	95.3	104.2	91.6
		JE0064	65.3	85.1	104.2	96.5	102.8	91.6
		JE0060	63.3	88.7	100.3	98.4	102.8	91.7
		JE0044	77.9	87.9	92.2	96.1	105	92.4
		JE0059	62	86.2	105.6	96.5	108.8	92.7
		JE0004	68.4	89.3	95.2	101.6	104.5	92.8
		JE0067	90.7	96	107.8	103.3	116	103.1
AX-110409382	CC	JE0163	56.2	62.8	80.6	71.5	81.2	70.8
AX-111563435	GG	JG0020	63	68	81	73.5	76.6	72.6
		JE0026	58	66	75.6	73.8	78.8	70.9
		JE0038	63.3	67.9	74.4	68.2	67	68.2
		JE0050	55.5	67.1	75.8	71.9	82.7	71
AX-109900989	GG	JE0010	41.7	46.8	47	45.4	53.8	47
AX-108907798	CC	JE0151	47.1	51	56.4	55.4	56.4	53.5
AX-108930866	TT	JE0157	54.6	61.6	81.2	81.5	80.8	72.8
AX-109500865	TT	JE0015	53.6	63.4	70.6	67.7	66	64.7
AX-111118954	GG	JE0168	53.3	58.3	62	60.2	71.1	61.1
AX-109968486	TT	JE0018	38.9	51.7	63	55.5	64.2	55
AX-110409382	CC	JE0188	45.5	50.6	60.8	56.3	56	54.1
AX-111563435	GG	JG0002	42.9	66.5	62	73.6	66.2	63.3
		JE0068	58.2	58.6	63.4	63.2	66.3	62.1
		JE0090	48.8	62.1	60.2	59.4	64.4	59.3
		JE0096	54	54.2	60.8	57	59.6	57.2
