# Supplementary material for: Functional mutation allele mining of plant architecture and yield-related agronomic traits and characterization of their effects in wheat
Source: BMC Genet. 2019 Dec 30;20:102. doi: 10.1186/s12863-019-0804-2 (PMC6937682; doi:10.1186/s12863-019-0804-2)
Supplement: Supplementary file 6 — Additional file 6: Table S3. Thousand grain weight of mutant lines carrying mutant alleles of candidate SNPs. [file 12863_2019_804_MOESM6_ESM.xlsx]

## Sheet: Sheet1
SNP	Mutation allele	Line	2015C	2015H	2016C	2016H	2017H	Ac-Env
		WT	39.9	53.2	51.9	48.4	48.4	48.1
		WT	43.3	50.3	54.6	44.6	50.5	48.5
AX-109326075	GG	JE0151	42.3	42.8	41	43.1	48.3	43.8
		JE0188	38.4	36.5	49.1	41.7	46.3	42.9
		JE0008	37.4	41.7	48	39.6	40.5	41.3
AX-109947280	TT	JE0174	21.4	27.8	30.3	34.7	32.3	29.8
		JE0147	42.5	34.3	46.9	47.7	55.2	46.6
		JE0168	37.8	50	47.5	38.8	47.6	44
		JE0010	39.9	47.4	50.1	42.9	38.3	43.1
		JE0068	40.5	51.2	55.4	46.1	45.7	47.4
		JE0090	26.1	44.7	43.3	40.5	37.9	38.2
		JE0028	38.3	50.4	48.2	44.2	45.5	45
AX-109326075	GG	JG0002	31.3	30.6	43.9	29.4	37	34.6
AX-109947280	TT	JE0038	25.6	43.4	37.5	41.2	43	38.3
		JE0163	30.6	29.5	42.5	36.2	40.8	36.6
		JE0050	31.6	39.2	48.4	36.1	43.7	39.9
		JE0026	34.5	41.6	44.4	40.2	41.3	40.4
		JE0143	31.6	36.1	41.5	35.1	39.2	36.8
