# Supplementary material for: Functional mutation allele mining of plant architecture and yield-related agronomic traits and characterization of their effects in wheat
Source: BMC Genet. 2019 Dec 30;20:102. doi: 10.1186/s12863-019-0804-2 (PMC6937682; doi:10.1186/s12863-019-0804-2)
Supplement: Supplementary file 7 — Additional file 7: Table S4. Maximum tiller number of mutant lines carrying mutant alleles of candidate SNPs. [file 12863_2019_804_MOESM7_ESM.xlsx]

## Sheet: Sheet1
SNP	Mutation allele	Line	2015C	2015H	2016C	2016H	2017H	Ac-Env
		WT	15.4	11.4	11.4	16.7	14.6	13.6
		WT	13.8	7.5	12.5	14.4	10	10.8
AX-89425861	GG	JG0001	6.3	NA	8.6	14.7	NA	9.1
		JE0099	16	9.7	12.5	17	14.1	13.3
		JE0104	14.8	3.5	9.4	16.8	12	10.3
		JE0107	14.8	7.7	12.4	15.5	13.9	12.4
		JE0110	12.7	5.2	7.3	9.5	13.1	9.7
		JE0111	13.8	2.9	9.4	12.4	15.2	10.5
		JE0114	17.8	3.3	17.9	18.4	9.9	11.5
		JE0116	9.9	3.4	5.5	8.8	11.1	7.8
		JE0011	10.6	3.3	8.6	15.2	9.3	8.4
		JE0119	18.9	3.7	8	16	17.2	12.4
		JE0121	8.7	3.6	7.4	12.4	11.6	8.4
		JE0123	11.2	2.9	6.6	11.4	14.7	9.4
		JE0124	1.2	0.9	2.3	7.1	5.7	3.3
		JE0127	13.8	0.8	1.9	7.9	10.1	6.8
		JE0128	6.5	1.3	7.3	11.4	7.2	5.9
		JE0135	12.1	5.3	11.1	17.1	10.8	10.2
		JE0137	10.2	5.3	6.7	10.5	9.4	8.2
		JE0013	13.7	11.3	10.8	23	12.1	13.1
		JE0138	7.5	1.6	4.8	10.3	8.5	6.1
		JE0139	6.8	2.2	7.4	9	7.9	6.2
		JE0147	9.3	3.1	6.2	13.6	7.6	7.1
		JE0150	4.3	NA	5.4	10.2	9.9	7.7
		JE0152	11.5	4	8.5	13.1	8.1	8.1
		JE0156	4.1	1.3	1.7	13	6.9	4.8
		JE0158	1.1	0.8	1	1.4	2.3	1.4
		JE0159	6.3	3.2	4.7	11.7	12.7	7.8
		JE0161	6.3	2.4	9.5	10.5	10.5	7.4
		JE0162	9.1	4.8	5.3	14.2	10	8.2
		JE0164	1.9	3.8	2.1	1.2	5.9	3.6
		JE0166	9.2	NA	2	13	5.7	6.8
		JE0167	9.8	1.3	3	7.9	5.7	5.1
		JE0169	5.2	1.4	11.5	13.4	9	7.1
		JE0170	6.1	2.3	11.2	13.8	14.2	9.1
		JE0171	1	1.5	5.9	6	6.2	4
		JE0173	2.4	0.5	4.2	8.4	7.8	4.5
		JE0174	NA	NA	9.7	25.2	21.5	19.1
		JE0176	10.4	2.7	7.2	12.8	11	8.3
		JE0177	12.9	10.2	15.6	17.1	15.6	13.8
		JE0178	9.4	5.4	11.1	13.1	10.4	9.2
		JE0179	1.9	1.5	4.2	10.7	4.2	3.7
		JE0180	4.3	4.2	4.1	10.3	8.2	6.1
		JE0185	5	2	2.7	6.9	7.4	4.8
		JE0189	2.8	0.7	3.6	6.5	7.2	4.1
		JE0021	13.2	3.8	7	18.2	12.8	10.2
		JE0023	19.1	5.4	12.3	20.8	15.9	13.6
		JE0024	6	1.5	6.9	11.2	6.4	5.6
		JE0025	9.3	3.3	9.3	13	10.2	8.3
		JE0034	6.4	2.6	5.8	10.5	15.1	8.4
		JE0044	21.2	8.7	16.8	16.3	13.9	14.5
		JE0046	8.4	3.7	7.4	10.7	9	7.4
		JE0047	12.4	5.5	7.7	13.5	9.5	9.1
		JE0004	13.8	NA	12.7	18.6	NA	14.6
		JE0049	14.1	6.3	10.2	12.8	15.5	11.7
		JE0052	7.7	4.1	8.3	12.8	11	8.3
		JE0053	15.4	2.8	11.9	12.8	13.8	10.8
		JE0054	9.1	2.4	8.6	10.4	8.5	7.2
		JE0055	14.5	3.9	9.4	14.1	13.2	10.5
		JE0056	11.5	3.4	10	14.8	13.7	10.1
		JE0060	14.4	1	9.8	15.9	12.1	9.6
		JE0061	21	1.1	11.3	15.2	14.3	11.6
		JE0065	19.6	11	13.6	17	14.9	14.7
		JE0069	11.2	6	8.7	12.8	12.2	9.9
		JE0070	13.1	4	13.6	18	16.2	12.2
		JE0071	8.4	3.8	8.5	13.4	11.4	8.6
		JE0072	6.7	5	9.1	9.7	14.3	9.3
		JE0074	13.9	5.4	9.7	15.7	13	10.9
		JE0082	15.7	11.8	12.6	16.2	14.3	13.8
