# Supplementary material for: Functional mutation allele mining of plant architecture and yield-related agronomic traits and characterization of their effects in wheat
Source: BMC Genet. 2019 Dec 30;20:102. doi: 10.1186/s12863-019-0804-2 (PMC6937682; doi:10.1186/s12863-019-0804-2)
Supplement: Supplementary file 8 — Additional file 8: Table S5. Effective tiller number of mutant lines carrying mutant alleles of candidate SNPs. [file 12863_2019_804_MOESM8_ESM.xlsx]

## Sheet: Sheet1
SNP	Mutation allele	Line	2015C	2015H	2016C	2016H	2017H	Ac-Env
		WT	9.3	8.2	8.5	11.6	12.8	10.2
		WT	10.3	8.5	9.1	9.8	8.5	9.2
AX-89425861	GG	JG0001	5.3	NA	7.5	11.9	NA	7.7
		JE0099	10.4	7.5	11.7	11.5	11.3	10.3
		JE0104	11.7	3	10.3	10.1	9.4	8.6
		JE0107	8.6	7.6	10	10.9	11.5	9.7
		JE0110	8.9	5.3	6.6	8	9.6	7.8
		JE0111	9.4	3.1	6.4	10.5	11.9	8.4
		JE0114	10.6	3.3	11.5	13.9	8.7	8.9
		JE0116	8	4.1	5.7	7.3	8.5	6.9
		JE0011	6.6	3.5	8.9	8.3	7.7	6.7
		JE0119	7.3	3	7.2	13.1	10.9	8.1
		JE0121	3	3.5	7.7	9.5	8.2	6
		JE0123	7.8	2.8	5.1	9.1	10.2	7.1
		JE0124	0.8	0.9	1.9	5.9	3.1	2.3
		JE0127	14.9	1.3	2.1	6.9	7.2	6.8
		JE0128	2.6	0.9	6.7	6.9	4.4	3.8
		JE0135	8.9	4.9	8	15.9	7.7	8.4
		JE0137	5.2	5.1	5.7	12.3	7	6.7
		JE0013	8.3	10	14.9	13.4	11.5	11.1
		JE0138	3.5	3	5.2	8.1	5.8	4.8
		JE0139	4.8	2.5	6.9	7.4	4.8	4.8
		JE0147	4.5	2.4	2.7	10.3	6.6	5.2
		JE0150	1.7	NA	4.6	9.6	7.9	5.9
		JE0152	4.5	3.8	1.1	7.9	5.9	4.8
		JE0156	2.3	1.6	3.1	7.2	6.8	4.2
		JE0158	0.7	0.8	0.7	0.9	1.6	1
		JE0159	3.7	4.3	6.7	10.2	7.7	6.2
		JE0161	4	3.3	8.2	5.1	5.4	4.8
		JE0162	6.1	6.5	9.8	12.5	10.1	8.7
		JE0164	0.3	3.3	4	0.1	3.3	2.3
		JE0166	6.5	NA	0.8	9.1	8.4	6.8
		JE0167	6.6	2.2	4.5	5.2	5.3	4.7
		JE0169	4.8	2.6	12.3	10.9	8	6.9
		JE0170	3.9	3.8	11.5	10.4	10.2	7.4
		JE0171	0.1	1.2	6.6	3.8	3.3	2.5
		JE0173	1.7	0.6	5.4	6.6	6.2	3.8
		JE0174	NA	NA	4.7	6.4	15	10.6
		JE0176	6.4	3.6	7.7	13	9	7.5
		JE0177	8.1	8.5	7.8	11.6	12.7	9.9
		JE0178	7.8	5.6	9.7	12.4	10.4	8.8
		JE0179	1.3	1.4	4.2	8	4.2	3.4
		JE0180	3	3.6	4.7	7.6	7.9	5.4
		JE0185	4.6	2.4	2.3	5.9	6.5	4.5
		JE0189	1.5	0.7	3.2	6.9	5.4	3.3
		JE0021	7.8	4.1	6.8	11.2	6.7	6.9
		JE0023	10.6	4.3	7.8	10.9	10.7	8.8
		JE0024	2.8	1.3	9.1	7	5.9	4.6
		JE0025	4.9	3.1	8.9	9.4	9.4	6.8
		JE0034	4.6	4.1	9.8	8.6	9.8	7.1
		JE0044	9.9	7.6	10.9	11	9.3	9.4
		JE0046	5	4.6	7.2	7.9	5.5	5.7
		JE0047	7.5	5.7	11.9	10.8	6.4	7.7
		JE0004	8	NA	10.7	12.3	NA	9.9
		JE0049	8.5	6.2	12.9	11.5	13	10.1
		JE0052	5.6	3	7.2	10.2	6.3	6
		JE0053	7.3	4.5	12.2	11.7	9.9	8.5
		JE0054	6.7	2.3	8.4	6.7	8.6	6.4
		JE0055	10.2	3.6	10.2	10	9.8	8.5
		JE0056	6.4	4	10.7	10.4	10.9	8.1
		JE0060	8.9	1.1	9.3	11.5	9	7.4
		JE0061	13	1.1	10.4	13.1	10.3	9.1
		JE0065	11.8	8.2	7.4	11.8	11.8	10.4
		JE0069	7.4	5.9	7.3	9.7	10.5	8.2
		JE0070	9.3	3.5	15.8	13.9	14.3	10.7
		JE0071	4.9	3.5	7	9.7	7.9	6.3
		JE0072	5.1	5.1	5.5	6.7	8.2	6.2
		JE0074	8	5.8	7.8	10.4	10.7	8.5
		JE0082	8.5	8.9	12.9	12.5	11.3	10.4
