# Supplementary material for: Functional mutation allele mining of plant architecture and yield-related agronomic traits and characterization of their effects in wheat
Source: BMC Genet. 2019 Dec 30;20:102. doi: 10.1186/s12863-019-0804-2 (PMC6937682; doi:10.1186/s12863-019-0804-2)
Supplement: Supplementary file 9 — Additional file 9: Table S6. Flag leaf angle of mutant lines carrying mutant alleles of candidate SNPs. [file 12863_2019_804_MOESM9_ESM.xlsx]

## Sheet: Sheet1
SNP	Mutation allele	Line	2015C	2015H	2016C	2016H	Ac-Env
		WT	60	86	71	83.5	74.3
		WT	62	79	67.5	83	72.4
AX-109900989	GG	JG0001	30.8	NA	17.5	19	22.3
		JE0009	28.5	71.5	37.5	43.3	43.2
		JE0099	27	44	31	24	30.6
		JE0100	57.5	71	42	28.5	48
		JE0101	58	71	56	66.5	62.2
		JE0102	54	57.5	33	32	42.9
		JE0103	43	81.5	32	30	43.8
		JE0104	52.5	70	47.5	85	63.1
		JE0105	48.5	81	36	44.5	50.1
		JE0106	70	130	40	34	63.4
		JE0107	67.5	72.5	59	50	61.4
		JE0108	56.5	59.5	41.5	42.5	49.1
		JE0109	62.5	58	59.5	39.5	54.7
		JE0110	63	104	51.5	61.5	67.2
		JE0111	74.5	75.5	53.5	46.5	61.3
		JE0112	46	46	31.7	35.5	39.2
		JE0113	55.5	82	71.5	88	73.7
		JE0114	61.5	65	39.5	44	51.3
		JE0115	43.5	101	43.5	65.5	60.3
		JE0116	69.5	40	27	28.3	41
		JE0117	51.5	66	51.5	64	57.6
		JE0011	43.5	74	55.5	63.5	58
		JE0118	60.5	82	49.5	67	63.2
		JE0120	46	47	43	44.5	44.9
		JE0121	73.5	127	67.5	84.5	84.9
		JE0122	59	120	65.5	67	74.6
		JE0123	33	81.5	28	41	43
		JE0124	43.5	114	58	35	58.8
		JE0127	57.5	92	65	90.5	75
		JE0012	29	52	62.5	55.5	49.9
		JE0128	82.5	135	112.5	111	108.5
		JE0129	63	84	60.5	42.5	60.9
		JE0131	62	64	31	42.5	48.5
		JE0132	70.5	81	68	61.5	69.4
		JE0133	45.5	39.5	48	42.8	44.3
		JE0134	63.1	65	35.5	56.5	53.9
		JE0135	57.5	66	47.5	55	55.6
		JE0136	50.5	60.5	27	49.5	45.5
		JE0137	74	85	68.5	63	71.6
		JE0013	62	134.5	60.5	106	87.1
		JE0138	59.5	85	58	57	63.3
		JE0141	65	92	39.5	49.5	58.8
		JE0144	56.5	65.5	41	59	54.5
		JE0146	56	80	54	42	56.3
		JE0147	71	89	54.4	50	64.2
		JE0014	58.5	55	29.5	48.5	47
		JE0149	74.5	71	75.5	63	71.1
		JE0150	39.5	NA	27	41.5	35.8
		JE0152	58.5	75.5	83.5	87.5	76.5
		JE0154	51.5	115.5	57	58.6	67.1
		JE0155	46.5	105.5	37.5	57.5	58.1
		JE0156	45.5	65	59.5	55	55.7
		JE0158	72	94.5	78.3	83	81
		JE0159	47.5	68	49	51	52.8
		JE0160	67	105.5	81	94.5	85.6
		JE0161	56	116	58.5	63.5	70.1
		JE0162	64	97.5	62	70.5	71.6
		JE0164	45.5	88	62	25	52.8
		JE0165	46.5	79.5	51.5	65.5	59.3
		JE0166	84.5	NA	84	107	91.7
		JE0167	49.5	50.5	64	56	55.5
		JE0169	70	75.5	102	102.5	88.7
		JE0170	40	37.5	40.5	44.6	40.9
		JE0171	60.5	69.5	106	109	87.9
		JE0172	67.5	73.5	79.5	84.5	76.5
		JE0173	41	38.3	73.5	49	51.8
		JE0174	NA	94.5	40	31	50.9
		JE0175	47	71	51	51.5	53.9
		JE0176	81.5	77	78	126.5	91.6
		JE0177	52.5	59.5	43	38.5	47.4
		JE0017	49	NA	35.5	41.5	41.8
		JE0178	58	79	41.5	55	56.6
		JE0179	66	72.5	64	64	66.1
		JE0180	77	49.5	66	73	67.6
		JE0181	42.5	52	64.4	62.5	55.8
		JE0182	36	65.5	45.6	44	46.4
		JE0183	51.5	49	38	60.5	49.6
		JE0184	76	77	39.5	61	61.9
		JE0185	40	66	40	44	46
		JE0186	48	87	44	88.6	65.1
		JE0187	57.5	69	34.5	NA	51.7
		JE0189	65.5	101.7	58.3	82	74.8
		JE0190	64.5	97.5	58	68.5	70
		JG0019	46.5	85.5	44	58.5	56.4
		JE0021	47	123	99	92.5	88.3
		JE0022	67.5	69	32	64	56.8
		JE0023	44	113.5	88.5	105	86
		JE0024	49	93	63.5	61.3	64.7
		JE0025	40.5	119	74	81.7	75.9
		JE0027	45	93.5	48.5	62	59.8
		JE0029	57	91.5	78.5	76	74.7
		JG0030	61.5	84	49	58.5	61.5
		JG0031	50	66.5	48.5	53	53.5
		JG0032	74	96.5	59.5	82.2	76.4
		JE0033	62.5	63	43.5	56.5	55.6
		JE0034	38.5	117.5	48.5	38	56.3
		JE0036	47.5	111.5	50.5	57	63.1
		JE0037	55	73.3	49.5	43	53.8
		JE0003	36	76	57.5	60.5	56.2
		JE0039	41	54	51.5	54	49.9
		JE0041	53.5	73	42.5	33.5	48.8
		JE0043	50.5	54.5	69	72	62.2
		JE0044	62.5	77	103.5	91.5	84.5
		JE0045	52	58	63	49.5	55.6
		JE0046	54.5	52	54	72	58.5
		JE0047	47.5	45	37.5	41.7	42.7
		JE0004	29.5	NA	60.5	70	53.6
		JE0049	51	55	53.5	60	54.9
		JE0052	41.5	75	55.5	48	53.6
		JE0053	68	85	93	78	80.9
		JE0054	57.5	65.5	45.5	46	52.6
		JE0055	73.5	84.5	67.5	84.5	76.8
		JE0056	54.5	85	63.9	76.5	68.8
		JE0057	56.9	102	57	79	71.4
		JE0058	69.5	83	55	68	67.6
		JE0005	32.5	55	37.5	57	44.7
		JE0059	69.5	NA	73	72.5	71.7
		JE0061	56.5	69	61	52.5	59.1
		JE0062	64.5	54	30	35	44.9
		JE0063	55	62.5	34	30.5	44
		JE0064	63.5	80	74	85.5	75.5
		JE0065	48	60	35	39.5	44.4
		JE0066	56.5	66	30.5	38	46.1
		JE0006	30.5	NA	35.6	75.7	47.1
		JE0069	50.5	43	40.5	26.5	39.9
		JE0070	53.5	67	51	78.5	62
		JE0071	58	71	37	35.5	48.6
		JE0072	56.5	53.5	40.5	41.5	47.4
		JE0074	71.5	82	61.5	80	72.9
		JE0075	77	74	58.5	60.5	66.8
		JE0076	59	76	64.5	72	67.2
		JE0007	27	109.5	59	61.4	60.9
		JE0081	91	76.5	61	68.5	73.8
		JE0082	42	53	38	26.5	38.9
		JE0083	47	55	31	48	44.3
		JE0084	68.5	55	45.5	66.5	58.9
		JE0085	59	59	30	41.5	46.2
		JE0086	51.5	58.5	40	61.5	52.2
		JE0087	70	75	49.5	82.5	68.5
		JE0088	71.5	70.5	40.5	52	57.4
		JE0089	48	47	50	50.6	49.1
		JE0091	51.5	59	39.5	50	49.1
		JE0092	45.5	69	45.5	45	49.9
		JE0093	68	82.5	55.5	77	69.6
		JE0094	45	78	43	30	46.8
		JE0095	51.5	62	45	40	48.6
		JE0097	67	92	72	56	70.3
		JE0098	53.5	63	47	35	48.6
		JE0060	73.5	85.5	72.5	80.5	77.4
		JE0119	107	144.5	126.5	102	118.3
		JE0139	77.5	120.5	64	113.5	91.5
		JE0145	45.5	65.5	47.5	68.5	56
		JE0042	54	101	58	62.5	66.4
		JG0048	75.5	82.5	122.8	108.8	99
		JE0016	40	103.5	59	60	62.8
		JE0067	103.5	136	112	134.5	120.3
		JE0078	52.5	58	42	29.4	44.5
