# Supplementary material for: Functional mutation allele mining of plant architecture and yield-related agronomic traits and characterization of their effects in wheat
Source: BMC Genet. 2019 Dec 30;20:102. doi: 10.1186/s12863-019-0804-2 (PMC6937682; doi:10.1186/s12863-019-0804-2)
Supplement: Supplementary file 10 — Additional file 10: Table S7. Spikelet density of mutant lines carrying mutant alleles of candidate SNPs. [file 12863_2019_804_MOESM10_ESM.xlsx]

## Sheet: Sheet1
SNP	Mutation allele	Line	2015C	2015H	2016C	2016H	Ac-Env
		WT	1.94	2.17	2.62	2.82	2.4
		WT	1.93	2.28	2.24	3.05	2.29
AX-110371706	TT	JE0009	3.53	3.96	1.89	2.26	2.73
		JE0100	2.56	2.93	2.72	3.47	2.84
		JE0102	2.42	2.79	2.8	3.75	2.85
		JE0103	2.76	2.44	2.54	3.02	2.65
		JE0104	2.19	2.37	2.27	2.87	2.36
		JE0105	2.67	2.66	2.66	3.28	2.75
		JE0106	1.92	2.12	2.79	3.43	2.55
		JE0108	2.59	2.6	2.72	3.59	2.8
		JE0109	2.61	2.96	2.99	3.32	2.94
		JE0112	2.05	2.46	2.22	2.8	2.31
		JE0113	1.56	1.92	2.09	3.01	2.07
		JE0115	2.44	2.2	2.5	3.26	2.54
		JE0117	1.8	2.37	2.35	2.74	2.28
		JE0118	2.41	2.6	2.52	3.42	2.64
		JE0120	2.25	2.61	2.94	2.97	2.71
		JE0122	2.82	2.54	2.45	2.66	2.59
		JE0129	2.66	2.6	2.69	2.68	2.66
		JE0131	3.17	2.59	3.07	3.29	3.04
		JE0133	2.51	2.99	2.67	3.5	2.82
		JE0134	2.6	2.33	2.81	2.91	2.68
		JE0135	2.49	2.19	2.37	2.88	2.44
		JE0136	2.67	2.61	2.73	2.85	2.71
		JE0140	2.04	1.85	2.33	2.78	2.24
		JE0146	2.23	2.2	2.52	3.83	2.58
		JE0014	2.41	2.72	2.57	3.61	2.72
		JE0148	1.69	NA	1.83	2.3	1.88
		JG0153	2.27	1.91	2.38	3.06	2.36
		JE0154	3.11	2.29	2.78	2.91	2.78
		JE0155	2.32	2.39	2.46	2.58	2.43
		JE0165	2.42	2.42	2.69	2.86	2.6
		JE0016	2.45	2.56	2.54	3.53	2.67
		JE0178	2.51	2.29	1.88	2.1	2.14
		JE0181	2.83	2.28	2.27	3.51	2.59
		JE0182	NA	2.1	2.15	3.6	2.42
		JE0184	2.38	2.38	2.36	2.93	2.45
		JE0187	2.7	2.25	2.73	NA	2.61
		JE0189	2.93	3.17	2.34	2.86	2.72
		JE0022	2.9	2.47	2.91	2.95	2.83
		JG0030	2.49	2.56	2.49	2.5	2.51
		JG0031	2.71	2.06	2.53	3.23	2.59
		JG0032	2.29	1.96	2.41	2.79	2.35
		JE0036	1.76	1.58	1.8	2.21	1.81
		JE0041	2.43	2.61	3.02	3.26	2.84
		JE0042	2.62	2.47	2.16	2.91	2.44
		JE0043	2.7	2.16	2.43	2.94	2.52
		JE0045	2.13	2.24	2.38	2.7	2.34
		JE0049	2.51	2.28	2.34	3.1	2.48
		JE0052	2.45	2.72	3.03	3.33	2.88
		JE0053	1.47	1.21	1.67	1.95	1.58
		JE0058	2.1	2.22	2.63	3.04	2.48
		JE0005	2.75	2.69	2.4	3.54	2.71
		JE0062	2.69	2.91	2.51	3.28	2.74
		JE0063	2.61	2.4	2.7	3.41	2.72
		JE0066	2.68	2.45	2.67	3.08	2.69
		JE0067	1.94	1.92	2.01	2.53	2.05
		JE0078	2.77	2.54	2.72	2.84	2.71
		JE0007	2.46	2.51	2.43	3.03	2.54
		JE0081	2.05	2.08	2.04	2.72	2.15
		JE0083	2.78	2.52	2.94	3.47	2.9
		JE0085	3.07	2.56	2.93	3.27	2.94
		JE0088	2.21	2.31	2.44	3.28	2.49
		JE0089	2.53	2.91	2.76	3.26	2.81
		JE0092	2.23	2.05	2.31	3.33	2.39
		JE0093	2.53	2.35	2.3	3.1	2.48
		JE0094	2.42	2.58	2.81	3.65	2.8
		JE0097	2.47	2.73	2.25	3.26	2.54
