# Supplementary material for: Functional mutation allele mining of plant architecture and yield-related agronomic traits and characterization of their effects in wheat
Source: BMC Genet. 2019 Dec 30;20:102. doi: 10.1186/s12863-019-0804-2 (PMC6937682; doi:10.1186/s12863-019-0804-2)
Supplement: Supplementary file 11 — Additional file 11: Table S8. Phenotypic raw data of PH, tiller number, SL, TGW, FLA, NSL, SD and GNS under each environment. [file 12863_2019_804_MOESM11_ESM.xlsx]

## Sheet: GeneralInfo
7681	!Number of rows or observations, including the title line
13	!Number of columns, Col1-3 must be environment, genotype, and block, followed by traits

## Sheet: Observation
Environment	Genotype	Block	PH	SL	TGW	MT	ET	PWT	GNS	FLA	NSL	SD
15C	JE0003	1	74	9	39.8	10.8333	8.75	3.91667	*	30	16	1.77778
15C	JE0003	2	72	9	31.2	12.5	8.33333	4	*	50	19	2.11111
15C	JE0003	3	70	9	37.4	*	*	*	*	40	19	2.11111
15C	JE0003	4	65	9	35.1	*	*	*	*	45	15	1.66667
15C	JE0003	5	75	9	39.6	*	*	*	*	30	19	2.11111
15C	JE0003	6	*	*	*	*	*	*	*	40	20
15C	JE0003	7	*	*	*	*	*	*	*	40	16
15C	JE0003	8	*	*	*	*	*	*	*	30	17
15C	JE0003	9	*	*	*	*	*	*	*	25	15
15C	JE0003	10	*	*	*	*	*	*	*	30	15
15H	JE0003	1	83	8.5	47.7	5.8	5.54545	1.90909	*	80	21	2.47059
15H	JE0003	2	85	10	48.6	7.7	10.7	3.8	*	75	23	2.3
15H	JE0003	3	86	10	51.9	*	*	*	*	60	19	1.9
15H	JE0003	4	78	11	53.8	*	*	*	*	65	23	2.09091
15H	JE0003	5	83	9	49.6	*	*	*	*	55	21	2.33333
15H	JE0003	6	*	*	*	*	*	*	*	105	21
15H	JE0003	7	*	*	*	*	*	*	*	90	19
15H	JE0003	8	*	*	*	*	*	*	*	70	19
15H	JE0003	9	*	*	*	*	*	*	*	70	23
15H	JE0003	10	*	*	*	*	*	*	*	90	23
16C	JE0003	1	90	8	50.7	14.7	15.4	*	48	80	20	2.5
16C	JE0003	2	94	9	48.6	20.4	18.6	*	52	40	13	1.44444
16C	JE0003	3	87	9	48.6	*	*	*	46	50	19	2.11111
16C	JE0003	4	88	9	48.5	*	*	*	36	40	17	1.88889
16C	JE0003	5	*	9	44.4	*	*	*	47	90	19	2.11111
16C	JE0003	6	*	*	*	*	*	*	*	65	*
16C	JE0003	7	*	*	*	*	*	*	*	55	*
16C	JE0003	8	*	*	*	*	*	*	*	75	*
16C	JE0003	9	*	*	*	*	*	*	*	45	*
16C	JE0003	10	*	*	*	*	*	*	*	35	*
16H	JE0003	1	94	8	51.9	20.2727	13.4545	9.90909	51	60	19	2.375
16H	JE0003	2	96	7	54.7	19.2	10.4	8.1	49	60	22	3.14286
16H	JE0003	3	91.5	7	50.9	*	*	*	45	40	20	2.85714
16H	JE0003	4	87	7	46.3	*	*	*	43	85	19	2.71429
16H	JE0003	5	86	*	*	*	*	*	39	80	22
16H	JE0003	6	*	*	*	*	*	*	*	85	*
16H	JE0003	7	*	*	*	*	*	*	*	70	*
16H	JE0003	8	*	*	*	*	*	*	*	60	*
16H	JE0003	9	*	*	*	*	*	*	*	40	*
16H	JE0003	10	*	*	*	*	*	*	*	25	*
17H	JE0003	1	95	8	39.8	*	*
17H	JE0003	2	94	9	40.7	*	*
15C	JE0004	1	70	11	38.2	12.3	7	3.4	*	30	17	1.54545
15C	JE0004	2	67.5	13	44.6	15.25	9	4	*	50	18	1.38462
15C	JE0004	3	72.5	10	38.1	*	*	*	*	45	16	1.6
15C	JE0004	4	69	12	38.6	*	*	*	*	40	17	1.41667
15C	JE0004	5	63	11.5	48.2	*	*	*	*	20	15	1.30435
15C	JE0004	6	*	*	*	*	*	*	*	15	21
15C	JE0004	7	*	*	*	*	*	*	*	20	17
15C	JE0004	8	*	*	*	*	*	*	*	30	20
15C	JE0004	9	*	*	*	*	*	*	*	30	19
15C	JE0004	10	*	*	*	*	*	*	*	15	19
15H	JE0004	1	87	12	62.3	*	*	*	*	*	*
15H	JE0004	2	92	11.5	59.2	*	*	*	*	*	*
15H	JE0004	3	90	12	55.3	*	*	*	*	*	*
15H	JE0004	4	85.5	12	53	*	*	*	*	*	*
15H	JE0004	5	92	11	58.9	*	*	*	*	*	*
15H	JE0004	6	*	*	*	*	*	*	*	*	*
15H	JE0004	7	*	*	*	*	*	*	*	*	*
15H	JE0004	8	*	*	*	*	*	*	*	*	*
15H	JE0004	9	*	*	*	*	*	*	*	*	*
15H	JE0004	10	*	*	*	*	*	*	*	*	*
16C	JE0004	1	89	8.5	55.2	13.0833	11.0833	*	40	60	20	2.35294
16C	JE0004	2	100	8	53.1	12.3333	10.3333	*	34	80	17	2.125
16C	JE0004	3	98	9.5	53.5	*	*	*	42	80	15	1.57895
16C	JE0004	4	97	9	54.4	*	*	*	43	55	17	1.88889
16C	JE0004	5	92	9	52.4	*	*	*	32	75	18	2
16C	JE0004	6	*	*	*	*	*	*	*	60	*
16C	JE0004	7	*	*	*	*	*	*	*	70	*
16C	JE0004	8	*	*	*	*	*	*	*	35	*
16C	JE0004	9	*	*	*	*	*	*	*	40	*
16C	JE0004	10	*	*	*	*	*	*	*	50	*
16H	JE0004	1	103	9	53.7	14.8889	9.55556	5.11111	56	55	21	2.33333
16H	JE0004	2	97	9	56.5	22.2857	15	9.42857	55	95	21	2.33333
16H	JE0004	3	102	11	59	*	*	*	44	60	19	1.72727
16H	JE0004	4	105	10	56.7	*	*	*	52	50	21	2.1
16H	JE0004	5	101	10	55.3	*	*	*	*	*	*
16H	JE0004	6	*	*	*	*	*	*	*	90	*
16H	JE0004	7	*	*	*	*	*	*	*	105	*
16H	JE0004	8	*	*	*	*	*	*	*	60	*
16H	JE0004	9	*	*	*	*	*	*	*	45	*
16H	JE0004	10	*	*	*	*	*	*	*	*	*
17H	JE0004	1	102	10	54.7	*	*
17H	JE0004	2	102	10	53.3	*	*
15C	JE0005	1	55	6.5	38.6	9.41667	7.08333	3	*	40	17	2.61538
15C	JE0005	2	55	7	32.9	8	6.81818	3.18182	*	30	17	2.42857
15C	JE0005	3	54	6.5	36	*	*	*	*	35	17	2.61538
15C	JE0005	4	59	6	47	*	*	*	*	35	19	3.16667
15C	JE0005	5	55	6.5	44	*	*	*	*	40	19	2.92308
15C	JE0005	6	*	*	*	*	*	*	*	15	17
15C	JE0005	7	*	*	*	*	*	*	*	35	17
15C	JE0005	8	*	*	*	*	*	*	*	20	16
15C	JE0005	9	*	*	*	*	*	*	*	45	18
15C	JE0005	10	*	*	*	*	*	*	*	30	17
15H	JE0005	1	67	7	53.6	4.5	3.875	2.625	*	60	17	2.42857
15H	JE0005	2	68.5	7	55.2	2.75	4.125	2.375	*	70	21	3
15H	JE0005	3	69	6	52	*	*	*	*	50	19	3.16667
15H	JE0005	4	67	7	53.2	*	*	*	*	55	17	2.42857
15H	JE0005	5	73	7	52.9	*	*	*	*	65	17	2.42857
15H	JE0005	6	*	*	*	*	*	*	*	40	17
15H	JE0005	7	*	*	*	*	*	*	*	50	17
15H	JE0005	8	*	*	*	*	*	*	*	60	17
15H	JE0005	9	*	*	*	*	*	*	*	60	19
15H	JE0005	10	*	*	*	*	*	*	*	40	19
16C	JE0005	1	66	7	50.4	5.85714	10.1429	*	47	35	15	2.14286
16C	JE0005	2	64	7	47.6	8.125	10.5	*	40	45	11	1.57143
16C	JE0005	3	65	4	36	*	*	*	35	55	16	4
16C	JE0005	4	73	6	48.4	*	*	*	37	35	13	2.16667
16C	JE0005	5	67	7	47.1	*	*	*	46	20	15	2.14286
16C	JE0005	6	*	*	*	*	*	*	*	40	*
16C	JE0005	7	*	*	*	*	*	*	*	35	*
16C	JE0005	8	*	*	*	*	*	*	*	35	*
16C	JE0005	9	*	*	*	*	*	*	*	30	*
16C	JE0005	10	*	*	*	*	*	*	*	45	*
16H	JE0005	1	65.5	6	56.7	13.5556	6.55556	5.22222	44	50	16	2.66667
16H	JE0005	2	70	5	50.2	11.3636	6.45455	5.36364	49	50	17	3.4
16H	JE0005	3	71.5	4	54.6	*	*	*	52	80	17	4.25
16H	JE0005	4	67.5	5	56.4	*	*	*	42	40	19	3.8
16H	JE0005	5	69	5	56.6	*	*	*	*	50	18	3.6
16H	JE0005	6	*	*	*	*	*	*	*	70	*
16H	JE0005	7	*	*	*	*	*	*	*	40	*
16H	JE0005	8	*	*	*	*	*	*	*	50	*
16H	JE0005	9	*	*	*	*	*	*	*	80	*
16H	JE0005	10	*	*	*	*	*	*	*	60	*
17H	JE0005	1	75	6	52.3	*	*
17H	JE0005	2	73	6	49.5	*	*
15C	JE0006	1	41.5	7.5	34.8	8.54545	4.36364	2.54545	*	10	20	2.66667
15C	JE0006	2	46	8.5	31.4	8.4	4.5	2.6	*	30	21	2.47059
15C	JE0006	3	39	10.5	34	*	*	*	*	30	19	1.80952
15C	JE0006	4	46	11	24.7	*	*	*	*	20	21	1.90909
15C	JE0006	5	49.5	8.5	35.4	*	*	*	*	25	17	2
15C	JE0006	6	*	*	*	*	*	*	*	25	17
15C	JE0006	7	*	*	*	*	*	*	*	40	20
15C	JE0006	8	*	*	*	*	*	*	*	50	19
15C	JE0006	9	*	*	*	*	*	*	*	30	20
15C	JE0006	10	*	*	*	*	*	*	*	45	21
15H	JE0006	1	60	7.5	34.1	*	*	*	*	*	*
15H	JE0006	2	61.5	8	38.3	*	*	*	*	*	*
15H	JE0006	3	64.5	9.5	29	*	*	*	*	*	*
15H	JE0006	4	60	9	36.9	*	*	*	*	*	*
15H	JE0006	5	57	10	38.7	*	*	*	*	*	*
15H	JE0006	6	*	*	*	*	*	*	*	*	*
15H	JE0006	7	*	*	*	*	*	*	*	*	*
15H	JE0006	8	*	*	*	*	*	*	*	*	*
15H	JE0006	9	*	*	*	*	*	*	*	*	*
15H	JE0006	10	*	*	*	*	*	*	*	*	*
16C	JE0006	1	73	9	42.7	11.3846	8.46154	*	45	45	22	2.44444
16C	JE0006	2	72	8	42.6	9.83333	7.66667	*	45	50	21	2.625
16C	JE0006	3	65	8.5	42.2	*	*	*	44	25	22	2.58824
16C	JE0006	4	60	9	42.2	*	*	*	41	45	19	2.11111
16C	JE0006	5	67	8	38.4	*	*	*	*	40	22	2.75
16C	JE0006	6	*	*	*	*	*	*	*	10	*
16C	JE0006	7	*	*	*	*	*	*	*	30	*
16C	JE0006	8	*	*	*	*	*	*	*	30	*
16C	JE0006	9	*	*	*	*	*	*	*	45	*
16C	JE0006	10	*	*	*	*	*	*	*	*	*
16H	JE0006	1	83	9	48.2	8.77778	5.88889	3.44444	57	85	24	2.66667
16H	JE0006	2	84	8	41.7	11.4	9.9	5.2	39	90	19	2.375
16H	JE0006	3	85.5	9	44.2	*	*	*	47	45	21	2.33333
16H	JE0006	4	81.5	8	24.1	*	*	*	*	50	22	2.75
16H	JE0006	5	82	8	42.8	*	*	*	*	*	*
16H	JE0006	6	*	*	*	*	*	*	*	110	*
16H	JE0006	7	*	*	*	*	*	*	*	100	*
16H	JE0006	8	*	*	*	*	*	*	*	50	*
16H	JE0006	9	*	*	*	*	*	*	*	*	*
16H	JE0006	10	*	*	*	*	*	*	*	*	*
17H	JE0006	1	83	9	44.7	*	*
17H	JE0006	2	84	9	45	*	*
15C	JE0007	1	57.5	6.5	40.8	10.0714	7	3.42857	*	20	18	2.76923
15C	JE0007	2	54	6.5	39.1	13.7333	6.6	3.8	*	35	19	2.92308
15C	JE0007	3	52	9	44.3	*	*	*	*	35	17	1.88889
15C	JE0007	4	53	7.5	38.2	*	*	*	*	25	16	2.13333
15C	JE0007	5	62	7	34.8	*	*	*	*	20	18	2.57143
15C	JE0007	6	*	*	*	*	*	*	*	20	20
15C	JE0007	7	*	*	*	*	*	*	*	30	15
15C	JE0007	8	*	*	*	*	*	*	*	25	19
15C	JE0007	9	*	*	*	*	*	*	*	40	17
15C	JE0007	10	*	*	*	*	*	*	*	20	17
15H	JE0007	1	61	7	53.9	4	3.66667	2.77778	*	60	15	2.14286
15H	JE0007	2	71	7	52.6	3.8	3.9	3.5	*	120	15	2.14286
15H	JE0007	3	65	6.5	53.1	*	*	*	*	130	21	3.23077
15H	JE0007	4	73	6.5	51.2	*	*	*	*	110	17	2.61538
15H	JE0007	5	69	7	51.6	*	*	*	*	110	17	2.42857
15H	JE0007	6	*	*	*	*	*	*	*	110	21
15H	JE0007	7	*	*	*	*	*	*	*	100	17
15H	JE0007	8	*	*	*	*	*	*	*	120	17
15H	JE0007	9	*	*	*	*	*	*	*	115	17
15H	JE0007	10	*	*	*	*	*	*	*	120	15
16C	JE0007	1	68	7.5	47.3	5	9.4	*	40	30	20	2.66667
16C	JE0007	2	68	7	48.4	5.625	8	*	56	50	15	2.14286
16C	JE0007	3	71	6.5	45.6	*	*	*	43	40	15	2.30769
16C	JE0007	4	73	6.5	43.3	*	*	*	57	60	17	2.61538
16C	JE0007	5	79	7	46.5	*	*	*	63	60	17	2.42857
16C	JE0007	6	*	*	*	*	*	*	*	85	*
16C	JE0007	7	*	*	*	*	*	*	*	65	*
16C	JE0007	8	*	*	*	*	*	*	*	95	*
16C	JE0007	9	*	*	*	*	*	*	*	30	*
16C	JE0007	10	*	*	*	*	*	*	*	75	*
16H	JE0007	1	59.5	7	52.6	8.16667	4.83333	5.33333	54	50	20	2.85714
16H	JE0007	2	57	6	47.8	10.8182	4.81818	5.09091	45	60	19	3.16667
16H	JE0007	3	55	7	54.9	*	*	*	45	55	19	2.71429
16H	JE0007	4	57	5	52.4	*	*	*	*	50	17	3.4
16H	JE0007	5	56.5	5	51.7	*	*	*	*	*	*
16H	JE0007	6	*	*	*	*	*	*	*	50	*
16H	JE0007	7	*	*	*	*	*	*	*	80	*
16H	JE0007	8	*	*	*	*	*	*	*	85	*
16H	JE0007	9	*	*	*	*	*	*	*	*	*
16H	JE0007	10	*	*	*	*	*	*	*	*	*
17H	JE0007	1	80	6	47.1	11.625	9.6875
17H	JE0007	2	76	6	47.5	9.1875	7.5625
15C	JE0008	1	57	7.5	40.2	6.7	5.8	3.4	*	70	21	2.8
15C	JE0008	2	51	7.5	42.8	6.6	6	2.9	*	60	21	2.8
15C	JE0008	3	54	8	38	*	*	*	*	40	19	2.375
15C	JE0008	4	47	8	33.4	*	*	*	*	30	17	2.125
15C	JE0008	5	56	8	32.6	*	*	*	*	40	19	2.375
15C	JE0008	6	*	*	*	*	*	*	*	30	21
15C	JE0008	7	*	*	*	*	*	*	*	40	23
15C	JE0008	8	*	*	*	*	*	*	*	40	19
15C	JE0008	9	*	*	*	*	*	*	*	45	19
15C	JE0008	10	*	*	*	*	*	*	*	35	21
15H	JE0008	1	54	8	44.8	0.9	1.9	2	*	30	17	2.125
15H	JE0008	2	56	8	40.7	4.8	6.2	2.5	*	30	21	2.625
15H	JE0008	3	52.5	8	43.8	*	*	*	*	20	19	2.375
15H	JE0008	4	53	7	39.1	*	*	*	*	50	23	3.28571
15H	JE0008	5	53	7	40.1	*	*	*	*	90	21	3
15H	JE0008	6	*	*	*	*	*	*	*	135	19
15H	JE0008	7	*	*	*	*	*	*	*	140	19
15H	JE0008	8	*	*	*	*	*	*	*	150	17
15H	JE0008	9	*	*	*	*	*	*	*	110	21
15H	JE0008	10	*	*	*	*	*	*	*	145	19
16C	JE0008	1	61	8	37.5	6.78571	7	*	58	30	20	2.5
16C	JE0008	2	61	7.5	42.3	10	8.9	*	55	30	21	2.8
16C	JE0008	3	60	7.5	41.2	*	*	*	56	40	22	2.93333
16C	JE0008	4	59	7.5	43.3	*	*	*	53	40	23	3.06667
16C	JE0008	5	59	8	33.7	*	*	*	67	40	22	2.75
16C	JE0008	6	*	*	*	*	*	*	*	35	*
16C	JE0008	7	*	*	*	*	*	*	*	30	*
16C	JE0008	8	*	*	*	*	*	*	*	20	*
16C	JE0008	9	*	*	*	*	*	*	*	20	*
16C	JE0008	10	*	*	*	*	*	*	*	45	*
16H	JE0008	1	60	6	49.6	20.3846	6.38462	7.07692	51	45	23	3.83333
16H	JE0008	2	64	6	47.1	22.1538	6	7.76923	42	30	19	3.16667
16H	JE0008	3	58.5	6	49.6	*	*	*	40	50	19	3.16667
16H	JE0008	4	59.5	6	46.6	*	*	*	36	20	23	3.83333
16H	JE0008	5	58	5	47.1	*	*	*	37	50	21	4.2
16H	JE0008	6	*	*	*	*	*	*	*	40	*
16H	JE0008	7	*	*	*	*	*	*	*	60	*
16H	JE0008	8	*	*	*	*	*	*	*	35	*
16H	JE0008	9	*	*	*	*	*	*	*	30	*
16H	JE0008	10	*	*	*	*	*	*	*	40	*
17H	JE0008	1	62.5	8	42.8	10.0556	8.22222
17H	JE0008	2	63	8	41.4	11.4375	7.9375
15C	JE0009	1	58	5	35.5	19.7778	15.3333	5.44444	*	15	15	3
15C	JE0009	2	62	4.5	45.3	16.4444	10.7778	3.55556	*	10	13	2.88889
15C	JE0009	3	60	5	38.1	*	*	*	*	30	16	3.2
15C	JE0009	4	49	4.5	36.9	*	*	*	*	40	16	3.55556
15C	JE0009	5	*	4	41.6	*	*	*	*	30	20	5
15C	JE0009	6	*	*	*	*	*	*	*	40	15
15C	JE0009	7	*	*	*	*	*	*	*	25	16
15C	JE0009	8	*	*	*	*	*	*	*	30	17
15C	JE0009	9	*	*	*	*	*	*	*	30	21
15C	JE0009	10	*	*	*	*	*	*	*	35	17
15H	JE0009	1	64	4	41.8	10.3333	12.4444	3.77778	*	50	17	4.25
15H	JE0009	2	68	5	41.3	10.2857	13.4286	3.85714	*	60	15	3
15H	JE0009	3	63	6	43.2	*	*	*	*	60	23	3.83333
15H	JE0009	4	60	4	42.3	*	*	*	*	70	19	4.75
15H	JE0009	5	62	*	*	*	*	*	*	50	23
15H	JE0009	6	*	*	*	*	*	*	*	50	13
15H	JE0009	7	*	*	*	*	*	*	*	110	11
15H	JE0009	8	*	*	*	*	*	*	*	80	8
15H	JE0009	9	*	*	*	*	*	*	*	90	11
15H	JE0009	10	*	*	*	*	*	*	*	95	18
16C	JE0009	1	76	6	46	15.7778	15.8889	*	7	35	11	1.83333
16C	JE0009	2	80	5	48	10.7778	13.5556	*	9	30	7	1.4
16C	JE0009	3	78	4.5	46.8	*	*	*	9	30	10	2.22222
16C	JE0009	4	*	5.5	49.8	*	*	*	14	25	12	2.18182
16C	JE0009	5	*	5.5	42.6	*	*	*	9	45	10	1.81818
16C	JE0009	6	*	*	*	*	*	*	*	45	*
16C	JE0009	7	*	*	*	*	*	*	*	30	*
16C	JE0009	8	*	*	*	*	*	*	*	50	*
16C	JE0009	9	*	*	*	*	*	*	*	55	*
16C	JE0009	10	*	*	*	*	*	*	*	30	*
16H	JE0009	1	75.5	3	38.2	26	14.0909	7.90909	16	40	10	3.33333
16H	JE0009	2	75	4	48.3	21.3636	11.4545	8.18182	20	40	9	2.25
16H	JE0009	3	74.5	5	52.6	*	*	*	22	25	6	1.2
16H	JE0009	4	68	*	*	*	*	*	26	60	7
16H	JE0009	5	70	*	*	*	*	*	14	*	*
16H	JE0009	6	*	*	*	*	*	*	*	20	*
16H	JE0009	7	*	*	*	*	*	*	*	60	*
16H	JE0009	8	*	*	*	*	*	*	*	20	*
16H	JE0009	9	*	*	*	*	*	*	*	95	*
16H	JE0009	10	*	*	*	*	*	*	*	30	*
17H	JE0009	1	84	4	45	17.6667	14.0833
17H	JE0009	2	83	3	45.2	15.4167	11.8333
15C	JE0010	1	42	6	39.1	13.0769	10.6923	3.38462	*	30	18	3
15C	JE0010	2	43	6	43.6	11.625	10.75	3.125	*	40	21	3.5
15C	JE0010	3	42	6	37.8	*	*	*	*	30	19	3.16667
15C	JE0010	4	41	6	41	*	*	*	*	45	24	4
15C	JE0010	5	40.5	6	38	*	*	*	*	30	19	3.16667
15C	JE0010	6	*	*	*	*	*	*	*	40	21
15C	JE0010	7	*	*	*	*	*	*	*	40	21
15C	JE0010	8	*	*	*	*	*	*	*	35	17
15C	JE0010	9	*	*	*	*	*	*	*	40	23
15C	JE0010	10	*	*	*	*	*	*	*	30	17
15H	JE0010	1	46	6	48	6.88889	7.22222	2.88889	*	50	15	2.5
15H	JE0010	2	46	6.5	41.8	6.5	7.25	3.25	*	40	19	2.92308
15H	JE0010	3	45	6	50	*	*	*	*	40	15	2.5
15H	JE0010	4	50	5	48.1	*	*	*	*	40	17	3.4
15H	JE0010	5	*	6	49	*	*	*	*	25	17	2.83333
15H	JE0010	6	*	*	*	*	*	*	*	60	15
15H	JE0010	7	*	*	*	*	*	*	*	75	17
15H	JE0010	8	*	*	*	*	*	*	*	65	15
15H	JE0010	9	*	*	*	*	*	*	*	60	17
15H	JE0010	10	*	*	*	*	*	*	*	80	15
16C	JE0010	1	48	5.5	41.1	16.2222	12.4444	*	45	15	19	3.45455
16C	JE0010	2	46	6	39.7	17.75	10.6667	*	43	25	19	3.16667
16C	JE0010	3	45	5	40.3	*	*	*	41	30	18	3.6
16C	JE0010	4	46	6	47	*	*	*	50	20	16	2.66667
16C	JE0010	5	50	6	46.4	*	*	*	*	30	16	2.66667
16C	JE0010	6	*	*	*	*	*	*	*	25	*
16C	JE0010	7	*	*	*	*	*	*	*	40	*
16C	JE0010	8	*	*	*	*	*	*	*	10	*
16C	JE0010	9	*	*	*	*	*	*	*	25	*
16C	JE0010	10	*	*	*	*	*	*	*	20	*
16H	JE0010	1	46.5	5	51.4	23.4286	*	8.14286	39	30	16	3.2
16H	JE0010	2	45	4	42.4	22.5833	12.75	8	41	40	15	3.75
16H	JE0010	3	42.5	4	53	*	*	*	31	30	17	4.25
16H	JE0010	4	48	5	52.7	*	*	*	32	45	17	3.4
16H	JE0010	5	45	5	51.2	*	*	*	32	*	16	3.2
16H	JE0010	6	*	*	*	*	*	*	*	40	*
16H	JE0010	7	*	*	*	*	*	*	*	25	*
16H	JE0010	8	*	*	*	*	*	*	*	20	*
16H	JE0010	9	*	*	*	*	*	*	*	15	*
16H	JE0010	10	*	*	*	*	*	*	*	50	*
17H	JE0010	1	53.5	7	36.08	17.6111	14.3889
17H	JE0010	2	54	5.5	41.3	15.2	11.6
15C	JE0011	1	54	10	25.3	10.8333	7.83333	2.5	*	50	21	2.1
15C	JE0011	2	50	10	29.1	10.4545	5.45455	2.36364	*	45	19	1.9
15C	JE0011	3	43	9	28.4	*	*	*	*	50	19	2.11111
15C	JE0011	4	56	9	36.4	*	*	*	*	35	19	2.11111
15C	JE0011	5	49	8	38.4	*	*	*	*	50	17	2.125
15C	JE0011	6	*	*	*	*	*	*	*	30	21
15C	JE0011	7	*	*	*	*	*	*	*	40	17
15C	JE0011	8	*	*	*	*	*	*	*	40	15
15C	JE0011	9	*	*	*	*	*	*	*	45	15
15C	JE0011	10	*	*	*	*	*	*	*	50	19
15H	JE0011	1	60.5	10	46.2	4.33333	3.22222	1.88889	*	70	13	1.3
15H	JE0011	2	66	9	42.5	2.3	3.8	1.6	*	65	17	1.88889
15H	JE0011	3	68.5	8	45.2	*	*	*	*	60	19	2.375
15H	JE0011	4	65	10	47.7	*	*	*	*	60	17	1.7
15H	JE0011	5	55	9	38.9	*	*	*	*	60	21	2.33333
15H	JE0011	6	*	*	*	*	*	*	*	100	13
15H	JE0011	7	*	*	*	*	*	*	*	70	21
15H	JE0011	8	*	*	*	*	*	*	*	75	15
15H	JE0011	9	*	*	*	*	*	*	*	80	19
15H	JE0011	10	*	*	*	*	*	*	*	100	15
16C	JE0011	1	71	10	51.2	8.625	9	*	66	50	20	2
16C	JE0011	2	71	9	49.2	8.5	8.75	*	50	80	21	2.33333
16C	JE0011	3	74	10.5	47.7	*	*	*	54	80	19	1.80952
16C	JE0011	4	75	9.5	40.8	*	*	*	63	60	21	2.21053
16C	JE0011	5	75	10	45.9	*	*	*	52	50	21	2.1
16C	JE0011	6	*	*	*	*	*	*	*	45	*
16C	JE0011	7	*	*	*	*	*	*	*	50	*
16C	JE0011	8	*	*	*	*	*	*	*	30	*
16C	JE0011	9	*	*	*	*	*	*	*	40	*
16C	JE0011	10	*	*	*	*	*	*	*	70	*
16H	JE0011	1	69	8	51.5	17.4286	7.5	6.64286	40	75	21	2.625
16H	JE0011	2	70	7	52.8	12.9167	9	8.5	38	80	21	3
16H	JE0011	3	72	8	48	*	*	*	36	60	20	2.5
16H	JE0011	4	65	7	51.7	*	*	*	44	40	21	3
16H	JE0011	5	72	7	50.8	*	*	*	53	75	21	3
16H	JE0011	6	*	*	*	*	*	*	*	70	*
16H	JE0011	7	*	*	*	*	*	*	*	65	*
16H	JE0011	8	*	*	*	*	*	*	*	40	*
16H	JE0011	9	*	*	*	*	*	*	*	60	*
16H	JE0011	10	*	*	*	*	*	*	*	70	*
17H	JE0011	1	78	10	47.3	9.88889	8.33333
17H	JE0011	2	73	9	46.6	8.70588	7.11765
15C	JE0012	1	66	7.5	40.7	17.0909	10.8182	4.36364	*	30	17	2.26667
15C	JE0012	2	67	9	35.7	14.3333	9.77778	2.77778	*	25	19	2.11111
15C	JE0012	3	68	8	43.7	*	*	*	*	30	16	2
15C	JE0012	4	75	8.5	47.5	*	*	*	*	25	29	3.41176
15C	JE0012	5	75	8.5	45.9	*	*	*	*	40	15	1.76471
15C	JE0012	6	*	*	*	*	*	*	*	30	18
15C	JE0012	7	*	*	*	*	*	*	*	35	17
15C	JE0012	8	*	*	*	*	*	*	*	20	15
15C	JE0012	9	*	*	*	*	*	*	*	25	16
15C	JE0012	10	*	*	*	*	*	*	*	30	17
15H	JE0012	1	86.5	9.5	47.6	14.6667	12.1111	3.88889	*	40	17	1.78947
15H	JE0012	2	75	9	49.3	9.66667	7.44444	3.66667	*	50	21	2.33333
15H	JE0012	3	74	9	46.4	*	*	*	*	50	21	2.33333
15H	JE0012	4	89	8	44.3	*	*	*	*	50	21	2.625
15H	JE0012	5	85	10	52	*	*	*	*	40	23	2.3
15H	JE0012	6	*	*	*	*	*	*	*	70	23
15H	JE0012	7	*	*	*	*	*	*	*	70	19
15H	JE0012	8	*	*	*	*	*	*	*	90	19
15H	JE0012	9	*	*	*	*	*	*	*	50	21
15H	JE0012	10	*	*	*	*	*	*	*	10	23
16C	JE0012	1	88	9.5	46.3	13.4167	8.83333	*	43	85	20	2.10526
16C	JE0012	2	89	9	45.4	12	9.09091	*	40	40	19	2.11111
16C	JE0012	3	82	9.5	46.9	*	*	*	42	40	19	2
16C	JE0012	4	82	8.5	45	*	*	*	46	55	21	2.47059
16C	JE0012	5	85	9	41.3	*	*	*	49	50	21	2.33333
16C	JE0012	6	*	*	*	*	*	*	*	75	*
16C	JE0012	7	*	*	*	*	*	*	*	70	*
16C	JE0012	8	*	*	*	*	*	*	*	75	*
16C	JE0012	9	*	*	*	*	*	*	*	60	*
16C	JE0012	10	*	*	*	*	*	*	*	75	*
16H	JE0012	1	82	7	51.2	21.2727	13.1818	11.0909	39	90	20	2.85714
16H	JE0012	2	80	6	51.9	23	12.4167	9.58333	40	50	20	3.33333
16H	JE0012	3	83	6	47.8	*	*	*	40	65	21	3.5
16H	JE0012	4	80	6	48.3	*	*	*	41	30	21	3.5
16H	JE0012	5	82	7	49.5	*	*	*	37	45	22	3.14286
16H	JE0012	6	*	*	*	*	*	*	*	55	*
16H	JE0012	7	*	*	*	*	*	*	*	75	*
16H	JE0012	8	*	*	*	*	*	*	*	45	*
16H	JE0012	9	*	*	*	*	*	*	*	55	*
16H	JE0012	10	*	*	*	*	*	*	*	45	*
17H	JE0012	1	91	10	47.5	14.0588	11.1176
17H	JE0012	2	94	8	43.4	12.55	11.4
15C	JE0013	1	68	9	42.3	11.8333	7	2.33333	*	50	15	1.66667
15C	JE0013	2	69	10	42.5	15.5	9.6	3.6	*	45	17	1.7
15C	JE0013	3	68	10	41.1	*	*	*	*	65	19	1.9
15C	JE0013	4	70.5	10.5	41.5	*	*	*	*	40	17	1.61905
15C	JE0013	5	70	10	38.9	*	*	*	*	65	17	1.7
15C	JE0013	6	*	*	*	*	*	*	*	65	15
15C	JE0013	7	*	*	*	*	*	*	*	60	17
15C	JE0013	8	*	*	*	*	*	*	*	80	19
15C	JE0013	9	*	*	*	*	*	*	*	80	19
15C	JE0013	10	*	*	*	*	*	*	*	70	19
15H	JE0013	1	73	10	47.8	12	12.4444	4.11111	*	130	19	1.9
15H	JE0013	2	80	10	50.4	10.5455	7.54545	2.54545	*	120	17	1.7
15H	JE0013	3	75	8	50.1	*	*	*	*	140	19	2.375
15H	JE0013	4	71	8.5	50	*	*	*	*	135	21	2.47059
15H	JE0013	5	75.5	8	45.1	*	*	*	*	130	19	2.375
15H	JE0013	6	*	*	*	*	*	*	*	130	21
15H	JE0013	7	*	*	*	*	*	*	*	110	23
15H	JE0013	8	*	*	*	*	*	*	*	150	21
15H	JE0013	9	*	*	*	*	*	*	*	160	21
15H	JE0013	10	*	*	*	*	*	*	*	140	19
16C	JE0013	1	87	8.5	41.6	9.375	14.25	*	52	100	21	2.47059
16C	JE0013	2	83	8.5	41	12.25	15.5	*	60	25	22	2.58824
16C	JE0013	3	83	9	47	*	*	*	54	70	21	2.33333
16C	JE0013	4	84	8	45.1	*	*	*	45	65	21	2.625
16C	JE0013	5	84	9	45.2	*	*	*	63	60	22	2.44444
16C	JE0013	6	*	*	*	*	*	*	*	70	*
16C	JE0013	7	*	*	*	*	*	*	*	30	*
16C	JE0013	8	*	*	*	*	*	*	*	70	*
16C	JE0013	9	*	*	*	*	*	*	*	65	*
16C	JE0013	10	*	*	*	*	*	*	*	50	*
16H	JE0013	1	81	6	42.9	22.8182	12.1818	9.45455	35	85	19	3.16667
16H	JE0013	2	78.5	8	43.1	23.25	14.5833	10.5833	41	130	19	2.375
16H	JE0013	3	80.5	6	39.5	*	*	*	40	100	21	3.5
16H	JE0013	4	73	7	44.1	*	*	*	38	120	21	3
16H	JE0013	5	78.5	6	43.9	*	*	*	42	125	22	3.66667
16H	JE0013	6	*	*	*	*	*	*	*	80	*
16H	JE0013	7	*	*	*	*	*	*	*	90	*
16H	JE0013	8	*	*	*	*	*	*	*	140	*
16H	JE0013	9	*	*	*	*	*	*	*	120	*
16H	JE0013	10	*	*	*	*	*	*	*	70	*
17H	JE0013	1	84	10	44	12.3684	11.2105
17H	JE0013	2	87	10	44.2	11.8889	11.7778
15C	JE0014	1	57.5	8	34.6	17.6364	9.72727	4.36364	*	50	17	2.125
15C	JE0014	2	58	8	37.5	21.5	11.9167	4.5	*	70	19	2.375
15C	JE0014	3	63	7	36.3	*	*	*	*	80	19	2.71429
15C	JE0014	4	53	7	36.2	*	*	*	*	50	17	2.42857
15C	JE0014	5	53	7	41.4	*	*	*	*	70	17	2.42857
15C	JE0014	6	*	*	*	*	*	*	*	60	19
15C	JE0014	7	*	*	*	*	*	*	*	40	21
15C	JE0014	8	*	*	*	*	*	*	*	45	21
15C	JE0014	9	*	*	*	*	*	*	*	50	17
15C	JE0014	10	*	*	*	*	*	*	*	70	19
15H	JE0014	1	73	8	36.5	5	5.1	1.6	*	80	21	2.625
15H	JE0014	2	69	7.5	45.9	10.4	7.7	2.1	*	40	21	2.8
15H	JE0014	3	77	8	45.2	*	*	*	*	40	19	2.375
15H	JE0014	4	77.5	7	41.1	*	*	*	*	40	21	3
15H	JE0014	5	75.5	7.5	40.7	*	*	*	*	60	21	2.8
15H	JE0014	6	*	*	*	*	*	*	*	50	19
15H	JE0014	7	*	*	*	*	*	*	*	50	21
15H	JE0014	8	*	*	*	*	*	*	*	60	21
15H	JE0014	9	*	*	*	*	*	*	*	70	23
15H	JE0014	10	*	*	*	*	*	*	*	60	21
16C	JE0014	1	85	7.5	42.8	15.4615	10.5385	*	52	40	18	2.4
16C	JE0014	2	86	8	40.1	10	7.26667	*	47	35	18	2.25
16C	JE0014	3	83	7	45	*	*	*	53	20	20	2.85714
16C	JE0014	4	79	7.5	42.2	*	*	*	43	25	21	2.8
16C	JE0014	5	85	7.5	38	*	*	*	48	30	19	2.53333
16C	JE0014	6	*	*	*	*	*	*	*	35	*
16C	JE0014	7	*	*	*	*	*	*	*	15	*
16C	JE0014	8	*	*	*	*	*	*	*	40	*
16C	JE0014	9	*	*	*	*	*	*	*	25	*
16C	JE0014	10	*	*	*	*	*	*	*	30	*
16H	JE0014	1	78	5	49.3	22.25	16.625	9.375	45	50	17	3.4
16H	JE0014	2	76.5	6	50	16.5455	10.2727	8.36364	48	50	19	3.16667
16H	JE0014	3	76	5	44.9	*	*	*	38	40	21	4.2
16H	JE0014	4	77.5	5	41.6	*	*	*	44	45	19	3.8
16H	JE0014	5	67.5	6	47.6	*	*	*	48	55	21	3.5
16H	JE0014	6	*	*	*	*	*	*	*	70	*
16H	JE0014	7	*	*	*	*	*	*	*	30	*
16H	JE0014	8	*	*	*	*	*	*	*	60	*
16H	JE0014	9	*	*	*	*	*	*	*	35	*
16H	JE0014	10	*	*	*	*	*	*	*	50	*
17H	JE0014	1	71	11	43.5	17.1765	9.47059
17H	JE0014	2	85	7.5	42.5	14.8421	10.2105
15C	JE0015	1	53	8	30	11.6364	6.36364	3.54545	*	40	17	2.125
15C	JE0015	2	49	8	30.2	12	8.25	3.5	*	45	17	2.125
15C	JE0015	3	56	8	29	*	*	*	*	65	17	2.125
15C	JE0015	4	53	7	43.6	*	*	*	*	70	19	2.71429
15C	JE0015	5	57	6.5	40.7	*	*	*	*	40	19	2.92308
15C	JE0015	6	*	*	*	*	*	*	*	110	15
15C	JE0015	7	*	*	*	*	*	*	*	70	15
15C	JE0015	8	*	*	*	*	*	*	*	130	17
15C	JE0015	9	*	*	*	*	*	*	*	140	19
15C	JE0015	10	*	*	*	*	*	*	*	85	15
15H	JE0015	1	65	8	48.7	6.2	4.4	1.6	*	90	19	2.375
15H	JE0015	2	63	7.5	28	4.4	4.4	1.5	*	80	21	2.8
15H	JE0015	3	64	8	46.9	*	*	*	*	90	21	2.625
15H	JE0015	4	65	7	37	*	*	*	*	60	19	2.71429
15H	JE0015	5	60	8	38.3	*	*	*	*	60	21	2.625
15H	JE0015	6	*	*	*	*	*	*	*	70	19
15H	JE0015	7	*	*	*	*	*	*	*	70	19
15H	JE0015	8	*	*	*	*	*	*	*	30	21
15H	JE0015	9	*	*	*	*	*	*	*	55	19
15H	JE0015	10	*	*	*	*	*	*	*	45	21
16C	JE0015	1	70	7	40.9	10.2727	8.63636	*	55	55	19	2.71429
16C	JE0015	2	71	7	43	9.75	9.375	*	42	60	20	2.85714
16C	JE0015	3	77	6.5	42.2	*	*	*	41	80	20	3.07692
16C	JE0015	4	68	6.5	44.4	*	*	*	47	70	20	3.07692
16C	JE0015	5	67	7	42.1	*	*	*	39	50	20	2.85714
16C	JE0015	6	*	*	*	*	*	*	*	55	*
16C	JE0015	7	*	*	*	*	*	*	*	40	*
16C	JE0015	8	*	*	*	*	*	*	*	40	*
16C	JE0015	9	*	*	*	*	*	*	*	65	*
16C	JE0015	10	*	*	*	*	*	*	*	30	*
16H	JE0015	1	68	5	54.1	15	9.66667	8	26	95	21	4.2
16H	JE0015	2	63.5	6	51.7	16.4	8.2	6.7	28	110	19	3.16667
16H	JE0015	3	68.5	6	52.1	*	*	*	39	60	19	3.16667
16H	JE0015	4	71.5	5	45.8	*	*	*	33	65	19	3.8
16H	JE0015	5	67	5	46	*	*	*	26	70	19	3.8
16H	JE0015	6	*	*	*	*	*	*	*	70	*
16H	JE0015	7	*	*	*	*	*	*	*	55	*
16H	JE0015	8	*	*	*	*	*	*	*	75	*
16H	JE0015	9	*	*	*	*	*	*	*	65	*
16H	JE0015	10	*	*	*	*	*	*	*	150	*
17H	JE0015	1	69	8	46.9	14.5	12
17H	JE0015	2	68	8	48.3	15.6667	9.41667
15C	JE0016	1	60	8.5	37.1	24	13.2222	7	*	40	19	2.23529
15C	JE0016	2	62	6.5	35.3	18.5833	10.0833	5.41667	*	35	17	2.61538
15C	JE0016	3	63	7	35	*	*	*	*	40	17	2.42857
15C	JE0016	4	67	7.5	34.8	*	*	*	*	40	17	2.26667
15C	JE0016	5	62.5	7	34.9	*	*	*	*	30	19	2.71429
15C	JE0016	6	*	*	*	*	*	*	*	50	19
15C	JE0016	7	*	*	*	*	*	*	*	35	17
15C	JE0016	8	*	*	*	*	*	*	*	25	19
15C	JE0016	9	*	*	*	*	*	*	*	50	21
15C	JE0016	10	*	*	*	*	*	*	*	55	17
15H	JE0016	1	85	8.5	52.6	11.6667	8.44444	3.88889	*	60	21	2.47059
15H	JE0016	2	78	8	43.7	7.875	7	3	*	140	21	2.625
15H	JE0016	3	80	7.5	40.9	*	*	*	*	145	17	2.26667
15H	JE0016	4	80	8	45.3	*	*	*	*	140	21	2.625
15H	JE0016	5	75	6	45.7	*	*	*	*	120	17	2.83333
15H	JE0016	6	*	*	*	*	*	*	*	70	21
15H	JE0016	7	*	*	*	*	*	*	*	120	23
15H	JE0016	8	*	*	*	*	*	*	*	90	21
15H	JE0016	9	*	*	*	*	*	*	*	90	19
15H	JE0016	10	*	*	*	*	*	*	*	60	19
16C	JE0016	1	78	8	49.8	14.5833	11.5	*	57	40	20	2.5
16C	JE0016	2	78	8.5	48.5	10.375	8.75	*	52	50	22	2.58824
16C	JE0016	3	83	8	50	*	*	*	61	50	18	2.25
16C	JE0016	4	91	8	45.5	*	*	*	52	100	21	2.625
16C	JE0016	5	83	8	49	*	*	*	60	80	22	2.75
16C	JE0016	6	*	*	*	*	*	*	*	30	*
16C	JE0016	7	*	*	*	*	*	*	*	55	*
16C	JE0016	8	*	*	*	*	*	*	*	70	*
16C	JE0016	9	*	*	*	*	*	*	*	60	*
16C	JE0016	10	*	*	*	*	*	*	*	55	*
16H	JE0016	1	77.5	5	46	23.1538	12.7692	10.3077	38	40	17	3.4
16H	JE0016	2	74	6	51.4	25.0909	11.9091	9.18182	45	120	17	2.83333
16H	JE0016	3	79.5	5	46.1	*	*	*	46	50	20	4
16H	JE0016	4	72.5	5	50	*	*	*	37	60	19	3.8
16H	JE0016	5	80.5	5	47.1	*	*	*	31	80	18	3.6
16H	JE0016	6	*	*	*	*	*	*	*	40	*
16H	JE0016	7	*	*	*	*	*	*	*	30	*
16H	JE0016	8	*	*	*	*	*	*	*	50	*
16H	JE0016	9	*	*	*	*	*	*	*	60	*
16H	JE0016	10	*	*	*	*	*	*	*	70	*
17H	JE0016	1	88	7	37.7	12.9474	11.4211
17H	JE0016	2	86	7.5	42.3	12.1053	11.6842
15C	JE0017	1	44.5	8	42.6	13	8.55556	2.66667	*	60	17	2.125
15C	JE0017	2	33	10.5	38.7	18.1429	10.1429	4.14286	*	50	21	2
15C	JE0017	3	36	10	30.8	*	*	*	*	40	17	1.7
15C	JE0017	4	39.5	10	35	*	*	*	*	30	19	1.9
15C	JE0017	5	35	11	34.4	*	*	*	*	35	19	1.72727
15C	JE0017	6	*	*	*	*	*	*	*	60	21
15C	JE0017	7	*	*	*	*	*	*	*	45	21
15C	JE0017	8	*	*	*	*	*	*	*	45	21
15C	JE0017	9	*	*	*	*	*	*	*	60	19
15C	JE0017	10	*	*	*	*	*	*	*	65	20
15H	JE0017	1	57	10	31.1	*	*	*	*	*	*
15H	JE0017	2	56.5	7	*	*	*	*	*	*	*
15H	JE0017	3	59	6.5	16.7	*	*	*	*	*	*
15H	JE0017	4	63	7.5	26.6	*	*	*	*	*	*
15H	JE0017	5	58	6.5	28.4	*	*	*	*	*	*
15H	JE0017	6	*	*	*	*	*	*	*	*	*
15H	JE0017	7	*	*	*	*	*	*	*	*	*
15H	JE0017	8	*	*	*	*	*	*	*	*	*
15H	JE0017	9	*	*	*	*	*	*	*	*	*
15H	JE0017	10	*	*	*	*	*	*	*	*	*
16C	JE0017	1	74	9.5	36.7	11.4167	6.83333	*	55	20	21	2.21053
16C	JE0017	2	68	10.5	40.7	10.125	7.875	*	49	30	22	2.09524
16C	JE0017	3	74	9	34.9	*	*	*	54	60	20	2.22222
16C	JE0017	4	69	8.5	37.9	*	*	*	43	45	21	2.47059
16C	JE0017	5	71	8	35.5	*	*	*	47	40	22	2.75
16C	JE0017	6	*	*	*	*	*	*	*	30	*
16C	JE0017	7	*	*	*	*	*	*	*	15	*
16C	JE0017	8	*	*	*	*	*	*	*	55	*
16C	JE0017	9	*	*	*	*	*	*	*	30	*
16C	JE0017	10	*	*	*	*	*	*	*	30	*
16H	JE0017	1	64.5	8	51.3	16.4444	8.11111	9.66667	48	40	23	2.875
16H	JE0017	2	66	8	37.5	16.5385	9.30769	9.30769	49	30	21	2.625
16H	JE0017	3	63	8	44.7	*	*	*	45	40	19	2.375
16H	JE0017	4	64.5	9	51.9	*	*	*	34	40	19	2.11111
16H	JE0017	5	59	8	47.5	*	*	*	43	45	19	2.375
16H	JE0017	6	*	*	*	*	*	*	*	50	*
16H	JE0017	7	*	*	*	*	*	*	*	40	*
16H	JE0017	8	*	*	*	*	*	*	*	45	*
16H	JE0017	9	*	*	*	*	*	*	*	50	*
16H	JE0017	10	*	*	*	*	*	*	*	35	*
17H	JE0017	1	77	10	50.6	14.9444	7.11111
17H	JE0017	2	68	8	53.7	17.3333	10.6111
15C	JE0018	1	41	8	33.9	10.6667	6.77778	2.88889	*	60	17	2.125
15C	JE0018	2	43	7.5	39.4	9.5	5	1.7	*	40	15	2
15C	JE0018	3	36.5	7	41.7	*	*	*	*	65	15	2.14286
15C	JE0018	4	36	6	35.8	*	*	*	*	60	19	3.16667
15C	JE0018	5	38	6	36	*	*	*	*	20	17	2.83333
15C	JE0018	6	*	*	*	*	*	*	*	60	17
15C	JE0018	7	*	*	*	*	*	*	*	70	19
15C	JE0018	8	*	*	*	*	*	*	*	65	15
15C	JE0018	9	*	*	*	*	*	*	*	60	11
15C	JE0018	10	*	*	*	*	*	*	*	90	19
15H	JE0018	1	55	6	37.4	*	*	*	*	*	*
15H	JE0018	2	58.5	8	29.7	*	*	*	*	*	*
15H	JE0018	3	49	6	23.1	*	*	*	*	*	*
15H	JE0018	4	47	6	31.3	*	*	*	*	*	*
15H	JE0018	5	49	7	30.6	*	*	*	*	*	*
15H	JE0018	6	*	*	*	*	*	*	*	*	*
15H	JE0018	7	*	*	*	*	*	*	*	*	*
15H	JE0018	8	*	*	*	*	*	*	*	*	*
15H	JE0018	9	*	*	*	*	*	*	*	*	*
15H	JE0018	10	*	*	*	*	*	*	*	*	*
16C	JE0018	1	65	7	43.6	7.71429	7.57143	*	56	30	21	3
16C	JE0018	2	63	7	44	6.83333	6.5	*	54	25	19	2.71429
16C	JE0018	3	67	7.5	43.9	*	*	*	52	30	21	2.8
16C	JE0018	4	58	6.5	39	*	*	*	51	50	19	2.92308
16C	JE0018	5	62	6.5	45.9	*	*	*	49	20	21	3.23077
16C	JE0018	6	*	*	*	*	*	*	*	40	*
16C	JE0018	7	*	*	*	*	*	*	*	30	*
16C	JE0018	8	*	*	*	*	*	*	*	35	*
16C	JE0018	9	*	*	*	*	*	*	*	35	*
16C	JE0018	10	*	*	*	*	*	*	*	20	*
16H	JE0018	1	55.5	6	53.9	13.6	7.5	5.4	40	30	19	3.16667
16H	JE0018	2	58.5	6	52.8	10.2727	8.81818	5	35	45	21	3.5
16H	JE0018	3	56	5	53.4	*	*	*	44	40	19	3.8
16H	JE0018	4	49.5	5	51.3	*	*	*	32	40	17	3.4
16H	JE0018	5	58	5	52.1	*	*	*	35	35	18	3.6
16H	JE0018	6	*	*	*	*	*	*	*	60	*
16H	JE0018	7	*	*	*	*	*	*	*	70	*
16H	JE0018	8	*	*	*	*	*	*	*	30	*
16H	JE0018	9	*	*	*	*	*	*	*	45	*
16H	JE0018	10	*	*	*	*	*	*	*	60	*
17H	JE0018	1	58	8	39.8	14.1875	8.4375
17H	JE0018	2	64	8.5	38.5	13.75	7.5
15C	JE0021	1	63.5	10	39	16	9.33333	4.33333	*	35	17	1.7
15C	JE0021	2	61	9	30.6	10.3077	6.23077	3.61538	*	60	19	2.11111
15C	JE0021	3	65.5	9	36.8	*	*	*	*	40	21	2.33333
15C	JE0021	4	70	11	31	*	*	*	*	65	19	1.72727
15C	JE0021	5	62	11.5	39.4	*	*	*	*	40	21	1.82609
15C	JE0021	6	*	*	*	*	*	*	*	35	19
15C	JE0021	7	*	*	*	*	*	*	*	45	21
15C	JE0021	8	*	*	*	*	*	*	*	55	21
15C	JE0021	9	*	*	*	*	*	*	*	50	17
15C	JE0021	10	*	*	*	*	*	*	*	45	17
15H	JE0021	1	86	12	50.4	3.625	4.375	2.5	*	140	19	1.58333
15H	JE0021	2	84	10.5	50.4	3.88889	3.88889	2.55556	*	125	19	1.80952
15H	JE0021	3	81	11	50	*	*	*	*	135	17	1.54545
15H	JE0021	4	83	11	48.7	*	*	*	*	140	19	1.72727
15H	JE0021	5	84.5	11	47.4	*	*	*	*	110	21	1.90909
15H	JE0021	6	*	*	*	*	*	*	*	80	21
15H	JE0021	7	*	*	*	*	*	*	*	100	21
15H	JE0021	8	*	*	*	*	*	*	*	140	21
15H	JE0021	9	*	*	*	*	*	*	*	120	19
15H	JE0021	10	*	*	*	*	*	*	*	140	17
16C	JE0021	1	99	11	48.3	8.27273	6.81818	*	51	90	21	1.90909
16C	JE0021	2	101	9.5	48.4	5.8	6.7	*	48	80	22	2.31579
16C	JE0021	3	100	10	50.6	*	*	*	45	70	21	2.1
16C	JE0021	4	100	10.5	49.3	*	*	*	47	120	22	2.09524
16C	JE0021	5	104	9	47.7	*	*	*	51	75	22	2.44444
16C	JE0021	6	*	*	*	*	*	*	*	140	*
16C	JE0021	7	*	*	*	*	*	*	*	110	*
16C	JE0021	8	*	*	*	*	*	*	*	100	*
16C	JE0021	9	*	*	*	*	*	*	*	120	*
16C	JE0021	10	*	*	*	*	*	*	*	85	*
16H	JE0021	1	89	7	50.6	18.3636	11.3636	10	49	80	19	2.71429
16H	JE0021	2	91	6	45	18	11	11.1818	47	75	19	3.16667
16H	JE0021	3	87	8	48.2	*	*	*	41	90	20	2.5
16H	JE0021	4	92	6	43	*	*	*	33	140	21	3.5
16H	JE0021	5	87.5	7	48.5	*	*	*	39	80	21	3
16H	JE0021	6	*	*	*	*	*	*	*	95	*
16H	JE0021	7	*	*	*	*	*	*	*	90	*
16H	JE0021	8	*	*	*	*	*	*	*	100	*
16H	JE0021	9	*	*	*	*	*	*	*	90	*
16H	JE0021	10	*	*	*	*	*	*	*	85	*
17H	JE0021	1	94	9	48.8	12.55	6.5
17H	JE0021	2	95	10.5	33.9	13.1176	6.94118
15C	JE0022	1	54.5	7.5	43.7	12.375	7.875	4	*	65	19	2.53333
15C	JE0022	2	46	5	42.7	9.38462	7.76923	2.61538	*	35	19	3.8
15C	JE0022	3	44	7	39.7	*	*	*	*	90	17	2.42857
15C	JE0022	4	49	7	41.4	*	*	*	*	55	19	2.71429
15C	JE0022	5	54	7	43.5	*	*	*	*	105	21	3
15C	JE0022	6	*	*	*	*	*	*	*	65	19
15C	JE0022	7	*	*	*	*	*	*	*	55	17
15C	JE0022	8	*	*	*	*	*	*	*	70	17
15C	JE0022	9	*	*	*	*	*	*	*	65	17
15C	JE0022	10	*	*	*	*	*	*	*	70	19
15H	JE0022	1	59	7	35	6.8	5.6	3.6	*	50	17	2.42857
15H	JE0022	2	57	7	44.2	3.25	3	1.5	*	50	19	2.71429
15H	JE0022	3	58	8	44.4	*	*	*	*	80	19	2.375
15H	JE0022	4	57	7	39.2	*	*	*	*	60	19	2.71429
15H	JE0022	5	56	9	42.7	*	*	*	*	80	19	2.11111
15H	JE0022	6	*	*	*	*	*	*	*	70	21
15H	JE0022	7	*	*	*	*	*	*	*	80	19
15H	JE0022	8	*	*	*	*	*	*	*	80	17
15H	JE0022	9	*	*	*	*	*	*	*	80	21
15H	JE0022	10	*	*	*	*	*	*	*	60	21
16C	JE0022	1	78	6	45.6	8.27273	8.27273	*	41	50	19	3.16667
16C	JE0022	2	76	7	49.4	8.75	8.16667	*	38	30	19	2.71429
16C	JE0022	3	73	6	44.9	*	*	*	42	35	17	2.83333
16C	JE0022	4	75	6.5	43.8	*	*	*	38	20	19	2.92308
16C	JE0022	5	72	6.5	45.1	*	*	*	41	30	19	2.92308
16C	JE0022	6	*	*	*	*	*	*	*	30	*
16C	JE0022	7	*	*	*	*	*	*	*	30	*
16C	JE0022	8	*	*	*	*	*	*	*	20	*
16C	JE0022	9	*	*	*	*	*	*	*	30	*
16C	JE0022	10	*	*	*	*	*	*	*	45	*
16H	JE0022	1	72.5	6	54.5	13.6923	10.9231	8.76923	36	65	17	2.83333
16H	JE0022	2	76.5	6	54.9	17.75	11.625	9.125	44	90	19	3.16667
16H	JE0022	3	70	6	52.7	*	*	*	38	70	19	3.16667
16H	JE0022	4	76	6	53.4	*	*	*	40	70	19	3.16667
16H	JE0022	5	71.5	7	54.6	*	*	*	37	60	17	2.42857
16H	JE0022	6	*	*	*	*	*	*	*	50	*
16H	JE0022	7	*	*	*	*	*	*	*	60	*
16H	JE0022	8	*	*	*	*	*	*	*	55	*
16H	JE0022	9	*	*	*	*	*	*	*	65	*
16H	JE0022	10	*	*	*	*	*	*	*	55	*
17H	JE0022	1	77	7	48.3	13.2778	10.6111
17H	JE0022	2	73	7	44.9	13.625	12.625
15C	JE0023	1	62	10	38.5	18	9.18182	4.81818	*	50	17	1.7
15C	JE0023	2	65	11	34.6	20.2727	12.0909	4	*	40	15	1.36364
15C	JE0023	3	68	12	36.3	*	*	*	*	40	19	1.58333
15C	JE0023	4	63	11	40.7	*	*	*	*	35	19	1.72727
15C	JE0023	5	62	10	40.8	*	*	*	*	40	19	1.9
15C	JE0023	6	*	*	*	*	*	*	*	45	21
15C	JE0023	7	*	*	*	*	*	*	*	60	21
15C	JE0023	8	*	*	*	*	*	*	*	40	17
15C	JE0023	9	*	*	*	*	*	*	*	40	17
15C	JE0023	10	*	*	*	*	*	*	*	50	17
15H	JE0023	1	76	11	53.1	6.375	3.875	2.5	*	80	19	1.72727
15H	JE0023	2	80.5	11.5	53.3	4.375	4.75	2.375	*	100	21	1.82609
15H	JE0023	3	79	11	52.2	*	*	*	*	85	21	1.90909
15H	JE0023	4	88	12	52	*	*	*	*	95	21	1.75
15H	JE0023	5	76	11	53.1	*	*	*	*	65	21	1.90909
15H	JE0023	6	*	*	*	*	*	*	*	140	13
15H	JE0023	7	*	*	*	*	*	*	*	140	19
15H	JE0023	8	*	*	*	*	*	*	*	160	13
15H	JE0023	9	*	*	*	*	*	*	*	130	17
15H	JE0023	10	*	*	*	*	*	*	*	140	17
16C	JE0023	1	101	10.5	46.1	15.0833	10	*	46	75	22	2.09524
16C	JE0023	2	98	11.5	48.2	9.44444	5.55556	*	50	95	21	1.82609
16C	JE0023	3	99	11	48.7	*	*	*	58	85	18	1.63636
16C	JE0023	4	98	12	47	*	*	*	44	90	21	1.75
16C	JE0023	5	95	11	46.4	*	*	*	53	110	21	1.90909
16C	JE0023	6	*	*	*	*	*	*	*	90	*
16C	JE0023	7	*	*	*	*	*	*	*	80	*
16C	JE0023	8	*	*	*	*	*	*	*	70	*
16C	JE0023	9	*	*	*	*	*	*	*	100	*
16C	JE0023	10	*	*	*	*	*	*	*	90	*
16H	JE0023	1	97	9	49.9	15.9231	8.46154	7.23077	42	120	22	2.44444
16H	JE0023	2	87.5	10	48.5	25.75	13.25	8.75	50	85	21	2.1
16H	JE0023	3	83.5	10	49.7	*	*	*	43	90	21	2.1
16H	JE0023	4	88	8	47.9	*	*	*	43	100	20	2.5
16H	JE0023	5	90	9	52.1	*	*	*	53	110	23	2.55556
16H	JE0023	6	*	*	*	*	*	*	*	90	*
16H	JE0023	7	*	*	*	*	*	*	*	120	*
16H	JE0023	8	*	*	*	*	*	*	*	110	*
16H	JE0023	9	*	*	*	*	*	*	*	130	*
16H	JE0023	10	*	*	*	*	*	*	*	95	*
17H	JE0023	1	94	10	45.3	13.5333	9.8
17H	JE0023	2	89	9	46.1	18.2667	11.6
15C	JE0024	1	45	8	39.3	5.84615	2.61538	2.92308	*	60	21	2.625
15C	JE0024	2	37	7.5	36.1	6.06667	2.93333	2.66667	*	50	21	2.8
15C	JE0024	3	47	8.5	35.1	*	*	*	*	40	21	2.47059
15C	JE0024	4	43	8.5	37.7	*	*	*	*	40	23	2.70588
15C	JE0024	5	44	8	38.2	*	*	*	*	40	19	2.375
15C	JE0024	6	*	*	*	*	*	*	*	40	21
15C	JE0024	7	*	*	*	*	*	*	*	45	19
15C	JE0024	8	*	*	*	*	*	*	*	40	19
15C	JE0024	9	*	*	*	*	*	*	*	75	19
15C	JE0024	10	*	*	*	*	*	*	*	60	21
15H	JE0024	1	69	8	35.5	1.18182	0.818182	1.09091	*	100	21	2.625
15H	JE0024	2	66	7	35	1.9	1.7	1	*	40	17	2.42857
15H	JE0024	3	70	8	37.7	*	*	*	*	80	19	2.375
15H	JE0024	4	66	6.5	43.3	*	*	*	*	90	13	2
15H	JE0024	5	68	7	35.2	*	*	*	*	80	19	2.71429
15H	JE0024	6	*	*	*	*	*	*	*	110	12
15H	JE0024	7	*	*	*	*	*	*	*	95	15
15H	JE0024	8	*	*	*	*	*	*	*	95	21
15H	JE0024	9	*	*	*	*	*	*	*	100	17
15H	JE0024	10	*	*	*	*	*	*	*	140	19
16C	JE0024	1	64	8	43	5.6	7.8	*	51	70	20	2.5
16C	JE0024	2	67	8	42.9	8.125	10.375	*	55	90	22	2.75
16C	JE0024	3	69	8	42.2	*	*	*	42	40	19	2.375
16C	JE0024	4	66	7.5	39.8	*	*	*	44	80	19	2.53333
16C	JE0024	5	64	7.5	35.7	*	*	*	53	65	22	2.93333
16C	JE0024	6	*	*	*	*	*	*	*	60	*
16C	JE0024	7	*	*	*	*	*	*	*	40	*
16C	JE0024	8	*	*	*	*	*	*	*	60	*
16C	JE0024	9	*	*	*	*	*	*	*	50	*
16C	JE0024	10	*	*	*	*	*	*	*	80	*
16H	JE0024	1	62	8	44.1	13.5	8.83333	6.08333	49	50	19	2.375
16H	JE0024	2	62	6	44.3	8.875	5.125	5.625	53	60	21	3.5
16H	JE0024	3	62.5	8	44.8	*	*	*	51	60	22	2.75
16H	JE0024	4	64	6	37.4	*	*	*	50	*	*
16H	JE0024	5	57.5	7	37.2	*	*	*	45	*	*
16H	JE0024	6	*	*	*	*	*	*	*	45	*
16H	JE0024	7	*	*	*	*	*	*	*	50	*
16H	JE0024	8	*	*	*	*	*	*	*	85	*
16H	JE0024	9	*	*	*	*	*	*	*	90	*
16H	JE0024	10	*	*	*	*	*	*	*	50	*
17H	JE0024	1	73	8	37	4.8	3.8
17H	JE0024	2	73	7	38.4	8	8.0625
15C	JE0025	1	56.5	11	37.9	9.5	6.33333	4.25	*	30	19	1.72727
15C	JE0025	2	58.5	11.5	44.6	9.11111	3.44444	2.88889	*	35	21	1.82609
15C	JE0025	3	54	9	43.4	*	*	*	*	30	21	2.33333
15C	JE0025	4	61	9.5	43	*	*	*	*	30	21	2.21053
15C	JE0025	5	57	10	42.1	*	*	*	*	40	19	1.9
15C	JE0025	6	*	*	*	*	*	*	*	40	19
15C	JE0025	7	*	*	*	*	*	*	*	50	15
15C	JE0025	8	*	*	*	*	*	*	*	40	19
15C	JE0025	9	*	*	*	*	*	*	*	50	21
15C	JE0025	10	*	*	*	*	*	*	*	60	21
15H	JE0025	1	66.5	9	52.1	4.2	3.6	2	*	110	21	2.33333
15H	JE0025	2	65	9	54.4	2.375	2.5	1.875	*	100	19	2.11111
15H	JE0025	3	76.5	8.5	51.1	*	*	*	*	105	17	2
15H	JE0025	4	68	10.5	52.1	*	*	*	*	120	17	1.61905
15H	JE0025	5	61	10.5	53.4	*	*	*	*	100	19	1.80952
15H	JE0025	6	*	*	*	*	*	*	*	140	19
15H	JE0025	7	*	*	*	*	*	*	*	120	17
15H	JE0025	8	*	*	*	*	*	*	*	140	19
15H	JE0025	9	*	*	*	*	*	*	*	125	19
15H	JE0025	10	*	*	*	*	*	*	*	130	19
16C	JE0025	1	71	10.5	55.3	10.125	8.75	*	52	95	20	1.90476
16C	JE0025	2	75	9.5	58.2	8.45455	9	*	56	90	21	2.21053
16C	JE0025	3	83	8.5	56.1	*	*	*	47	80	21	2.47059
16C	JE0025	4	79	9.5	55.3	*	*	*	51	60	19	2
16C	JE0025	5	*	8	53.6	*	*	*	51	80	19	2.375
16C	JE0025	6	*	*	*	*	*	*	*	60	*
16C	JE0025	7	*	*	*	*	*	*	*	65	*
16C	JE0025	8	*	*	*	*	*	*	*	80	*
16C	JE0025	9	*	*	*	*	*	*	*	50	*
16C	JE0025	10	*	*	*	*	*	*	*	80	*
16H	JE0025	1	79	8	56.4	15.625	11.875	8.75	58	100	19	2.375
16H	JE0025	2	78	8	55.4	10.4286	7	7.85714	50	65	21	2.625
16H	JE0025	3	83.5	8	54.8	*	*	*	46	90	21	2.625
16H	JE0025	4	75	7	53.9	*	*	*	55	80	17	2.42857
16H	JE0025	5	71	*	*	*	*	*	43	*	*
16H	JE0025	6	*	*	*	*	*	*	*	105	*
16H	JE0025	7	*	*	*	*	*	*	*	110	*
16H	JE0025	8	*	*	*	*	*	*	*	60	*
16H	JE0025	9	*	*	*	*	*	*	*	65	*
16H	JE0025	10	*	*	*	*	*	*	*	60	*
17H	JE0025	1	81	9	48	9.125	8.9375
17H	JE0025	2	79	10	48	11.2353	9.82353
15C	JE0026	1	53	10.5	30.8	15.0909	9.54545	3.36364	*	45	21	2
15C	JE0026	2	56	9	38.1	13.2	10.2	3.9	*	40	19	2.11111
15C	JE0026	3	61	8.5	32.8	*	*	*	*	45	9	1.05882
15C	JE0026	4	62.5	8	37.3	*	*	*	*	75	19	2.375
15C	JE0026	5	57.5	10	33.6	*	*	*	*	65	15	1.5
15C	JE0026	6	*	*	*	*	*	*	*	40	21
15C	JE0026	7	*	*	*	*	*	*	*	40	17
15C	JE0026	8	*	*	*	*	*	*	*	45	21
15C	JE0026	9	*	*	*	*	*	*	*	60	19
15C	JE0026	10	*	*	*	*	*	*	*	40	19
15H	JE0026	1	67	9	44.4	4.54545	4.81818	1.63636	*	100	21	2.33333
15H	JE0026	2	68	8.5	37	4.54545	4.63636	2.09091	*	90	19	2.23529
15H	JE0026	3	63	10.5	44.4	*	*	*	*	80	23	2.19048
15H	JE0026	4	66.5	11	46.1	*	*	*	*	80	25	2.27273
15H	JE0026	5	65.5	10	35.9	*	*	*	*	100	25	2.5
15H	JE0026	6	*	*	*	*	*	*	*	65	17
15H	JE0026	7	*	*	*	*	*	*	*	70	15
15H	JE0026	8	*	*	*	*	*	*	*	40	21
15H	JE0026	9	*	*	*	*	*	*	*	90	23
15H	JE0026	10	*	*	*	*	*	*	*	80	21
16C	JE0026	1	76	11	43	11.1818	11.4545	*	62	65	22	2
16C	JE0026	2	69	11	40	14.5714	18.5714	*	55	65	22	2
16C	JE0026	3	76	10.5	37.7	*	*	*	56	80	21	2
16C	JE0026	4	75	10	40.8	*	*	*	58	70	22	2.2
16C	JE0026	5	82	11.5	39.6	*	*	*	49	85	22	1.91304
16C	JE0026	6	*	*	*	*	*	*	*	45	*
16C	JE0026	7	*	*	*	*	*	*	*	60	*
16C	JE0026	8	*	*	*	*	*	*	*	75	*
16C	JE0026	9	*	*	*	*	*	*	*	55	*
16C	JE0026	10	*	*	*	*	*	*	*	50	*
16H	JE0026	1	71	10	46.2	19	10.8182	7.63636	59	70	22	2.2
16H	JE0026	2	68	8	39.4	18	8	9.66667	58	40	19	2.375
16H	JE0026	3	81	9	40.6	*	*	*	55	75	20	2.22222
16H	JE0026	4	71	9	48.2	*	*	*	51	120	22	2.44444
16H	JE0026	5	78	9	47.5	*	*	*	68	90	23	2.55556
16H	JE0026	6	*	*	*	*	*	*	*	70	*
16H	JE0026	7	*	*	*	*	*	*	*	90	*
16H	JE0026	8	*	*	*	*	*	*	*	120	*
16H	JE0026	9	*	*	*	*	*	*	*	80	*
16H	JE0026	10	*	*	*	*	*	*	*	110	*
17H	JE0026	1	78	9	41.2	19.4737	11.9474
17H	JE0026	2	82	11	44.6	16.6	10
15C	JE0027	1	53	7.5	40	10.1818	6.63636	3.54545	*	60	21	2.8
15C	JE0027	2	53	8	36.2	10.5	7.5	3.7	*	55	19	2.375
15C	JE0027	3	54	8	38.2	*	*	*	*	60	19	2.375
15C	JE0027	4	59	9	27.8	*	*	*	*	40	17	1.88889
15C	JE0027	5	55	9	31.6	*	*	*	*	50	21	2.33333
15C	JE0027	6	*	*	*	*	*	*	*	40	19
15C	JE0027	7	*	*	*	*	*	*	*	40	17
15C	JE0027	8	*	*	*	*	*	*	*	30	19
15C	JE0027	9	*	*	*	*	*	*	*	30	21
15C	JE0027	10	*	*	*	*	*	*	*	45	23
15H	JE0027	1	68	8.5	51.3	5.18182	3.90909	2.45455	*	70	19	2.23529
15H	JE0027	2	63	8	51.1	3.3	3.6	1.9	*	60	17	2.125
15H	JE0027	3	71	9.5	48.7	*	*	*	*	90	23	2.42105
15H	JE0027	4	70	9	52.7	*	*	*	*	70	21	2.33333
15H	JE0027	5	67	8.5	48.9	*	*	*	*	60	19	2.23529
15H	JE0027	6	*	*	*	*	*	*	*	125	18
15H	JE0027	7	*	*	*	*	*	*	*	120	19
15H	JE0027	8	*	*	*	*	*	*	*	110	21
15H	JE0027	9	*	*	*	*	*	*	*	100	23
15H	JE0027	10	*	*	*	*	*	*	*	130	21
16C	JE0027	1	73	9	43.9	9.8	13.2	*	50	45	22	2.44444
16C	JE0027	2	72	9.5	48.3	8.88889	12.5556	*	46	40	23	2.42105
16C	JE0027	3	77	8.5	49.6	*	*	*	52	45	22	2.58824
16C	JE0027	4	73	8	42.3	*	*	*	46	35	22	2.75
16C	JE0027	5	75	9	49.5	*	*	*	51	65	22	2.44444
16C	JE0027	6	*	*	*	*	*	*	*	70	*
16C	JE0027	7	*	*	*	*	*	*	*	50	*
16C	JE0027	8	*	*	*	*	*	*	*	50	*
16C	JE0027	9	*	*	*	*	*	*	*	45	*
16C	JE0027	10	*	*	*	*	*	*	*	40	*
16H	JE0027	1	74	7	43.2	17.7273	12	8.36364	56	60	20	2.85714
16H	JE0027	2	77	8	50.5	17.4	11	7.4	41	50	20	2.5
16H	JE0027	3	72	7	46.9	*	*	*	35	60	19	2.71429
16H	JE0027	4	72	7	46.8	*	*	*	40	70	21	3
16H	JE0027	5	78	8	45.8	*	*	*	52	45	21	2.625
16H	JE0027	6	*	*	*	*	*	*	*	60	*
16H	JE0027	7	*	*	*	*	*	*	*	65	*
16H	JE0027	8	*	*	*	*	*	*	*	60	*
16H	JE0027	9	*	*	*	*	*	*	*	80	*
16H	JE0027	10	*	*	*	*	*	*	*	70	*
17H	JE0027	1	78	7	33.9	10.9444	9.38889
17H	JE0027	2	84	7	45.6	11.5263	10.4737
15C	JE0028	1	49.5	6	40.4	9	9.23077	3.53846	*	60	17	2.83333
15C	JE0028	2	51	8	30	9.53333	7.4	3.2	*	40	17	2.125
15C	JE0028	3	50	6.5	48.1	*	*	*	*	65	17	2.61538
15C	JE0028	4	51.5	7	32.1	*	*	*	*	80	19	2.71429
15C	JE0028	5	51.5	7	41.1	*	*	*	*	50	15	2.14286
15C	JE0028	6	*	*	*	*	*	*	*	80	19
15C	JE0028	7	*	*	*	*	*	*	*	75	17
15C	JE0028	8	*	*	*	*	*	*	*	55	15
15C	JE0028	9	*	*	*	*	*	*	*	80	15
15C	JE0028	10	*	*	*	*	*	*	*	60	15
15H	JE0028	1	56	7	51.4	4.5	6.25	1.875	*	40	19	2.71429
15H	JE0028	2	62	8	51.7	3.9	8.4	3	*	60	19	2.375
15H	JE0028	3	57	7.5	48.3	*	*	*	*	60	21	2.8
15H	JE0028	4	64	8	51.7	*	*	*	*	60	21	2.625
15H	JE0028	5	62	7.5	49	*	*	*	*	60	21	2.8
15H	JE0028	6	*	*	*	*	*	*	*	80	21
15H	JE0028	7	*	*	*	*	*	*	*	60	21
15H	JE0028	8	*	*	*	*	*	*	*	60	19
15H	JE0028	9	*	*	*	*	*	*	*	60	19
15H	JE0028	10	*	*	*	*	*	*	*	50	19
16C	JE0028	1	66	7	46.2	12.4545	12.6364	*	39	40	18	2.57143
16C	JE0028	2	66	7	40.1	12.5455	13.1818	*	43	30	16	2.28571
16C	JE0028	3	65	7	44.9	*	*	*	47	60	19	2.71429
16C	JE0028	4	60	7	45.9	*	*	*	42	65	18	2.57143
16C	JE0028	5	66	6.5	43.8	*	*	*	37	60	17	2.61538
16C	JE0028	6	*	*	*	*	*	*	*	70	*
16C	JE0028	7	*	*	*	*	*	*	*	40	*
16C	JE0028	8	*	*	*	*	*	*	*	80	*
16C	JE0028	9	*	*	*	*	*	*	*	40	*
16C	JE0028	10	*	*	*	*	*	*	*	50	*
16H	JE0028	1	65	4	47.7	14	9.07692	7.23077	34	60	17	4.25
16H	JE0028	2	59	5	53.4	15.9167	12	10	32	55	21	4.2
16H	JE0028	3	65.5	5	49.6	*	*	*	32	40	15	3
16H	JE0028	4	67	6	40.9	*	*	*	36	60	15	2.5
16H	JE0028	5	60	6	49.5	*	*	*	34	40	13	2.16667
16H	JE0028	6	*	*	*	*	*	*	*	50	*
16H	JE0028	7	*	*	*	*	*	*	*	55	*
16H	JE0028	8	*	*	*	*	*	*	*	60	*
16H	JE0028	9	*	*	*	*	*	*	*	45	*
16H	JE0028	10	*	*	*	*	*	*	*	55	*
17H	JE0028	1	71	8.5	45.9	13	12.0588
17H	JE0028	2	70	7.5	44.5	13.2222	11.6111
15C	JE0029	1	54	10	36.7	17.6429	7.5	4.07143	*	40	20	2
15C	JE0029	2	61	9.5	41.7	18.8889	8.22222	5	*	65	21	2.21053
15C	JE0029	3	55	9.5	36.4	*	*	*	*	40	20	2.10526
15C	JE0029	4	59	9	35.6	*	*	*	*	50	21	2.33333
15C	JE0029	5	62	10	33.7	*	*	*	*	45	21	2.1
15C	JE0029	6	*	*	*	*	*	*	*	65	21
15C	JE0029	7	*	*	*	*	*	*	*	60	21
15C	JE0029	8	*	*	*	*	*	*	*	70	21
15C	JE0029	9	*	*	*	*	*	*	*	70	20
15C	JE0029	10	*	*	*	*	*	*	*	65	22
15H	JE0029	1	77	7	45.4	4.8	5.2	1.9	*	100	17	2.42857
15H	JE0029	2	70.5	11	40.7	1	2	1.66667	*	100	17	1.54545
15H	JE0029	3	85	9	46.2	*	*	*	*	115	19	2.11111
15H	JE0029	4	72	8	49.6	*	*	*	*	120	17	2.125
15H	JE0029	5	76	8	41.1	*	*	*	*	100	13	1.625
15H	JE0029	6	*	*	*	*	*	*	*	60	19
15H	JE0029	7	*	*	*	*	*	*	*	100	19
15H	JE0029	8	*	*	*	*	*	*	*	80	21
15H	JE0029	9	*	*	*	*	*	*	*	40	17
15H	JE0029	10	*	*	*	*	*	*	*	100	17
16C	JE0029	1	86	9	44.8	9.81818	10	*	40	80	19	2.11111
16C	JE0029	2	78	7.5	38.6	10.1429	11.7857	*	44	95	23	3.06667
16C	JE0029	3	83	7.5	44	*	*	*	47	55	19	2.53333
16C	JE0029	4	91	7	41.8	*	*	*	51	85	23	3.28571
16C	JE0029	5	83	8.5	40.4	*	*	*	41	60	19	2.23529
16C	JE0029	6	*	*	*	*	*	*	*	90	*
16C	JE0029	7	*	*	*	*	*	*	*	65	*
16C	JE0029	8	*	*	*	*	*	*	*	95	*
16C	JE0029	9	*	*	*	*	*	*	*	75	*
16C	JE0029	10	*	*	*	*	*	*	*	85	*
16H	JE0029	1	89.5	7	50.3	21.4	12.4	10.5	46	45	21	3
16H	JE0029	2	95	7	46.6	7.8	10.4	8.2	47	60	17	2.42857
16H	JE0029	3	96	8	49.4	*	*	*	44	95	21	2.625
16H	JE0029	4	80	7	51.3	*	*	*	44	90	21	3
16H	JE0029	5	94.5	6	49.4	*	*	*	49	60	21	3.5
16H	JE0029	6	*	*	*	*	*	*	*	85	*
16H	JE0029	7	*	*	*	*	*	*	*	90	*
16H	JE0029	8	*	*	*	*	*	*	*	70	*
16H	JE0029	9	*	*	*	*	*	*	*	80	*
16H	JE0029	10	*	*	*	*	*	*	*	85	*
17H	JE0029	1	88	8	44.9	12.8235	9.35294
17H	JE0029	2	96	8	44.5	11.875	9.25
15C	JE0033	1	51	7.5	39	16.7778	9.55556	3.55556	*	70	17	2.26667
15C	JE0033	2	47	7	31.6	13.2	8.2	2.1	*	50	21	3
15C	JE0033	3	45.5	7	35.4	*	*	*	*	75	17	2.42857
15C	JE0033	4	41	7	39	*	*	*	*	70	17	2.42857
15C	JE0033	5	44	8	33.8	*	*	*	*	70	17	2.125
15C	JE0033	6	*	*	*	*	*	*	*	60	21
15C	JE0033	7	*	*	*	*	*	*	*	50	19
15C	JE0033	8	*	*	*	*	*	*	*	40	21
15C	JE0033	9	*	*	*	*	*	*	*	70	17
15C	JE0033	10	*	*	*	*	*	*	*	70	17
15H	JE0033	1	63	7	46.8	2.625	3	1.625	*	70	21	3
15H	JE0033	2	57	8	46.2	2.875	3.125	1.125	*	80	21	2.625
15H	JE0033	3	58.5	7.5	47.3	*	*	*	*	50	21	2.8
15H	JE0033	4	63	6.5	46.7	*	*	*	*	60	19	2.92308
15H	JE0033	5	59	7.5	47.5	*	*	*	*	80	21	2.8
15H	JE0033	6	*	*	*	*	*	*	*	70	19
15H	JE0033	7	*	*	*	*	*	*	*	50	21
15H	JE0033	8	*	*	*	*	*	*	*	50	21
15H	JE0033	9	*	*	*	*	*	*	*	60	19
15H	JE0033	10	*	*	*	*	*	*	*	60	19
16C	JE0033	1	75	7	49.3	16.0909	13.1818	*	46	40	20	2.85714
16C	JE0033	2	75	7.5	46.7	13.3333	9.11111	*	48	45	20	2.66667
16C	JE0033	3	72	8	50.6	*	*	*	44	40	22	2.75
16C	JE0033	4	77	8	45.8	*	*	*	45	45	19	2.375
16C	JE0033	5	75	7	47.5	*	*	*	42	40	20	2.85714
16C	JE0033	6	*	*	*	*	*	*	*	35	*
16C	JE0033	7	*	*	*	*	*	*	*	45	*
16C	JE0033	8	*	*	*	*	*	*	*	50	*
16C	JE0033	9	*	*	*	*	*	*	*	55	*
16C	JE0033	10	*	*	*	*	*	*	*	40	*
16H	JE0033	1	73	5	52	16.5	11.6667	9.25	52	50	21	4.2
16H	JE0033	2	74	5	50	16.0833	11	7.5	54	55	19	3.8
16H	JE0033	3	74	6	54.7	*	*	*	42	50	19	3.16667
16H	JE0033	4	67.5	6	49.3	*	*	*	51	70	23	3.83333
16H	JE0033	5	74.5	6	50.7	*	*	*	59	65	17	2.83333
16H	JE0033	6	*	*	*	*	*	*	*	50	*
16H	JE0033	7	*	*	*	*	*	*	*	70	*
16H	JE0033	8	*	*	*	*	*	*	*	45	*
16H	JE0033	9	*	*	*	*	*	*	*	60	*
16H	JE0033	10	*	*	*	*	*	*	*	50	*
17H	JE0033	1	79	7.5	43.9	13.5882	9.41176
17H	JE0033	2	81	7	43.8	13.9444	10.4444
15C	JE0034	1	55.5	10	28.3	5.36364	3.36364	2.63636	*	45	23	2.3
15C	JE0034	2	55	10	32.4	7.44444	5.88889	3.11111	*	40	22	2.2
15C	JE0034	3	58	9	35.8	*	*	*	*	30	21	2.33333
15C	JE0034	4	61	10	28	*	*	*	*	25	21	2.1
15C	JE0034	5	56	9.5	29.4	*	*	*	*	25	19	2
15C	JE0034	6	*	*	*	*	*	*	*	50	21
15C	JE0034	7	*	*	*	*	*	*	*	65	19
15C	JE0034	8	*	*	*	*	*	*	*	30	21
15C	JE0034	9	*	*	*	*	*	*	*	30	19
15C	JE0034	10	*	*	*	*	*	*	*	45	21
15H	JE0034	1	65	8	41.3	3	4	2.25	*	120	19	2.375
15H	JE0034	2	67.5	12	47.6	2.14286	4.14286	1.28571	*	60	21	1.75
15H	JE0034	3	64	11	40.1	*	*	*	*	130	21	1.90909
15H	JE0034	4	67	10.5	36.4	*	*	*	*	145	21	2
15H	JE0034	5	70	11	40.2	*	*	*	*	80	19	1.72727
15H	JE0034	6	*	*	*	*	*	*	*	140	19
15H	JE0034	7	*	*	*	*	*	*	*	140	21
15H	JE0034	8	*	*	*	*	*	*	*	150	23
15H	JE0034	9	*	*	*	*	*	*	*	140	23
15H	JE0034	10	*	*	*	*	*	*	*	70	19
16C	JE0034	1	72	10	44.7	5.33333	9.55556	*	51	40	22	2.2
16C	JE0034	2	77	11	38.5	6.22222	10	*	47	60	22	2
16C	JE0034	3	73	11	44	*	*	*	40	70	23	2.09091
16C	JE0034	4	78	9	42.3	*	*	*	51	45	22	2.44444
16C	JE0034	5	70	8.5	40.7	*	*	*	44	50	21	2.47059
16C	JE0034	6	*	*	*	*	*	*	*	40	*
16C	JE0034	7	*	*	*	*	*	*	*	65	*
16C	JE0034	8	*	*	*	*	*	*	*	30	*
16C	JE0034	9	*	*	*	*	*	*	*	50	*
16C	JE0034	10	*	*	*	*	*	*	*	35	*
16H	JE0034	1	70.5	6	43.1	9.33333	7.5	4	55	40	21	3.5
16H	JE0034	2	71.5	7	45.4	11.6667	9.77778	4.88889	50	35	20	2.85714
16H	JE0034	3	71	9	41.9	*	*	*	51	40	19	2.11111
16H	JE0034	4	71	8	49.5	*	*	*	46	50	22	2.75
16H	JE0034	5	72.5	10	44.5	*	*	*	50	35	*
16H	JE0034	6	*	*	*	*	*	*	*	30	*
16H	JE0034	7	*	*	*	*	*	*	*	25	*
16H	JE0034	8	*	*	*	*	*	*	*	40	*
16H	JE0034	9	*	*	*	*	*	*	*	50	*
16H	JE0034	10	*	*	*	*	*	*	*	35	*
17H	JE0034	1	78	10.5	41.7	17.7222	9.77778
17H	JE0034	2	76	10	44.3	12.5294	9.88235
15C	JE0035	1	75	13	36.7	21.9	11.1	4.9	*	85	21	1.61538
15C	JE0035	2	79	10.5	41.1	15.25	8.66667	4.58333	*	50	21	2
15C	JE0035	3	78	12	37.4	*	*	*	*	80	21	1.75
15C	JE0035	4	76	11	36.4	*	*	*	*	80	19	1.72727
15C	JE0035	5	72	11.5	36	*	*	*	*	85	19	1.65217
15C	JE0035	6	*	*	*	*	*	*	*	50	23
15C	JE0035	7	*	*	*	*	*	*	*	75	20
15C	JE0035	8	*	*	*	*	*	*	*	55	21
15C	JE0035	9	*	*	*	*	*	*	*	90	21
15C	JE0035	10	*	*	*	*	*	*	*	50	20
15H	JE0035	1	86	10.5	43.9	10	9.2	2.5	*	135	19	1.80952
15H	JE0035	2	84	10	45.9	10.1	10.3	2.7	*	140	21	2.1
15H	JE0035	3	85	11	44.8	*	*	*	*	100	23	2.09091
15H	JE0035	4	75	10	46.4	*	*	*	*	125	19	1.9
15H	JE0035	5	87	12	44.2	*	*	*	*	90	19	1.58333
15H	JE0035	6	*	*	*	*	*	*	*	120	21
15H	JE0035	7	*	*	*	*	*	*	*	120	23
15H	JE0035	8	*	*	*	*	*	*	*	125	19
15H	JE0035	9	*	*	*	*	*	*	*	155	19
15H	JE0035	10	*	*	*	*	*	*	*	140	21
16C	JE0035	1	96	10	48.3	15.25	10.4167	*	37	80	20	2
16C	JE0035	2	94	10	45.8	20.1818	14.3636	*	39	120	23	2.3
16C	JE0035	3	97	10	45.6	*	*	*	44	95	21	2.1
16C	JE0035	4	94	10	44.2	*	*	*	34	115	22	2.2
16C	JE0035	5	82	10	44.8	*	*	*	48	120	21	2.1
16C	JE0035	6	*	*	*	*	*	*	*	120	*
16C	JE0035	7	*	*	*	*	*	*	*	130	*
16C	JE0035	8	*	*	*	*	*	*	*	95	*
16C	JE0035	9	*	*	*	*	*	*	*	85	*
16C	JE0035	10	*	*	*	*	*	*	*	80	*
16H	JE0035	1	99	10	42.5	16.8333	12.25	10.5833	42	85	20	2
16H	JE0035	2	96	10	43	22.8333	18.3333	10.1667	43	80	22	2.2
16H	JE0035	3	103	9	43.6	*	*	*	51	130	21	2.33333
16H	JE0035	4	96	9	43.6	*	*	*	39	100	22	2.44444
16H	JE0035	5	102	10	39	*	*	*	42	50	20	2
16H	JE0035	6	*	*	*	*	*	*	*	120	*
16H	JE0035	7	*	*	*	*	*	*	*	90	*
16H	JE0035	8	*	*	*	*	*	*	*	125	*
16H	JE0035	9	*	*	*	*	*	*	*	105	*
16H	JE0035	10	*	*	*	*	*	*	*	115	*
17H	JE0035	1	97	10	41.3	14.8824	11
17H	JE0035	2	88	10	39.6	13.7222	10.6111
15C	JE0036	1	61	12	35.3	8.73333	6.73333	3.13333	*	40	25	2.08333
15C	JE0036	2	63	13	33.5	11	7.64286	4.35714	*	45	21	1.61538
15C	JE0036	3	61.5	13	38.6	*	*	*	*	40	21	1.61538
15C	JE0036	4	62	14	36.4	*	*	*	*	40	23	1.64286
15C	JE0036	5	68	12	38.1	*	*	*	*	45	22	1.83333
15C	JE0036	6	*	*	*	*	*	*	*	65	21
15C	JE0036	7	*	*	*	*	*	*	*	65	21
15C	JE0036	8	*	*	*	*	*	*	*	35	21
15C	JE0036	9	*	*	*	*	*	*	*	55	19
15C	JE0036	10	*	*	*	*	*	*	*	45	21
15H	JE0036	1	75	13	46.1	3.5	4.5	2.2	*	100	19	1.46154
15H	JE0036	2	72	13	45.3	3.88889	3.55556	3.22222	*	145	21	1.61538
15H	JE0036	3	82	13	41.7	*	*	*	*	120	19	1.46154
15H	JE0036	4	72	13	40.7	*	*	*	*	60	19	1.46154
15H	JE0036	5	79	11	55.4	*	*	*	*	110	21	1.90909
15H	JE0036	6	*	*	*	*	*	*	*	135	19
15H	JE0036	7	*	*	*	*	*	*	*	130	21
15H	JE0036	8	*	*	*	*	*	*	*	100	19
15H	JE0036	9	*	*	*	*	*	*	*	90	23
15H	JE0036	10	*	*	*	*	*	*	*	125	21
16C	JE0036	1	79	13	47.5	10.3636	7.54545	*	57	40	22	1.69231
16C	JE0036	2	78	14	45.8	6.77778	6	*	53	35	21	1.5
16C	JE0036	3	92	13.5	50	*	*	*	50	45	22	1.62963
16C	JE0036	4	84	9.5	44.6	*	*	*	50	65	23	2.42105
16C	JE0036	5	86	13	47.4	*	*	*	58	70	23	1.76923
16C	JE0036	6	*	*	*	*	*	*	*	40	*
16C	JE0036	7	*	*	*	*	*	*	*	45	*
16C	JE0036	8	*	*	*	*	*	*	*	50	*
16C	JE0036	9	*	*	*	*	*	*	*	55	*
16C	JE0036	10	*	*	*	*	*	*	*	60	*
16H	JE0036	1	79	10	47.9	16.3333	11.5833	7.5	55	40	22	2.2
16H	JE0036	2	91	10	47.3	12.5	8.6	7.6	42	95	20	2
16H	JE0036	3	78	9	53	*	*	*	54	65	20	2.22222
16H	JE0036	4	83	8	52.9	*	*	*	55	70	21	2.625
16H	JE0036	5	86	10	49.6	*	*	*	43	55	20	2
16H	JE0036	6	*	*	*	*	*	*	*	50	*
16H	JE0036	7	*	*	*	*	*	*	*	45	*
16H	JE0036	8	*	*	*	*	*	*	*	50	*
16H	JE0036	9	*	*	*	*	*	*	*	60	*
16H	JE0036	10	*	*	*	*	*	*	*	40	*
17H	JE0036	1	88	13	39.6	13.2941	7.23529
17H	JE0036	2	90	11	44.4	14.1875	7.375
15C	JE0037	1	70	10	36.7	12.2	8.1	3.2	*	55	19	1.9
15C	JE0037	2	66	11	33.6	14.8462	9.30769	3.38462	*	75	17	1.54545
15C	JE0037	3	65.5	10	37.9	*	*	*	*	50	19	1.9
15C	JE0037	4	68.5	7	38	*	*	*	*	40	17	2.42857
15C	JE0037	5	64	11	36	*	*	*	*	40	17	1.54545
15C	JE0037	6	*	*	*	*	*	*	*	65	19
15C	JE0037	7	*	*	*	*	*	*	*	45	19
15C	JE0037	8	*	*	*	*	*	*	*	70	19
15C	JE0037	9	*	*	*	*	*	*	*	45	20
15C	JE0037	10	*	*	*	*	*	*	*	65	19
15H	JE0037	1	71	13.5	43.2	5.375	7.75	2.375	*	105	17	1.25926
15H	JE0037	2	76	12	42.8	4.88889	1.88889	2.33333	*	110	15	1.25
15H	JE0037	3	80	12	40.7	*	*	*	*	5.6	17	1.41667
15H	JE0037	4	74	13	39.3	*	*	*	*	4	15	1.15385
15H	JE0037	5	76	11	42.9	*	*	*	*	3.5	19	1.72727
15H	JE0037	6	*	*	*	*	*	*	*	120	15
15H	JE0037	7	*	*	*	*	*	*	*	90	17
15H	JE0037	8	*	*	*	*	*	*	*	90	19
15H	JE0037	9	*	*	*	*	*	*	*	100	21
15H	JE0037	10	*	*	*	*	*	*	*	105	19
16C	JE0037	1	88	10.5	32.7	11.1429	11.4286	*	38	50	20	1.90476
16C	JE0037	2	83	10.5	36.6	8.83333	8.75	*	39	40	18	1.71429
16C	JE0037	3	82	11	38.3	*	*	*	43	60	18	1.63636
16C	JE0037	4	80	10.5	27.8	*	*	*	45	55	17	1.61905
16C	JE0037	5	84	10.5	33	*	*	*	45	60	20	1.90476
16C	JE0037	6	*	*	*	*	*	*	*	50	*
16C	JE0037	7	*	*	*	*	*	*	*	40	*
16C	JE0037	8	*	*	*	*	*	*	*	45	*
16C	JE0037	9	*	*	*	*	*	*	*	50	*
16C	JE0037	10	*	*	*	*	*	*	*	45	*
16H	JE0037	1	87	7	47.4	16.8182	13.9091	9.63636	32	30	18	2.57143
16H	JE0037	2	84	9	44.6	13.9	14.2	8.1	27	40	19	2.11111
16H	JE0037	3	86	7	43.6	*	*	*	35	35	18	2.57143
16H	JE0037	4	88	8	41.3	*	*	*	34	40	17	2.125
16H	JE0037	5	88	6	43	*	*	*	36	30	17	2.83333
16H	JE0037	6	*	*	*	*	*	*	*	60	*
16H	JE0037	7	*	*	*	*	*	*	*	50	*
16H	JE0037	8	*	*	*	*	*	*	*	40	*
16H	JE0037	9	*	*	*	*	*	*	*	45	*
16H	JE0037	10	*	*	*	*	*	*	*	60	*
17H	JE0037	1	88	9	40.4	14	11.5
17H	JE0037	2	86	8.5	38.2	15.1667	10
15C	JE0038	1	59	8	26	23.7857	10.6429	4.5	*	80	21	2.625
15C	JE0038	2	62	7.5	27.1	23.0625	10.0625	5.1875	*	85	20	2.66667
15C	JE0038	3	61	7	21.1	*	*	*	*	90	21	3
15C	JE0038	4	66.5	7.5	26.4	*	*	*	*	55	21	2.8
15C	JE0038	5	68	8.5	27.3	*	*	*	*	60	19	2.23529
15C	JE0038	6	*	*	*	*	*	*	*	60	15
15C	JE0038	7	*	*	*	*	*	*	*	50	19
15C	JE0038	8	*	*	*	*	*	*	*	40	15
15C	JE0038	9	*	*	*	*	*	*	*	50	19
15C	JE0038	10	*	*	*	*	*	*	*	65	17
15H	JE0038	1	70	6.5	45.6	18	16.2857	3.85714	*	60	21	3.23077
15H	JE0038	2	72	7.5	45.4	7.875	9	2	*	50	23	3.06667
15H	JE0038	3	60.5	8	38.4	*	*	*	*	45	19	2.375
15H	JE0038	4	70.5	8	43.4	*	*	*	*	55	19	2.375
15H	JE0038	5	66.5	9	44	*	*	*	*	70	19	2.11111
15H	JE0038	6	*	*	*	*	*	*	*	40	23
15H	JE0038	7	*	*	*	*	*	*	*	60	21
15H	JE0038	8	*	*	*	*	*	*	*	60	17
15H	JE0038	9	*	*	*	*	*	*	*	70	23
15H	JE0038	10	*	*	*	*	*	*	*	65	19
16C	JE0038	1	77	7.5	39.5	9.5	13	*	64	100	23	3.06667
16C	JE0038	2	77	7.5	41.3	12.3333	13.8667	*	61	120	23	3.06667
16C	JE0038	3	72	8	47	*	*	*	56	45	21	2.625
16C	JE0038	4	70	7.5	42.3	*	*	*	51	100	19	2.53333
16C	JE0038	5	76	8	36.1	*	*	*	61	115	21	2.625
16C	JE0038	6	*	*	*	*	*	*	*	140	*
16C	JE0038	7	*	*	*	*	*	*	*	90	*
16C	JE0038	8	*	*	*	*	*	*	*	65	*
16C	JE0038	9	*	*	*	*	*	*	*	110	*
16C	JE0038	10	*	*	*	*	*	*	*	105	*
16H	JE0038	1	71.5	6	40.8	20.3	15.6	7.6	70	95	21	3.5
16H	JE0038	2	67	7	39.9	20.2727	14	8.27273	52	45	22	3.14286
16H	JE0038	3	67.5	6	34	*	*	*	59	90	21	3.5
16H	JE0038	4	68.5	8	40.5	*	*	*	53	30	22	2.75
16H	JE0038	5	66.5	6	32.2	*	*	*	60	100	21	3.5
16H	JE0038	6	*	*	*	*	*	*	*	20	*
16H	JE0038	7	*	*	*	*	*	*	*	55	*
16H	JE0038	8	*	*	*	*	*	*	*	50	*
16H	JE0038	9	*	*	*	*	*	*	*	10	*
16H	JE0038	10	*	*	*	*	*	*	*	35	*
17H	JE0038	1	64	7.5	49.1	26.2353	11.5294
17H	JE0038	2	67	8.5	49.1	25.1053	13.2632
15C	JE0039	1	71	10	39.4	15.2	9.4	4.4	*	50	17	1.7
15C	JE0039	2	71.5	10	33.7	12.5294	6.58824	4.17647	*	40	19	1.9
15C	JE0039	3	72	11	39.6	*	*	*	*	40	20	1.81818
15C	JE0039	4	79	10	41.8	*	*	*	*	35	21	2.1
15C	JE0039	5	74.5	9	44.2	*	*	*	*	40	21	2.33333
15C	JE0039	6	*	*	*	*	*	*	*	35	19
15C	JE0039	7	*	*	*	*	*	*	*	40	20
15C	JE0039	8	*	*	*	*	*	*	*	40	19
15C	JE0039	9	*	*	*	*	*	*	*	40	18
15C	JE0039	10	*	*	*	*	*	*	*	50	19
15H	JE0039	1	81	11	46.8	7.7	5.9	2.4	*	50	21	1.90909
15H	JE0039	2	88	12	44.1	11.75	10.875	2.875	*	40	19	1.58333
15H	JE0039	3	83	10	47.5	*	*	*	*	55	23	2.3
15H	JE0039	4	83	10	48.6	*	*	*	*	45	19	1.9
15H	JE0039	5	82	10	45.9	*	*	*	*	65	21	2.1
15H	JE0039	6	*	*	*	*	*	*	*	20	17
15H	JE0039	7	*	*	*	*	*	*	*	40	17
15H	JE0039	8	*	*	*	*	*	*	*	65	11
15H	JE0039	9	*	*	*	*	*	*	*	60	21
15H	JE0039	10	*	*	*	*	*	*	*	100	23
16C	JE0039	1	84	11	47.5	9.28571	11.1429	*	54	45	21	1.90909
16C	JE0039	2	86	11	44.3	7.75	11.25	*	48	60	21	1.90909
16C	JE0039	3	84	10.5	46	*	*	*	49	50	21	2
16C	JE0039	4	89	11	46.2	*	*	*	52	45	21	1.90909
16C	JE0039	5	84	11.5	42.5	*	*	*	42	55	21	1.82609
16C	JE0039	6	*	*	*	*	*	*	*	50	*
16C	JE0039	7	*	*	*	*	*	*	*	45	*
16C	JE0039	8	*	*	*	*	*	*	*	50	*
16C	JE0039	9	*	*	*	*	*	*	*	70	*
16C	JE0039	10	*	*	*	*	*	*	*	45	*
16H	JE0039	1	86.5	10	44.6	16.6364	11.3636	8.81818	41	60	18	1.8
16H	JE0039	2	82	9	47.4	13.2222	8.55556	8.11111	37	35	20	2.22222
16H	JE0039	3	85	10	44.7	*	*	*	36	85	18	1.8
16H	JE0039	4	91	9	43.8	*	*	*	37	45	21	2.33333
16H	JE0039	5	80	10	43.1	*	*	*	46	50	20	2
16H	JE0039	6	*	*	*	*	*	*	*	55	*
16H	JE0039	7	*	*	*	*	*	*	*	90	*
16H	JE0039	8	*	*	*	*	*	*	*	45	*
16H	JE0039	9	*	*	*	*	*	*	*	15	*
16H	JE0039	10	*	*	*	*	*	*	*	60	*
17H	JE0039	1	85	9.5	44.8	12.3684	7.42105
17H	JE0039	2	89	11	42.7	13.5789	8.63158
15C	JE0040	1	74	10	34.6	16	9.66667	5.08333	*	60	19	1.9
15C	JE0040	2	80.5	11	36.8	10.5455	8.09091	3.18182	*	55	20	1.81818
15C	JE0040	3	41	11	36.9	*	*	*	*	75	17	1.54545
15C	JE0040	4	25	11	41.6	*	*	*	*	90	21	1.90909
15C	JE0040	5	77	10.5	35.9	*	*	*	*	60	19	1.80952
15C	JE0040	6	*	*	*	*	*	*	*	50	19
15C	JE0040	7	*	*	*	*	*	*	*	60	17
15C	JE0040	8	*	*	*	*	*	*	*	40	19
15C	JE0040	9	*	*	*	*	*	*	*	45	21
15C	JE0040	10	*	*	*	*	*	*	*	40	21
15H	JE0040	1	83	11	48.3	9.33333	8.88889	2.66667	*	110	19	1.72727
15H	JE0040	2	88.5	11	46.8	9.18182	8.36364	2.72727	*	120	21	1.90909
15H	JE0040	3	82.5	9.5	46.8	*	*	*	*	125	21	2.21053
15H	JE0040	4	92	10	46.9	*	*	*	*	140	23	2.3
15H	JE0040	5	79	12	46.3	*	*	*	*	120	19	1.58333
15H	JE0040	6	*	*	*	*	*	*	*	130	21
15H	JE0040	7	*	*	*	*	*	*	*	120	21
15H	JE0040	8	*	*	*	*	*	*	*	140	21
15H	JE0040	9	*	*	*	*	*	*	*	120	21
15H	JE0040	10	*	*	*	*	*	*	*	100	21
16C	JE0040	1	82	9.5	35.3	8	13.1111	*	53	90	22	2.31579
16C	JE0040	2	94	11	36.3	7.16667	8.5	*	51	85	23	2.09091
16C	JE0040	3	88	11	30.9	*	*	*	53	80	21	1.90909
16C	JE0040	4	96	11	43.6	*	*	*	49	85	23	2.09091
16C	JE0040	5	89	10	40.8	*	*	*	57	70	23	2.3
16C	JE0040	6	*	*	*	*	*	*	*	50	*
16C	JE0040	7	*	*	*	*	*	*	*	90	*
16C	JE0040	8	*	*	*	*	*	*	*	65	*
16C	JE0040	9	*	*	*	*	*	*	*	80	*
16C	JE0040	10	*	*	*	*	*	*	*	140	*
16H	JE0040	1	87.5	10	47.7	16	10.8182	8.63636	49	80	22	2.2
16H	JE0040	2	86	9	51.9	15.2727	8.09091	8.90909	60	70	23	2.55556
16H	JE0040	3	93	7	46.2	*	*	*	54	100	21	3
16H	JE0040	4	94.5	9	50.6	*	*	*	52	75	23	2.55556
16H	JE0040	5	95.5	9	43.2	*	*	*	55	95	22	2.44444
16H	JE0040	6	*	*	*	*	*	*	*	75	*
16H	JE0040	7	*	*	*	*	*	*	*	80	*
16H	JE0040	8	*	*	*	*	*	*	*	70	*
16H	JE0040	9	*	*	*	*	*	*	*	80	*
16H	JE0040	10	*	*	*	*	*	*	*	140	*
17H	JE0040	1	92	9	41.4	11.1176	10.6471
17H	JE0040	2	93	10	41.4	16.25	11.875
15C	JE0041	1	70	8	35.9	19.5556	9	3.88889	*	50	19	2.375
15C	JE0041	2	70	8	37	15.6429	8.64286	4.21429	*	55	21	2.625
15C	JE0041	3	68	8.5	33.5	*	*	*	*	40	17	2
15C	JE0041	4	63	6	41.4	*	*	*	*	60	19	3.16667
15C	JE0041	5	65	8.5	38.3	*	*	*	*	90	17	2
15C	JE0041	6	*	*	*	*	*	*	*	50	19
15C	JE0041	7	*	*	*	*	*	*	*	30	21
15C	JE0041	8	*	*	*	*	*	*	*	60	19
15C	JE0041	9	*	*	*	*	*	*	*	45	17
15C	JE0041	10	*	*	*	*	*	*	*	55	21
15H	JE0041	1	65	7	49.5	14.2	9.8	3.2	*	80	19	2.71429
15H	JE0041	2	67	6	48.3	19.2222	12.7778	4.33333	*	80	17	2.83333
15H	JE0041	3	65	7	50.8	*	*	*	*	100	19	2.71429
15H	JE0041	4	66	7	34.1	*	*	*	*	80	15	2.14286
15H	JE0041	5	67	8	48.7	*	*	*	*	60	21	2.625
15H	JE0041	6	*	*	*	*	*	*	*	80	21
15H	JE0041	7	*	*	*	*	*	*	*	70	19
15H	JE0041	8	*	*	*	*	*	*	*	75	21
15H	JE0041	9	*	*	*	*	*	*	*	60	19
15H	JE0041	10	*	*	*	*	*	*	*	45	23
16C	JE0041	1	75	6.5	46.5	9.27273	8.63636	*	41	35	20	3.07692
16C	JE0041	2	80	7	45.5	12.6	14	*	48	40	19	2.71429
16C	JE0041	3	71	7.5	50.5	*	*	*	57	40	22	2.93333
16C	JE0041	4	75	7	42.8	*	*	*	12	45	22	3.14286
16C	JE0041	5	70	6.5	42.7	*	*	*	48	45	21	3.23077
16C	JE0041	6	*	*	*	*	*	*	*	55	*
16C	JE0041	7	*	*	*	*	*	*	*	45	*
16C	JE0041	8	*	*	*	*	*	*	*	40	*
16C	JE0041	9	*	*	*	*	*	*	*	45	*
16C	JE0041	10	*	*	*	*	*	*	*	35	*
16H	JE0041	1	75	7	50.8	18.6364	11.5455	9.27273	45	40	20	2.85714
16H	JE0041	2	72	7	53.5	19.875	10.75	10.875	56	35	21	3
16H	JE0041	3	77	5	42.1	*	*	*	46	25	19	3.8
16H	JE0041	4	80	6	47.5	*	*	*	41	30	21	3.5
16H	JE0041	5	75.5	6	42.8	*	*	*	50	50	19	3.16667
16H	JE0041	6	*	*	*	*	*	*	*	45	*
16H	JE0041	7	*	*	*	*	*	*	*	30	*
16H	JE0041	8	*	*	*	*	*	*	*	25	*
16H	JE0041	9	*	*	*	*	*	*	*	35	*
16H	JE0041	10	*	*	*	*	*	*	*	20	*
17H	JE0041	1	78	8	45.8	19.8235	11.1765
17H	JE0041	2	80	8	43.7	18.7778	12.3333
15C	JE0042	1	52	8	39.3	16.8889	9.66667	4.33333	*	65	21	2.625
15C	JE0042	2	63.5	8	40.2	12.1667	7.16667	3.91667	*	50	21	2.625
15C	JE0042	3	64	7.5	40.5	*	*	*	*	70	21	2.8
15C	JE0042	4	58.5	7	36.6	*	*	*	*	50	19	2.71429
15C	JE0042	5	63	9	40.3	*	*	*	*	70	21	2.33333
15C	JE0042	6	*	*	*	*	*	*	*	40	21
15C	JE0042	7	*	*	*	*	*	*	*	60	19
15C	JE0042	8	*	*	*	*	*	*	*	40	20
15C	JE0042	9	*	*	*	*	*	*	*	55	17
15C	JE0042	10	*	*	*	*	*	*	*	40	19
15H	JE0042	1	73	8	48.1	12	9.81818	2.81818	*	140	21	2.625
15H	JE0042	2	69.5	7	46.8	4.5	3.4	1.4	*	120	17	2.42857
15H	JE0042	3	66	7	45.3	*	*	*	*	120	21	3
15H	JE0042	4	71.5	9	38.7	*	*	*	*	60	17	1.88889
15H	JE0042	5	63	7	49.5	*	*	*	*	70	17	2.42857
15H	JE0042	6	*	*	*	*	*	*	*	80	25
15H	JE0042	7	*	*	*	*	*	*	*	150	21
15H	JE0042	8	*	*	*	*	*	*	*	120	19
15H	JE0042	9	*	*	*	*	*	*	*	90	21
15H	JE0042	10	*	*	*	*	*	*	*	60	23
16C	JE0042	1	81	9.5	43.1	6.11111	9.22222	*	55	50	20	2.10526
16C	JE0042	2	81	8.5	45	8.14286	11.7143	*	50	45	18	2.11765
16C	JE0042	3	76	10.5	39.7	*	*	*	61	55	20	1.90476
16C	JE0042	4	79	8.5	43.4	*	*	*	59	50	20	2.35294
16C	JE0042	5	85	9	46	*	*	*	63	85	21	2.33333
16C	JE0042	6	*	*	*	*	*	*	*	50	*
16C	JE0042	7	*	*	*	*	*	*	*	45	*
16C	JE0042	8	*	*	*	*	*	*	*	45	*
16C	JE0042	9	*	*	*	*	*	*	*	75	*
16C	JE0042	10	*	*	*	*	*	*	*	80	*
16H	JE0042	1	65	6	48.6	15.6667	13.1667	11.5	44	50	19	3.16667
16H	JE0042	2	63.5	6	53.3	15.375	8.75	7.625	56	70	17	2.83333
16H	JE0042	3	69	7	51.3	*	*	*	40	45	19	2.71429
16H	JE0042	4	67	6	47.5	*	*	*	47	105	17	2.83333
16H	JE0042	5	63	6	46.8	*	*	*	50	95	18	3
16H	JE0042	6	*	*	*	*	*	*	*	40	*
16H	JE0042	7	*	*	*	*	*	*	*	80	*
16H	JE0042	8	*	*	*	*	*	*	*	40	*
16H	JE0042	9	*	*	*	*	*	*	*	45	*
16H	JE0042	10	*	*	*	*	*	*	*	55	*
17H	JE0042	1	75	8	47.5	12.2941	5.64706
17H	JE0042	2	73	6.5	42.7	11.25	7.5625
15C	JE0043	1	52.5	8	40.2	5.84615	2.38462	3.30769	*	45	19	2.375
15C	JE0043	2	56	6	35	7.75	2.91667	3.75	*	70	21	3.5
15C	JE0043	3	56	7.5	38.5	*	*	*	*	45	19	2.53333
15C	JE0043	4	55.5	8	38.2	*	*	*	*	75	19	2.375
15C	JE0043	5	52	*	*	*	*	*	*	45	21
15C	JE0043	6	*	*	*	*	*	*	*	45	19
15C	JE0043	7	*	*	*	*	*	*	*	50	19
15C	JE0043	8	*	*	*	*	*	*	*	25	17
15C	JE0043	9	*	*	*	*	*	*	*	50	21
15C	JE0043	10	*	*	*	*	*	*	*	55	19
15H	JE0043	1	65	9	52.8	3.375	3.75	1.375	*	30	19	2.11111
15H	JE0043	2	63.5	9	50.6	2.9	2.3	1.4	*	60	19	2.11111
15H	JE0043	3	67	9	50.6	*	*	*	*	40	17	1.88889
15H	JE0043	4	71	9	48.1	*	*	*	*	65	21	2.33333
15H	JE0043	5	*	8	46.6	*	*	*	*	50	19	2.375
15H	JE0043	6	*	*	*	*	*	*	*	50	19
15H	JE0043	7	*	*	*	*	*	*	*	70	21
15H	JE0043	8	*	*	*	*	*	*	*	80	23
15H	JE0043	9	*	*	*	*	*	*	*	50	17
15H	JE0043	10	*	*	*	*	*	*	*	50	19
16C	JE0043	1	77	9	50.5	5.16667	5.33333	*	65	90	21	2.33333
16C	JE0043	2	72	9	46.8	5.5	4.625	*	63	70	23	2.55556
16C	JE0043	3	73	9.5	52.4	*	*	*	66	75	21	2.21053
16C	JE0043	4	73	8.5	45.5	*	*	*	61	70	22	2.58824
16C	JE0043	5	79	9	45.9	*	*	*	54	65	22	2.44444
16C	JE0043	6	*	*	*	*	*	*	*	80	*
16C	JE0043	7	*	*	*	*	*	*	*	75	*
16C	JE0043	8	*	*	*	*	*	*	*	70	*
16C	JE0043	9	*	*	*	*	*	*	*	45	*
16C	JE0043	10	*	*	*	*	*	*	*	50	*
16H	JE0043	1	71.5	6	44.9	7.375	6.0625	5	46	110	20	3.33333
16H	JE0043	2	73	7	46.6	8.5	5.91667	5.5	50	70	21	3
16H	JE0043	3	67	6	43.6	*	*	*	47	80	21	3.5
16H	JE0043	4	71	8	53.5	*	*	*	65	60	21	2.625
16H	JE0043	5	63	8	54.2	*	*	*	*	50	18	2.25
16H	JE0043	6	*	*	*	*	*	*	*	100	*
16H	JE0043	7	*	*	*	*	*	*	*	60	*
16H	JE0043	8	*	*	*	*	*	*	*	65	*
16H	JE0043	9	*	*	*	*	*	*	*	65	*
16H	JE0043	10	*	*	*	*	*	*	*	60	*
17H	JE0043	1	70	11	42.1	5.875	3.25
17H	JE0043	2	72	10	48.4	4.875	2.25
15C	JE0044	1	74	9	37.7	22.5556	10.1111	6.77778	*	40	21	2.33333
15C	JE0044	2	81.5	10.5	44.3	19.7692	9.76923	6.53846	*	40	21	2
15C	JE0044	3	76	10.5	39.2	*	*	*	*	60	21	2
15C	JE0044	4	75	10.5	35.5	*	*	*	*	55	17	1.61905
15C	JE0044	5	83	8.5	37.7	*	*	*	*	50	21	2.47059
15C	JE0044	6	*	*	*	*	*	*	*	70	19
15C	JE0044	7	*	*	*	*	*	*	*	70	17
15C	JE0044	8	*	*	*	*	*	*	*	85	23
15C	JE0044	9	*	*	*	*	*	*	*	75	19
15C	JE0044	10	*	*	*	*	*	*	*	80	21
15H	JE0044	1	92	10	55	10.6667	8.55556	2.33333	*	80	11	1.1
15H	JE0044	2	87	9	51.7	6.72727	6.63636	1.81818	*	70	17	1.88889
15H	JE0044	3	87	10.5	53.5	*	*	*	*	60	19	1.80952
15H	JE0044	4	82.5	10	51.3	*	*	*	*	60	21	2.1
15H	JE0044	5	91	10	53.1	*	*	*	*	65	23	2.3
15H	JE0044	6	*	*	*	*	*	*	*	100	23
15H	JE0044	7	*	*	*	*	*	*	*	80	21
15H	JE0044	8	*	*	*	*	*	*	*	65	23
15H	JE0044	9	*	*	*	*	*	*	*	80	21
15H	JE0044	10	*	*	*	*	*	*	*	110	19
16C	JE0044	1	87	11	39.4	17.8462	12.6154	*	58	80	21	1.90909
16C	JE0044	2	97	11	36.5	15.6667	9.11111	*	55	130	21	1.90909
16C	JE0044	3	90	11	37.4	*	*	*	45	120	21	1.90909
16C	JE0044	4	95	10	46.5	*	*	*	48	110	21	2.1
16C	JE0044	5	92	11	59.3	*	*	*	50	120	23	2.09091
16C	JE0044	6	*	*	*	*	*	*	*	90	*
16C	JE0044	7	*	*	*	*	*	*	*	100	*
16C	JE0044	8	*	*	*	*	*	*	*	80	*
16C	JE0044	9	*	*	*	*	*	*	*	100	*
16C	JE0044	10	*	*	*	*	*	*	*	105	*
16H	JE0044	1	95	10	51.1	16.3077	11.2308	9.07692	62	85	23	2.3
16H	JE0044	2	95	8	48.7	16.375	10.75	7.125	57	80	21	2.625
16H	JE0044	3	97	8	19.1	*	*	*	41	75	21	2.625
16H	JE0044	4	97.5	9	57.5	*	*	*	45	90	23	2.55556
16H	JE0044	5	96	8	41.4	*	*	*	46	110	21	2.625
16H	JE0044	6	*	*	*	*	*	*	*	80	*
16H	JE0044	7	*	*	*	*	*	*	*	100	*
16H	JE0044	8	*	*	*	*	*	*	*	85	*
16H	JE0044	9	*	*	*	*	*	*	*	130	*
16H	JE0044	10	*	*	*	*	*	*	*	80	*
17H	JE0044	1	106	10	46.8	13.2778	9.44444
17H	JE0044	2	107	9	44.1	14.5625	9.1875
15C	JE0045	1	52.5	9	38.9	9.07143	4.35714	3.85714	*	45	21	2.33333
15C	JE0045	2	58	9	37.5	10.6923	6.92308	3.92308	*	40	19	2.11111
15C	JE0045	3	55	8	31	*	*	*	*	45	21	2.625
15C	JE0045	4	56.5	10	32.8	*	*	*	*	50	19	1.9
15C	JE0045	5	55	10	42.3	*	*	*	*	65	17	1.7
15C	JE0045	6	*	*	*	*	*	*	*	75	21
15C	JE0045	7	*	*	*	*	*	*	*	55	19
15C	JE0045	8	*	*	*	*	*	*	*	45	17
15C	JE0045	9	*	*	*	*	*	*	*	40	19
15C	JE0045	10	*	*	*	*	*	*	*	60	21
15H	JE0045	1	71	9.5	51.3	5.25	7	2.125	*	50	23	2.42105
15H	JE0045	2	68.5	11	51.5	5.1	5.2	2	*	80	21	1.90909
15H	JE0045	3	64	9.5	49	*	*	*	*	40	23	2.42105
15H	JE0045	4	63.5	9	50.8	*	*	*	*	50	19	2.11111
15H	JE0045	5	70	9	52.7	*	*	*	*	40	21	2.33333
15H	JE0045	6	*	*	*	*	*	*	*	90	21
15H	JE0045	7	*	*	*	*	*	*	*	60	23
15H	JE0045	8	*	*	*	*	*	*	*	60	21
15H	JE0045	9	*	*	*	*	*	*	*	50	19
15H	JE0045	10	*	*	*	*	*	*	*	60	21
16C	JE0045	1	64	9.5	49.6	8.625	8.625	*	46	95	21	2.21053
16C	JE0045	2	74	9.5	49.4	8.90909	8.36364	*	46	50	23	2.42105
16C	JE0045	3	70	9	43.4	*	*	*	43	80	21	2.33333
16C	JE0045	4	68	9.5	45.7	*	*	*	42	50	22	2.31579
16C	JE0045	5	63	8	46.7	*	*	*	42	70	21	2.625
16C	JE0045	6	*	*	*	*	*	*	*	50	*
16C	JE0045	7	*	*	*	*	*	*	*	40	*
16C	JE0045	8	*	*	*	*	*	*	*	70	*
16C	JE0045	9	*	*	*	*	*	*	*	75	*
16C	JE0045	10	*	*	*	*	*	*	*	50	*
16H	JE0045	1	78	7	39.6	10.375	9.125	8.75	62	60	20	2.85714
16H	JE0045	2	79	8	41.5	10.0667	6.8	6.86667	54	50	18	2.25
16H	JE0045	3	80.5	6	32.2	*	*	*	55	60	21	3.5
16H	JE0045	4	74.5	8	53.3	*	*	*	57	40	19	2.375
16H	JE0045	5	78	8	39.9	*	*	*	50	45	20	2.5
16H	JE0045	6	*	*	*	*	*	*	*	40	*
16H	JE0045	7	*	*	*	*	*	*	*	50	*
16H	JE0045	8	*	*	*	*	*	*	*	50	*
16H	JE0045	9	*	*	*	*	*	*	*	45	*
16H	JE0045	10	*	*	*	*	*	*	*	55	*
17H	JE0045	1	80	8	48.2	10.125	6.5625
17H	JE0045	2	73.5	9	45.7	11.0833	8.5
15C	JE0046	1	62	8	41.1	7.92857	4.42857	3.35714	*	45	21	2.625
15C	JE0046	2	61	7.5	33.6	8.875	5.625	3.875	*	40	19	2.53333
15C	JE0046	3	58	9	35	*	*	*	*	90	19	2.11111
15C	JE0046	4	58.5	9	32.1	*	*	*	*	50	21	2.33333
15C	JE0046	5	62	8	42.7	*	*	*	*	65	17	2.125
15C	JE0046	6	*	*	*	*	*	*	*	40	21
15C	JE0046	7	*	*	*	*	*	*	*	55	17
15C	JE0046	8	*	*	*	*	*	*	*	60	17
15C	JE0046	9	*	*	*	*	*	*	*	55	19
15C	JE0046	10	*	*	*	*	*	*	*	45	21
15H	JE0046	1	63	10	55.6	3.625	4.75	1.25	*	50	19	1.9
15H	JE0046	2	69	8.5	47.6	3.75	4.5	1.75	*	50	21	2.47059
15H	JE0046	3	67	8.5	50.9	*	*	*	*	50	23	2.70588
15H	JE0046	4	66	9.5	47.5	*	*	*	*	70	23	2.42105
15H	JE0046	5	66.5	10	48.2	*	*	*	*	70	17	1.7
15H	JE0046	6	*	*	*	*	*	*	*	60	19
15H	JE0046	7	*	*	*	*	*	*	*	50	21
15H	JE0046	8	*	*	*	*	*	*	*	50	23
15H	JE0046	9	*	*	*	*	*	*	*	40	19
15H	JE0046	10	*	*	*	*	*	*	*	30	21
16C	JE0046	1	81	8	51.1	5.55556	5.77778	*	51	50	22	2.75
16C	JE0046	2	80	9	44.4	9.28571	8.71429	*	49	45	23	2.55556
16C	JE0046	3	79	9.5	50.1	*	*	*	47	60	23	2.42105
16C	JE0046	4	73	8.5	51	*	*	*	46	70	21	2.47059
16C	JE0046	5	75	9.5	46.9	*	*	*	46	30	21	2.21053
16C	JE0046	6	*	*	*	*	*	*	*	70	*
16C	JE0046	7	*	*	*	*	*	*	*	65	*
16C	JE0046	8	*	*	*	*	*	*	*	50	*
16C	JE0046	9	*	*	*	*	*	*	*	45	*
16C	JE0046	10	*	*	*	*	*	*	*	55	*
16H	JE0046	1	86	8	48.5	10.8	8.8	10.1	62	65	19	2.375
16H	JE0046	2	81	8	41.7	10.5	7	7.9	45	60	21	2.625
16H	JE0046	3	81.5	7	41	*	*	*	37	80	20	2.85714
16H	JE0046	4	83.5	7	39.7	*	*	*	48	70	20	2.85714
16H	JE0046	5	89.5	8	46.4	*	*	*	48	80	21	2.625
16H	JE0046	6	*	*	*	*	*	*	*	80	*
16H	JE0046	7	*	*	*	*	*	*	*	60	*
16H	JE0046	8	*	*	*	*	*	*	*	65	*
16H	JE0046	9	*	*	*	*	*	*	*	90	*
16H	JE0046	10	*	*	*	*	*	*	*	70	*
17H	JE0046	1	85	9	42.4	9.31579	6
17H	JE0046	2	82	9	41.1	8.64706	5
15C	JE0047	1	60	9.5	42.5	11.6	6.4	4.2	*	65	21	2.21053
15C	JE0047	2	61	9	37.7	13.2308	8.61538	4.61538	*	50	21	2.33333
15C	JE0047	3	62	9	36.8	*	*	*	*	50	21	2.33333
15C	JE0047	4	56	10	38.8	*	*	*	*	40	21	2.1
15C	JE0047	5	54	9.5	38	*	*	*	*	50	23	2.42105
15C	JE0047	6	*	*	*	*	*	*	*	85	19
15C	JE0047	7	*	*	*	*	*	*	*	35	19
15C	JE0047	8	*	*	*	*	*	*	*	45	21
15C	JE0047	9	*	*	*	*	*	*	*	25	21
15C	JE0047	10	*	*	*	*	*	*	*	30	17
15H	JE0047	1	71	8.5	47.8	3.90909	4.36364	1.27273	*	80	19	2.23529
15H	JE0047	2	75	9	46	7.18182	7.09091	2.09091	*	40	21	2.33333
15H	JE0047	3	75	8	48.3	*	*	*	*	50	19	2.375
15H	JE0047	4	74	8.5	40.3	*	*	*	*	40	17	2
15H	JE0047	5	72	8	51.5	*	*	*	*	50	21	2.625
15H	JE0047	6	*	*	*	*	*	*	*	30	17
15H	JE0047	7	*	*	*	*	*	*	*	40	21
15H	JE0047	8	*	*	*	*	*	*	*	40	23
15H	JE0047	9	*	*	*	*	*	*	*	30	21
15H	JE0047	10	*	*	*	*	*	*	*	50	23
16C	JE0047	1	77	6.5	45.4	7.66667	11.3333	*	39	40	23	3.53846
16C	JE0047	2	75	7.5	44.7	7.8	12.5	*	44	45	21	2.8
16C	JE0047	3	84	8.5	47.1	*	*	*	38	35	22	2.58824
16C	JE0047	4	75	8	45.6	*	*	*	43	30	21	2.625
16C	JE0047	5	73	8.5	46.6	*	*	*	37	35	22	2.58824
16C	JE0047	6	*	*	*	*	*	*	*	30	*
16C	JE0047	7	*	*	*	*	*	*	*	50	*
16C	JE0047	8	*	*	*	*	*	*	*	35	*
16C	JE0047	9	*	*	*	*	*	*	*	35	*
16C	JE0047	10	*	*	*	*	*	*	*	40	*
16H	JE0047	1	76	6	48.6	10.25	8.5625	7.8125	40	40	19	3.16667
16H	JE0047	2	77	6	49.9	16.7	13	9.7	33	35	18	3
16H	JE0047	3	77	6	51.3	*	*	*	23	30	19	3.16667
16H	JE0047	4	79	6	49.2	*	*	*	31	40	19	3.16667
16H	JE0047	5	79.5	7	49	*	*	*	30	*	17	2.42857
16H	JE0047	6	*	*	*	*	*	*	*	50	*
16H	JE0047	7	*	*	*	*	*	*	*	40	*
16H	JE0047	8	*	*	*	*	*	*	*	45	*
16H	JE0047	9	*	*	*	*	*	*	*	55	*
16H	JE0047	10	*	*	*	*	*	*	*	40	*
17H	JE0047	1	75	7	45.8	8	5.70588
17H	JE0047	2	73.5	8	45.8	10.9333	7.13333
15C	JE0049	1	66	8	45	16.1667	9.5	4.66667	*	60	21	2.625
15C	JE0049	2	69	9	46.7	12	7.42857	4.71429	*	60	19	2.11111
15C	JE0049	3	71	8	45.5	*	*	*	*	70	21	2.625
15C	JE0049	4	68	7.5	50	*	*	*	*	40	21	2.8
15C	JE0049	5	68	8	38.2	*	*	*	*	40	19	2.375
15C	JE0049	6	*	*	*	*	*	*	*	55	21
15C	JE0049	7	*	*	*	*	*	*	*	45	19
15C	JE0049	8	*	*	*	*	*	*	*	45	21
15C	JE0049	9	*	*	*	*	*	*	*	45	21
15C	JE0049	10	*	*	*	*	*	*	*	50	15
15H	JE0049	1	63	9	49.7	5.33333	6.11111	1.77778	*	40	19	2.11111
15H	JE0049	2	70	8	47.6	7.2	6.2	2.7	*	40	21	2.625
15H	JE0049	3	68.5	9	52.4	*	*	*	*	30	21	2.33333
15H	JE0049	4	76	8.5	53.1	*	*	*	*	30	19	2.23529
15H	JE0049	5	72	9	51.8	*	*	*	*	40	19	2.11111
15H	JE0049	6	*	*	*	*	*	*	*	90	19
15H	JE0049	7	*	*	*	*	*	*	*	60	21
15H	JE0049	8	*	*	*	*	*	*	*	55	19
15H	JE0049	9	*	*	*	*	*	*	*	80	17
15H	JE0049	10	*	*	*	*	*	*	*	85	17
16C	JE0049	1	90	9	42.3	10.5	13.9167	*	49	40	22	2.44444
16C	JE0049	2	90	9	34.4	9.81818	11.9091	*	53	50	20	2.22222
16C	JE0049	3	85	8.5	46.1	*	*	*	46	55	20	2.35294
16C	JE0049	4	89	9	31.3	*	*	*	51	65	20	2.22222
16C	JE0049	5	92	8.5	46.5	*	*	*	50	40	21	2.47059
16C	JE0049	6	*	*	*	*	*	*	*	45	*
16C	JE0049	7	*	*	*	*	*	*	*	50	*
16C	JE0049	8	*	*	*	*	*	*	*	60	*
16C	JE0049	9	*	*	*	*	*	*	*	80	*
16C	JE0049	10	*	*	*	*	*	*	*	50	*
16H	JE0049	1	84	6	53.4	13.5	11.6429	12.2143	42	50	19	3.16667
16H	JE0049	2	81	7	51.3	12.0769	11.3846	11.9231	37	50	19	2.71429
16H	JE0049	3	83	5	57.5	*	*	*	41	45	21	4.2
16H	JE0049	4	80.5	7	49.9	*	*	*	38	40	19	2.71429
16H	JE0049	5	84	7	42.4	*	*	*	43	65	19	2.71429
16H	JE0049	6	*	*	*	*	*	*	*	50	*
16H	JE0049	7	*	*	*	*	*	*	*	45	*
16H	JE0049	8	*	*	*	*	*	*	*	140	*
16H	JE0049	9	*	*	*	*	*	*	*	60	*
16H	JE0049	10	*	*	*	*	*	*	*	55	*
17H	JE0049	1	87	8.5	45.2	15.45	11.75
17H	JE0049	2	87	8	42.9	15.625	14.25
15C	JE0050	1	58	7.5	31.4	13.5455	9.27273	3.63636	*	50	21	2.8
15C	JE0050	2	58	8	30.4	11.8182	8.72727	3.45455	*	45	19	2.375
15C	JE0050	3	53.5	7	33.9	*	*	*	*	30	19	2.71429
15C	JE0050	4	49	7	30.4	*	*	*	*	40	19	2.71429
15C	JE0050	5	59	7.5	32.1	*	*	*	*	45	19	2.53333
15C	JE0050	6	*	*	*	*	*	*	*	35	21
15C	JE0050	7	*	*	*	*	*	*	*	60	21
15C	JE0050	8	*	*	*	*	*	*	*	85	18
15C	JE0050	9	*	*	*	*	*	*	*	55	19
15C	JE0050	10	*	*	*	*	*	*	*	45	15
15H	JE0050	1	68	6.5	45.1	1.42857	2.57143	1.71429	*	40	21	3.23077
15H	JE0050	2	70	7	44.3	1.42857	4.71429	1	*	35	21	3
15H	JE0050	3	70	7	42.7	*	*	*	*	30	17	2.42857
15H	JE0050	4	62.5	7	28.9	*	*	*	*	20	19	2.71429
15H	JE0050	5	65	8.5	35	*	*	*	*	30	15	1.76471
15H	JE0050	6	*	*	*	*	*	*	*	40	19
15H	JE0050	7	*	*	*	*	*	*	*	50	17
15H	JE0050	8	*	*	*	*	*	*	*	40	15
15H	JE0050	9	*	*	*	*	*	*	*	45	15
15H	JE0050	10	*	*	*	*	*	*	*	50	17
16C	JE0050	1	69	7.5	37.1	15.5	13.5	*	50	60	21	2.8
16C	JE0050	2	76	7.5	35.4	13.375	14.625	*	55	50	21	2.8
16C	JE0050	3	77	7	39	*	*	*	48	55	21	3
16C	JE0050	4	80	7.5	32.9	*	*	*	62	45	19	2.53333
16C	JE0050	5	77	7	36.3	*	*	*	64	110	19	2.71429
16C	JE0050	6	*	*	*	*	*	*	*	60	*
16C	JE0050	7	*	*	*	*	*	*	*	85	*
16C	JE0050	8	*	*	*	*	*	*	*	50	*
16C	JE0050	9	*	*	*	*	*	*	*	40	*
16C	JE0050	10	*	*	*	*	*	*	*	60	*
16H	JE0050	1	74.5	6	49.2	15.8889	14.5556	10.6667	43	55	17	2.83333
16H	JE0050	2	71	6	48	17	14.2727	11.7273	47	70	21	3.5
16H	JE0050	3	70	6	48.3	*	*	*	46	55	20	3.33333
16H	JE0050	4	74	6	48.4	*	*	*	50	50	18	3
16H	JE0050	5	70	6	47.9	*	*	*	47	45	17	2.83333
16H	JE0050	6	*	*	*	*	*	*	*	40	*
16H	JE0050	7	*	*	*	*	*	*	*	45	*
16H	JE0050	8	*	*	*	*	*	*	*	50	*
16H	JE0050	9	*	*	*	*	*	*	*	45	*
16H	JE0050	10	*	*	*	*	*	*	*	60	*
17H	JE0050	1	83.5	8	52.7	15.1765	11.8235
17H	JE0050	2	81	8	36.1	18.5294	13.5294
15C	JE0051	1	50	10.5	44.1	9.54545	6.90909	3.54545	*	70	23	2.19048
15C	JE0051	2	56	9	38	10.2222	9.11111	3.33333	*	60	21	2.33333
15C	JE0051	3	58	11	48.2	*	*	*	*	80	23	2.09091
15C	JE0051	4	60.5	10	41	*	*	*	*	70	21	2.1
15C	JE0051	5	56	10	42.3	*	*	*	*	60	21	2.1
15C	JE0051	6	*	*	*	*	*	*	*	80	21
15C	JE0051	7	*	*	*	*	*	*	*	85	23
15C	JE0051	8	*	*	*	*	*	*	*	75	21
15C	JE0051	9	*	*	*	*	*	*	*	65	23
15C	JE0051	10	*	*	*	*	*	*	*	75	19
15H	JE0051	1	76	9	41.5	*	*	*	*	90	21	2.33333
15H	JE0051	2	77.5	10	40.7	2.625	2.625	1	*	90	17	1.7
15H	JE0051	3	83	10	38.9	*	*	*	*	80	15	1.5
15H	JE0051	4	82.5	10	29.3	*	*	*	*	100	17	1.7
15H	JE0051	5	88	12	44.3	*	*	*	*	70	19	1.58333
15H	JE0051	6	*	*	*	*	*	*	*	70	21
15H	JE0051	7	*	*	*	*	*	*	*	80	21
15H	JE0051	8	*	*	*	*	*	*	*	90	23
15H	JE0051	9	*	*	*	*	*	*	*	100	21
15H	JE0051	10	*	*	*	*	*	*	*	90	21
16C	JE0051	1	100	9	51.8	10.7778	10	*	38	95	14	1.55556
16C	JE0051	2	92	8.5	44.7	10.6667	10	*	45	70	15	1.76471
16C	JE0051	3	93	10.5	51.1	*	*	*	46	70	17	1.61905
16C	JE0051	4	102	7	50.6	*	*	*	45	100	15	2.14286
16C	JE0051	5	91	8	47.3	*	*	*	50	105	19	2.375
16C	JE0051	6	*	*	*	*	*	*	*	110	*
16C	JE0051	7	*	*	*	*	*	*	*	90	*
16C	JE0051	8	*	*	*	*	*	*	*	150	*
16C	JE0051	9	*	*	*	*	*	*	*	120	*
16C	JE0051	10	*	*	*	*	*	*	*	120	*
16H	JE0051	1	92.5	8	52.6	11.1667	9.83333	8.08333	49	80	21	2.625
16H	JE0051	2	91.5	6	45.8	7.5	10.5625	9.1875	44	80	21	3.5
16H	JE0051	3	95	8	48.1	*	*	*	35	75	20	2.5
16H	JE0051	4	95.5	8	48.9	*	*	*	39	70	22	2.75
16H	JE0051	5	94	8	45.3	*	*	*	46	75	19	2.375
16H	JE0051	6	*	*	*	*	*	*	*	80	*
16H	JE0051	7	*	*	*	*	*	*	*	115	*
16H	JE0051	8	*	*	*	*	*	*	*	95	*
16H	JE0051	9	*	*	*	*	*	*	*	110	*
16H	JE0051	10	*	*	*	*	*	*	*	40	*
17H	JE0051	1	100	8.5	48.4	12.5	7.5
17H	JE0051	2	99	10	42.7	14.5385	5.38462
15C	JE0052	1	43	6.5	32.8	8.83333	6.5	2.66667	*	40	19	2.92308
15C	JE0052	2	48	7.5	30.4	6.6	4.6	2	*	30	15	2
15C	JE0052	3	48	7.5	28.2	*	*	*	*	50	17	2.26667
15C	JE0052	4	50.5	7	29.4	*	*	*	*	35	17	2.42857
15C	JE0052	5	50	6.5	26.2	*	*	*	*	45	17	2.61538
15C	JE0052	6	*	*	*	*	*	*	*	40	17
15C	JE0052	7	*	*	*	*	*	*	*	50	16
15C	JE0052	8	*	*	*	*	*	*	*	40	17
15C	JE0052	9	*	*	*	*	*	*	*	35	21
15C	JE0052	10	*	*	*	*	*	*	*	50	20
15H	JE0052	1	55.5	7.5	31.4	4.13333	3.4	2.2	*	90	19	2.53333
15H	JE0052	2	56	6	32.4	4	2.625	1.375	*	80	21	3.5
15H	JE0052	3	57	7.5	34.5	*	*	*	*	60	19	2.53333
15H	JE0052	4	56.5	8	41.1	*	*	*	*	70	21	2.625
15H	JE0052	5	53.5	7	39.8	*	*	*	*	70	17	2.42857
15H	JE0052	6	*	*	*	*	*	*	*	60	19
15H	JE0052	7	*	*	*	*	*	*	*	80	23
15H	JE0052	8	*	*	*	*	*	*	*	80	17
15H	JE0052	9	*	*	*	*	*	*	*	70	19
15H	JE0052	10	*	*	*	*	*	*	*	90	21
16C	JE0052	1	69	6.5	42.7	10.1	9	*	31	60	20	3.07692
16C	JE0052	2	65	7	41.8	6.5	5.33333	*	47	50	23	3.28571
16C	JE0052	3	61	6.5	41.9	*	*	*	37	50	21	3.23077
16C	JE0052	4	58	7	40.8	*	*	*	45	45	20	2.85714
16C	JE0052	5	71	7	41.5	*	*	*	30	45	19	2.71429
16C	JE0052	6	*	*	*	*	*	*	*	55	*
16C	JE0052	7	*	*	*	*	*	*	*	60	*
16C	JE0052	8	*	*	*	*	*	*	*	50	*
16C	JE0052	9	*	*	*	*	*	*	*	60	*
16C	JE0052	10	*	*	*	*	*	*	*	80	*
16H	JE0052	1	64	6	40.5	14.8571	11.1429	8	38	55	22	3.66667
16H	JE0052	2	62	6	41.1	10.6667	9.33333	5.88889	47	40	20	3.33333
16H	JE0052	3	58	6	40.1	*	*	*	48	55	21	3.5
16H	JE0052	4	60.5	6	33.6	*	*	*	42	45	19	3.16667
16H	JE0052	5	58.5	7	43	*	*	*	*	30	21	3
16H	JE0052	6	*	*	*	*	*	*	*	60	*
16H	JE0052	7	*	*	*	*	*	*	*	45	*
16H	JE0052	8	*	*	*	*	*	*	*	30	*
16H	JE0052	9	*	*	*	*	*	*	*	60	*
16H	JE0052	10	*	*	*	*	*	*	*	60	*
17H	JE0052	1	68	7.5	41.9	12.7143	6.21429
17H	JE0052	2	68	5.5	42.4	9.23529	6.47059
15C	JE0053	1	60	12	41.4	13.4286	6.14286	5.14286	*	70	21	1.75
15C	JE0053	2	66.5	13	41.4	17.4444	8.55556	5.44444	*	60	19	1.46154
15C	JE0053	3	62	14	45.5	*	*	*	*	50	19	1.35714
15C	JE0053	4	68	14.5	40.8	*	*	*	*	75	15	1.03448
15C	JE0053	5	67	11	43	*	*	*	*	70	19	1.72727
15C	JE0053	6	*	*	*	*	*	*	*	60	21
15C	JE0053	7	*	*	*	*	*	*	*	85	21
15C	JE0053	8	*	*	*	*	*	*	*	70	17
15C	JE0053	9	*	*	*	*	*	*	*	80	21
15C	JE0053	10	*	*	*	*	*	*	*	60	19
15H	JE0053	1	85	13.5	39.9	3.5	6	2	*	60	15	1.11111
15H	JE0053	2	88	14	49.5	2.16667	3	1.5	*	60	17	1.21429
15H	JE0053	3	88	12	51.2	*	*	*	*	80	15	1.25
15H	JE0053	4	85.5	14	43.3	*	*	*	*	70	15	1.07143
15H	JE0053	5	84	12	42.6	*	*	*	*	80	17	1.41667
15H	JE0053	6	*	*	*	*	*	*	*	100	19
15H	JE0053	7	*	*	*	*	*	*	*	110	15
15H	JE0053	8	*	*	*	*	*	*	*	90	15
15H	JE0053	9	*	*	*	*	*	*	*	100	19
15H	JE0053	10	*	*	*	*	*	*	*	100	19
16C	JE0053	1	101	10	50.5	11.625	11.125	*	51	100	19	1.9
16C	JE0053	2	100	12	48.9	12.25	13.25	*	55	110	21	1.75
16C	JE0053	3	97	13	50.5	*	*	*	43	75	21	1.61538
16C	JE0053	4	102	14	51	*	*	*	54	70	19	1.35714
16C	JE0053	5	104	12	52.7	*	*	*	48	80	21	1.75
16C	JE0053	6	*	*	*	*	*	*	*	85	*
16C	JE0053	7	*	*	*	*	*	*	*	80	*
16C	JE0053	8	*	*	*	*	*	*	*	110	*
16C	JE0053	9	*	*	*	*	*	*	*	120	*
16C	JE0053	10	*	*	*	*	*	*	*	100	*
16H	JE0053	1	103	11	55.4	11.9167	11.25	10.1667	50	70	20	1.81818
16H	JE0053	2	91	10	53.7	13.7	12.2	11.8	52	65	21	2.1
16H	JE0053	3	100	10	53.7	*	*	*	47	110	20	2
16H	JE0053	4	97	10	53.7	*	*	*	48	65	20	2
16H	JE0053	5	103	11	54.8	*	*	*	51	65	20	1.81818
16H	JE0053	6	*	*	*	*	*	*	*	90	*
16H	JE0053	7	*	*	*	*	*	*	*	85	*
16H	JE0053	8	*	*	*	*	*	*	*	75	*
16H	JE0053	9	*	*	*	*	*	*	*	75	*
16H	JE0053	10	*	*	*	*	*	*	*	80	*
17H	JE0053	1	103	11	47.9	13.1875	8.9375
17H	JE0053	2	97	11.5	48.2	14.3158	10.7895
15C	JE0054	1	47.5	8	38.6	9.45455	7.81818	3.63636	*	55	23	2.875
15C	JE0054	2	52	9	35.2	8.75	5.5	2.66667	*	85	21	2.33333
15C	JE0054	3	45	9	36	*	*	*	*	40	21	2.33333
15C	JE0054	4	50	9	39.8	*	*	*	*	50	19	2.11111
15C	JE0054	5	46	8	44	*	*	*	*	70	21	2.625
15C	JE0054	6	*	*	*	*	*	*	*	60	19
15C	JE0054	7	*	*	*	*	*	*	*	40	21
15C	JE0054	8	*	*	*	*	*	*	*	60	19
15C	JE0054	9	*	*	*	*	*	*	*	50	21
15C	JE0054	10	*	*	*	*	*	*	*	65	21
15H	JE0054	1	66	8	40	1.875	1.25	1	*	60	21	2.625
15H	JE0054	2	67	9	42	3	3.375	1.25	*	50	19	2.11111
15H	JE0054	3	61	8.5	41.7	*	*	*	*	80	19	2.23529
15H	JE0054	4	64	9	45.2	*	*	*	*	40	23	2.55556
15H	JE0054	5	60.5	9	41.7	*	*	*	*	50	21	2.33333
15H	JE0054	6	*	*	*	*	*	*	*	60	15
15H	JE0054	7	*	*	*	*	*	*	*	90	15
15H	JE0054	8	*	*	*	*	*	*	*	75	17
15H	JE0054	9	*	*	*	*	*	*	*	90	19
15H	JE0054	10	*	*	*	*	*	*	*	60	19
16C	JE0054	1	70	8.5	46.3	9.22222	9.11111	*	47	30	21	2.47059
16C	JE0054	2	75	8	46.1	8	7.77778	*	32	35	21	2.625
16C	JE0054	3	80	9.5	47.8	*	*	*	43	80	21	2.21053
16C	JE0054	4	77	8	36.3	*	*	*	42	40	17	2.125
16C	JE0054	5	77	8	46.1	*	*	*	38	35	22	2.75
16C	JE0054	6	*	*	*	*	*	*	*	65	*
16C	JE0054	7	*	*	*	*	*	*	*	45	*
16C	JE0054	8	*	*	*	*	*	*	*	50	*
16C	JE0054	9	*	*	*	*	*	*	*	40	*
16C	JE0054	10	*	*	*	*	*	*	*	35	*
16H	JE0054	1	62	8	47.2	9.625	5.9375	6.25	42	45	19	2.375
16H	JE0054	2	66	6	48.6	11.1333	7.46667	6.73333	39	35	20	3.33333
16H	JE0054	3	69	7	48.9	*	*	*	31	50	22	3.14286
16H	JE0054	4	65	7	49.6	*	*	*	41	55	19	2.71429
16H	JE0054	5	67	7	49.2	*	*	*	45	50	20	2.85714
16H	JE0054	6	*	*	*	*	*	*	*	55	*
16H	JE0054	7	*	*	*	*	*	*	*	35	*
16H	JE0054	8	*	*	*	*	*	*	*	50	*
16H	JE0054	9	*	*	*	*	*	*	*	40	*
16H	JE0054	10	*	*	*	*	*	*	*	45	*
17H	JE0054	1	77	8	45.5	7.90909	9.54545
17H	JE0054	2	80	9	47.9	9.13333	7.66667
15C	JE0055	1	62.5	9.5	36.5	15.25	10.9167	4.16667	*	55	21	2.21053
15C	JE0055	2	57	10	35.6	13.6667	9.55556	4.88889	*	70	19	1.9
15C	JE0055	3	61	8	41.3	*	*	*	*	100	21	2.625
15C	JE0055	4	57	10	35.8	*	*	*	*	85	19	1.9
15C	JE0055	5	57	7.5	38.2	*	*	*	*	80	21	2.8
15C	JE0055	6	*	*	*	*	*	*	*	70	19
15C	JE0055	7	*	*	*	*	*	*	*	60	19
15C	JE0055	8	*	*	*	*	*	*	*	80	15
15C	JE0055	9	*	*	*	*	*	*	*	70	21
15C	JE0055	10	*	*	*	*	*	*	*	65	21
15H	JE0055	1	79	10	47.2	4.5	3.625	1.5	*	80	19	1.9
15H	JE0055	2	75	10	48.2	3.2	3.6	1.8	*	100	21	2.1
15H	JE0055	3	77.5	10.5	50.2	*	*	*	*	120	19	1.80952
15H	JE0055	4	78	11	51.1	*	*	*	*	100	19	1.72727
15H	JE0055	5	79	10	52.2	*	*	*	*	90	19	1.9
15H	JE0055	6	*	*	*	*	*	*	*	80	21
15H	JE0055	7	*	*	*	*	*	*	*	70	17
15H	JE0055	8	*	*	*	*	*	*	*	90	21
15H	JE0055	9	*	*	*	*	*	*	*	55	19
15H	JE0055	10	*	*	*	*	*	*	*	60	19
16C	JE0055	1	91	8	44.8	9.38462	11.6923	*	41	65	20	2.5
16C	JE0055	2	93	8.5	47.5	9.44444	8.66667	*	31	60	22	2.58824
16C	JE0055	3	91	9	47.2	*	*	*	41	85	22	2.44444
16C	JE0055	4	96	9	48.3	*	*	*	37	80	19	2.11111
16C	JE0055	5	92	9.5	49.9	*	*	*	48	115	20	2.10526
16C	JE0055	6	*	*	*	*	*	*	*	80	*
16C	JE0055	7	*	*	*	*	*	*	*	55	*
16C	JE0055	8	*	*	*	*	*	*	*	30	*
16C	JE0055	9	*	*	*	*	*	*	*	65	*
16C	JE0055	10	*	*	*	*	*	*	*	40	*
16H	JE0055	1	80	7	46.6	13.1538	10.0769	8.84615	40	70	19	2.71429
16H	JE0055	2	85.5	7	49	15	9.84615	10.3846	45	90	21	3
16H	JE0055	3	84	7	47.5	*	*	*	46	90	21	3
16H	JE0055	4	87.5	7	51.2	*	*	*	36	95	21	3
16H	JE0055	5	87	6	47.3	*	*	*	45	85	19	3.16667
16H	JE0055	6	*	*	*	*	*	*	*	70	*
16H	JE0055	7	*	*	*	*	*	*	*	80	*
16H	JE0055	8	*	*	*	*	*	*	*	70	*
16H	JE0055	9	*	*	*	*	*	*	*	105	*
16H	JE0055	10	*	*	*	*	*	*	*	90	*
17H	JE0055	1	98	6.7	40.2	12.1176	9.52941
17H	JE0055	2	98	7	39.3	14.2941	10.0588
15C	JE0056	1	48	10	44.2	10.7	6.1	3.1	*	45	21	2.1
15C	JE0056	2	65	10	38.9	12.2308	6.76923	4.23077	*	40	21	2.1
15C	JE0056	3	62	9.5	36.5	*	*	*	*	45	23	2.42105
15C	JE0056	4	62.5	10	42	*	*	*	*	85	17	1.7
15C	JE0056	5	60.5	10	37.6	*	*	*	*	70	15	1.5
15C	JE0056	6	*	*	*	*	*	*	*	70	21
15C	JE0056	7	*	*	*	*	*	*	*	40	21
15C	JE0056	8	*	*	*	*	*	*	*	60	21
15C	JE0056	9	*	*	*	*	*	*	*	45	21
15C	JE0056	10	*	*	*	*	*	*	*	45	17
15H	JE0056	1	67.5	10.5	48.7	3.09091	3.81818	1.36364	*	70	17	1.61905
15H	JE0056	2	83	12	53.1	3.72727	4.09091	2.09091	*	80	19	1.58333
15H	JE0056	3	79	11	49.2	*	*	*	*	80	19	1.72727
15H	JE0056	4	71	11	51	*	*	*	*	75	21	1.90909
15H	JE0056	5	78	11	53.8	*	*	*	*	80	17	1.54545
15H	JE0056	6	*	*	*	*	*	*	*	80	21
15H	JE0056	7	*	*	*	*	*	*	*	100	21
15H	JE0056	8	*	*	*	*	*	*	*	90	23
15H	JE0056	9	*	*	*	*	*	*	*	100	21
15H	JE0056	10	*	*	*	*	*	*	*	95	19
16C	JE0056	1	90	11	51.9	11.5	11.1	*	47	60	19	1.72727
16C	JE0056	2	89	9	47.6	8.5	10.2	*	46	70	17	1.88889
16C	JE0056	3	90	10.5	50.9	*	*	*	43	65	20	1.90476
16C	JE0056	4	88	12	51.3	*	*	*	38	55	19	1.58333
16C	JE0056	5	91	10	50.8	*	*	*	44	*	*
[truncated: 6,065 more rows]
