# Supplementary material for: Functional mutation allele mining of plant architecture and yield-related agronomic traits and characterization of their effects in wheat
Source: BMC Genet. 2019 Dec 30;20:102. doi: 10.1186/s12863-019-0804-2 (PMC6937682; doi:10.1186/s12863-019-0804-2)
Supplement: Supplementary file 12 — Additional file 12: Table S9. The alleles of WT and mutant lines with 67,402 SNP markers. [file 12863_2019_804_MOESM12_ESM.xlsx]

## Sheet: genotype-GWAS population with p
Marker	Allele	Chr	Pos	strand	Assembly	center	protLSID	assayLSID	panel	QCcode	JE0096	JE0097	JE0098	JE0099	JE0100	JE0101	JE0102	JE0103	JE0105	JE0106	JE0107	JE0108	WT-1	JE0109	JE0110	JE0111	JE0112	JE0113	JE0114	JE0115	JE0116	JE0117	JE0118	JE0120	JE0121	JE0122	JE0123	JE0124	JE0125	JE0126	JE0127	JE0128	JE0129	JE0130	JE0131	JE0132	JE0133	JE0134	JE0136
AX-89445498	T/C	1a	1238255	+	Genome	Source	NA	NA	Genome68368	NA	TT	TT	TT	TT	TT	TT	TT	TT	TT	TT	TT	TT	TT	TT	TT	TT	TT	TT	TT	TT	TT	TT	TT	TT	TT	TT	TT	TT	TT	CC	TT	TT	TT	TT	TT	TT	TT	TT	TT
AX-108750670	A/C	1a	1476676	+	Genome	Source	NA	NA	Genome68368	NA	AA	AA	AA	AA	AA	AA	AA	AA	AA	AA	AA	AA	AA	AA	AA	AA	AA	AA	AA	AA	AA	AA	AA	AA	AA	AA	AA	AA	AA	CC	AA	AA	AA	AA	AA	AA	AA	AA	AA
AX-110999783	G/C	1a	1476808	+	Genome	Source	NA	NA	Genome68368	NA	GG	GG	GG	GG	GG	GG	GG	GG	GG	GG	GG	GG	GG	GG	GG	GG	GG	GG	GG	GG	GG	GG	GG	GG	GG	GG	GG	GG	GG	CC	GG	GG	GG	GG	GG	GG	GG	GG	GG
AX-108768500	T/C	1a	1477744	+	Genome	Source	NA	NA	Genome68368	NA	TT	TT	TT	TT	TT	TT	TT	TT	TT	TT	TT	TT	TT	TT	TT	TT	TT	TT	TT	TT	TT	TT	TT	TT	TT	TT	TT	TT	TT	CC	TT	TT	TT	TT	TT	TT	TT	TT	TT
AX-111073724	A/G	1a	1506777	+	Genome	Source	NA	NA	Genome68368	NA	AA	AA	AA	AA	AA	AA	AA	AA	AA	AA	AA	AA	AA	AA	AA	AA	AA	AA	AA	AA	AA	AA	AA	AA	AA	AA	AA	AA	AA	GG	AA	AA	AA	AA	AA	AA	AA	AA	AA
AX-110055719	G/A	1a	2798368	+	Genome	Source	NA	NA	Genome68368	NA	GG	GG	GG	GG	GG	GG	GG	GG	GG	GG	GG	GG	GG	GG	GG	GG	GG	GG	GG	GG	GG	GG	GG	GG	GG	GG	GG	GG	GG	AA	GG	GG	GG	GG	GG	GG	GG	GG	GG
AX-110977079	C/A	1a	2914933	+	Genome	Source	NA	NA	Genome68368	NA	CC	CC	CC	CC	CC	CC	CC	CC	CC	CC	CC	CC	CC	CC	CC	CC	CC	CC	CC	CC	CC	CC	CC	CC	CC	CC	CC	CC	CC	AA	CC	CC	CC	CC	CC	CC	CC	CC	CC
AX-110104271	T/C	1a	2917299	+	Genome	Source	NA	NA	Genome68368	NA	TT	TT	TT	TT	TT	TT	TT	TT	TT	TT	TT	TT	TT	TT	TT	TT	TT	TT	TT	TT	TT	TT	TT	TT	TT	TT	TT	TT	TT	CC	TT	TT	TT	TT	TT	TT	TT	TT	TT
AX-111512949	T/C	1a	2919087	+	Genome	Source	NA	NA	Genome68368	NA	TT	TT	TT	TT	TT	TT	TT	TT	TT	TT	TT	TT	TT	TT	TT	TT	TT	TT	TT	TT	TT	TT	TT	TT	TT	TT	TT	TT	TT	CC	TT	TT	TT	TT	TT	TT	TT	TT	TT
AX-108988370	A/G	1a	2920679	+	Genome	Source	NA	NA	Genome68368	NA	AA	AA	AA	AA	AA	AA	AA	AA	AA	AA	AA	AA	AA	AA	AA	AA	AA	AA	AA	AA	AA	AA	AA	AA	AA	AA	AA	AA	AA	GG	AA	AA	AA	AA	AA	AA	AA	AA	AA
AX-109300061	T/C	1a	2922646	+	Genome	Source	NA	NA	Genome68368	NA	TT	TT	TT	TT	TT	TT	TT	TT	TT	TT	TT	TT	TT	TT	TT	TT	TT	TT	TT	TT	TT	TT	TT	TT	TT	TT	TT	TT	TT	CC	TT	TT	TT	TT	TT	TT	TT	TT	TT
AX-110958121	G/T	1a	3015701	+	Genome	Source	NA	NA	Genome68368	NA	GG	GG	GG	GG	GG	GG	GG	GG	GG	GG	GG	GG	GG	GG	GG	GG	GG	GG	GG	GG	GG	GG	GG	GG	GG	GG	GG	GG	GG	TG	GG	GG	GG	GG	GG	GG	GG	GG	GG
AX-110628402	T/G	1a	3553396	+	Genome	Source	NA	NA	Genome68368	NA	TG	TT	TT	TT	TT	TT	TT	TT	TT	TT	TT	TT	TT	TT	TT	TT	TT	TT	TT	TT	TT	TT	TT	TT	TT	TT	TT	TT	TT	GG	TT	TT	TT	TT	TT	TT	TT	TT	TT
AX-109459161	C/T	1a	3556486	+	Genome	Source	NA	NA	Genome68368	NA	TT	CC	CC	CC	CC	CC	CC	CC	CC	CC	CC	CC	CC	CC	CC	CC	CC	CC	CC	CC	CC	CC	CC	CC	CC	CC	CC	CC	CC	TT	CC	CC	CC	CC	CC	CC	CC	CC	CC
AX-95166831	T/C	1a	3556594	+	Genome	Source	NA	NA	Genome68368	NA	TC	TT	TT	TT	TT	TT	TT	TT	TT	TT	TT	TT	TT	TT	TT	TT	TT	TT	TT	TT	TT	TT	TT	TT	TT	TT	TT	TT	TT	CC	TT	TT	TT	TT	TT	TT	TT	TT	TT
AX-108799917	T/C	1a	3560296	+	Genome	Source	NA	NA	Genome68368	NA	CC	TT	TT	TT	TT	TT	TT	TT	TT	TT	TT	TT	TT	TT	TT	TT	TT	TT	TT	TT	TT	TT	TT	TT	TT	TT	TT	TT	TT	CC	TT	TT	TT	TT	TT	TT	TT	TT	TT
AX-110044196	T/C	1a	3586438	+	Genome	Source	NA	NA	Genome68368	NA	TT	TT	TT	TT	TT	TT	TT	TT	TT	TT	TT	TT	TT	TT	TT	TT	TT	TT	TT	TT	TT	TT	TT	TT	TT	TT	TT	TT	TT	CC	TT	TT	TT	TT	TT	TT	TT	TT	TT
AX-111601288	C/T	1a	4732869	+	Genome	Source	NA	NA	Genome68368	NA	TT	CC	CC	CC	CC	CC	CC	CC	CC	CC	CC	CC	CC	CC	CC	CC	CC	CC	CC	CC	CC	CC	CC	CC	CC	CC	CC	CC	CC	TT	CC	CC	CC	CC	CC	CC	CC	CC	CC
AX-110025590	T/C	1a	6137790	+	Genome	Source	NA	NA	Genome68368	NA	TT	TT	TT	TT	TT	TT	TT	TT	TT	TT	TT	TT	TT	TT	TT	TT	TT	TT	TT	TT	TT	TT	TT	TT	TT	TT	TT	TT	TT	TT	TT	TT	TT	TT	TT	TT	TT	TT	TT
AX-110972547	G/T	1a	6361314	+	Genome	Source	NA	NA	Genome68368	NA	TG	GG	GG	GG	GG	GG	GG	GG	GG	GG	GG	GG	GG	GG	GG	GG	GG	GG	GG	GG	GG	GG	GG	GG	GG	GG	GG	GG	GG	TG	GG	GG	GG	GG	GG	GG	GG	GG	GG
AX-109565427	G/A	1a	6362209	+	Genome	Source	NA	NA	Genome68368	NA	AA	GG	GG	GG	GG	GG	GG	GG	GG	GG	GG	GG	GG	GG	GG	GG	GG	GG	GG	GG	GG	GG	GG	GG	GG	GG	GG	GG	GG	AG	GG	GG	GG	GG	GG	GG	GG	GG	GG
AX-94565087	G/C	1a	6428988	+	Genome	Source	NA	NA	Genome68368	NA	CG	GG	GG	GG	GG	GG	GG	GG	GG	GG	GG	GG	GG	GG	GG	GG	GG	GG	GG	GG	GG	GG	GG	GG	GG	GG	GG	GG	GG	GG	GG	GG	GG	GG	GG	GG	GG	GG	GG
AX-108739257	G/C	1a	6515880	+	Genome	Source	NA	NA	Genome68368	NA	GG	GG	GG	GG	GG	GG	GG	GG	GG	GG	GG	GG	GG	GG	GG	GG	GG	GG	GG	GG	GG	GG	GG	GG	GG	GG	GG	GG	GG	GG	GG	GG	GG	GG	GG	GG	GG	GG	GG
AX-86172715	G/A	1a	6980338	+	Genome	Source	NA	NA	Genome68368	NA	AG	GG	GG	GG	GG	GG	GG	GG	GG	GG	GG	GG	GG	GG	GG	GG	GG	GG	GG	GG	GG	GG	GG	GG	NN	GG	GG	GG	GG	AG	GG	GG	GG	GG	GG	GG	GG	GG	GG
AX-108784921	T/C	1a	7023046	+	Genome	Source	NA	NA	Genome68368	NA	TT	TT	TT	TT	TT	TT	TT	TT	TT	TT	TT	TT	TT	TT	TT	TT	TT	TT	TT	TT	TT	TT	TT	TT	TT	TT	TT	TT	TT	TT	TT	TT	TT	TT	TT	TT	TT	TT	TT
AX-108727598	C/A	1a	7448705	+	Genome	Source	NA	NA	Genome68368	NA	AA	CC	CC	CC	CC	CC	CC	CC	CC	CC	CC	CC	CC	CC	CC	CC	CC	CC	CC	CC	CC	CC	CC	CC	CC	CC	CC	CC	CC	AA	CC	CC	CC	CC	CC	CC	CC	CC	CC
AX-110977160	T/C	1a	11429066	+	Genome	Source	NA	NA	Genome68368	NA	CC	TT	TT	TT	TT	TT	TT	TT	TT	TT	TT	TT	TT	TT	TT	TT	TT	TT	TT	TT	TT	TT	TT	TT	TT	TT	TT	TT	TT	CC	TT	TT	TT	TT	TT	TT	TT	TT	TT
AX-109510585	T/C	1a	11690111	+	Genome	Source	NA	NA	Genome68368	NA	TT	TT	TT	TT	TT	TT	TT	TT	TT	TT	TT	TT	TT	TT	TT	TT	TT	TT	TT	TT	TT	TT	TT	TT	TT	TT	TT	TT	TT	TT	TT	TT	TT	TT	TT	TT	TT	TT	TT
AX-110511743	A/C	1a	11694727	+	Genome	Source	NA	NA	Genome68368	NA	AA	AA	AA	AA	AA	AA	AA	AA	AA	AA	AA	AA	AA	AA	AA	AA	AA	AA	AA	AA	AA	AA	AA	AA	AA	AA	AC	AA	AA	AA	AA	AA	AA	AA	AA	AA	AA	AC	AA
AX-89695177	G/A	1a	11733480	+	Genome	Source	NA	NA	Genome68368	NA	GG	GG	GG	GG	GG	GG	GG	GG	GG	GG	GG	GG	GG	GG	GG	GG	GG	GG	GG	GG	GG	GG	GG	GG	GG	GG	NN	GG	GG	GG	GG	GG	GG	GG	GG	GG	GG	GG	GG
AX-110085139	G/C	1a	11881569	+	Genome	Source	NA	NA	Genome68368	NA	GG	GG	GG	GG	GG	GG	GG	GG	GG	GG	GG	GG	GG	GG	GG	GG	GG	GG	GG	GG	GG	GG	GG	GG	GG	GG	GG	GG	GG	GG	GG	GG	GG	GG	GG	GG	GG	GG	GG
AX-111544226	A/G	1a	11960472	+	Genome	Source	NA	NA	Genome68368	NA	AA	AA	AA	AA	AA	AA	AA	AA	AA	AA	AA	AA	AA	AA	AA	AA	AA	AA	AA	AA	AA	AA	AA	AA	AA	AA	AA	AA	AA	AA	AA	AA	AA	AA	AA	AA	AA	AA	AA
AX-108896812	G/A	1a	12032424	+	Genome	Source	NA	NA	Genome68368	NA	GG	GG	GG	GG	GG	GG	GG	GG	GG	GG	GG	GG	GG	GG	GG	GG	GG	GG	GG	GG	GG	GG	GG	GG	GG	GG	GG	GG	GG	GG	GG	GG	GG	GG	GG	GG	GG	GG	GG
AX-111033642	A/G	1a	12043436	+	Genome	Source	NA	NA	Genome68368	NA	AA	AA	AA	AA	AA	AA	AA	AA	AA	AA	AA	AA	AA	AA	AA	AA	AA	AA	AA	AA	AA	AA	AA	AA	AA	AA	AA	AA	AA	AA	AA	AA	AA	AA	AA	AA	AA	AA	AA
AX-111202870	C/G	1a	12090833	+	Genome	Source	NA	NA	Genome68368	NA	CC	CC	CC	CC	CC	CC	CC	CC	CC	CC	CC	CC	CC	CC	CC	CC	CC	CC	CC	CC	CC	CC	CC	CC	CC	CC	CC	CC	CC	CC	CC	CC	CC	CC	CC	CC	CC	CC	CC
AX-110625671	T/G	1a	12091121	+	Genome	Source	NA	NA	Genome68368	NA	TT	TT	TT	TT	TT	TT	TT	TT	TT	TT	TT	TT	TT	TT	TT	TT	TT	TT	TT	TT	TT	TT	TT	TT	TT	TT	TT	TT	TT	TT	TT	TT	TT	TT	TT	TT	TT	TT	TT
AX-110409322	G/A	1a	12135657	+	Genome	Source	NA	NA	Genome68368	NA	GG	GG	GG	GG	GG	GG	GG	GG	GG	GG	GG	GG	GG	GG	GG	GG	GG	GG	GG	GG	GG	GG	GG	GG	GG	GG	NN	GG	GG	GG	GG	GG	GG	GG	GG	GG	GG	GG	GG
AX-108985570	C/T	1a	12135934	+	Genome	Source	NA	NA	Genome68368	NA	CC	CC	CC	CC	CC	CC	CC	CC	CC	CC	CC	CC	CC	CC	CC	CC	CC	CC	CC	CC	CC	CC	CC	CC	CC	CC	CC	CC	CC	CC	CC	CC	CC	CC	CC	CC	CC	CC	CC
AX-110464722	C/T	1a	12268096	+	Genome	Source	NA	NA	Genome68368	NA	CC	CC	CC	CC	CC	CC	CC	CC	CC	CC	CC	CC	CC	CC	CC	CC	CC	CC	CC	CC	CC	CC	CC	CC	CC	CC	CC	CC	CC	CC	CC	CC	CC	CC	CC	CC	CC	CC	CC
AX-109379455	C/T	1a	12281810	+	Genome	Source	NA	NA	Genome68368	NA	CC	CC	CC	CC	CC	CC	CC	CC	CC	CC	CC	CC	CC	CC	CC	CC	CC	CC	CC	CC	CC	CC	CC	CC	CC	CC	CC	CC	CC	CC	CC	CC	CC	CC	CC	CC	CC	CC	CC
AX-110460811	G/A	1a	12286905	+	Genome	Source	NA	NA	Genome68368	NA	GG	GG	GG	GG	GG	GG	GG	GG	GG	GG	GG	GG	GG	GG	GG	GG	GG	GG	GG	GG	GG	GG	GG	GG	GG	GG	GG	GG	GG	GG	GG	GG	GG	GG	GG	GG	GG	GG	GG
AX-108981948	G/C	1a	12292343	+	Genome	Source	NA	NA	Genome68368	NA	GG	GG	GG	GG	GG	GG	GG	GG	GG	GG	GG	GG	GG	GG	GG	GG	GG	GG	GG	GG	GG	GG	GG	GG	GG	GG	GG	GG	GG	GG	GG	GG	GG	GG	GG	GG	GG	GG	GG
AX-110362430	C/T	1a	12319622	+	Genome	Source	NA	NA	Genome68368	NA	CC	CC	CC	CC	CC	CC	CC	CC	CC	CC	CC	CC	CC	CC	CC	CC	CC	CC	CC	CC	CC	CC	CC	CC	CC	CC	NN	CC	CC	CC	CC	CC	CC	CC	CC	CC	CC	CC	CC
AX-111534120	C/T	1a	12324266	+	Genome	Source	NA	NA	Genome68368	NA	CC	CC	CC	CC	CC	CC	CC	CC	CC	CC	CC	CC	CC	CC	CC	CC	CC	CC	CC	CC	CC	CC	CC	CC	CC	CC	CC	CC	CC	CC	CC	CC	CC	CC	CC	CC	CC	CC	CC
AX-111189434	G/A	1a	12324313	+	Genome	Source	NA	NA	Genome68368	NA	GG	GG	GG	GG	GG	GG	GG	GG	GG	GG	GG	GG	GG	GG	GG	GG	GG	GG	GG	GG	GG	GG	GG	GG	GG	GG	GG	GG	GG	GG	GG	GG	GG	GG	GG	GG	GG	GG	GG
AX-109840967	A/G	1a	12332741	+	Genome	Source	NA	NA	Genome68368	NA	AA	AA	AA	AA	AA	AA	AA	AA	AA	AA	AA	AA	AA	AA	AA	AA	AA	AA	AA	AA	AA	AA	AA	AA	AA	AA	AA	AA	AA	AA	AA	AA	AA	AA	AA	AA	AA	AA	AA
AX-110368802	G/T	1a	12348976	+	Genome	Source	NA	NA	Genome68368	NA	GG	GG	GG	GG	GG	GG	GG	GG	GG	GG	GG	GG	GG	GG	GG	GG	GG	GG	GG	GG	GG	GG	GG	GG	GG	GG	GG	GG	GG	GG	GG	GG	GG	GG	GG	GG	GG	GG	GG
AX-110988311	C/T	1a	12354892	+	Genome	Source	NA	NA	Genome68368	NA	CC	CC	CC	CC	CC	CC	CC	CC	CC	CC	CC	CC	CC	CC	CC	CC	CC	CC	CC	CC	CC	CC	CC	CC	CC	CC	CC	CC	CC	CC	CC	CC	CC	CC	CC	CC	CC	CC	CC
AX-111010732	A/G	1a	12357032	+	Genome	Source	NA	NA	Genome68368	NA	AA	AA	AA	AA	AA	AA	AA	AA	AA	AA	AA	AA	AA	AA	AA	AA	AA	AA	AA	AA	AA	AA	AA	AA	AA	AA	AA	AA	AA	AA	AA	AA	AA	AA	AA	AA	AA	AA	AA
AX-110528341	A/G	1a	12357159	+	Genome	Source	NA	NA	Genome68368	NA	AA	AA	AA	AA	AA	AA	AA	AA	AA	AA	AA	AA	AA	AA	AA	AA	AA	AA	AA	AA	AA	AA	AA	AA	AA	AA	AA	AA	AA	AA	AA	AA	AA	AA	AA	AA	AA	AA	AA
AX-111642345	A/T	1a	12364944	+	Genome	Source	NA	NA	Genome68368	NA	AA	AA	AA	AA	AA	AA	AA	AA	AA	AA	AA	AA	AA	AA	AA	AA	AA	AA	AA	AA	AA	AA	AA	AA	AA	AA	AA	AA	AA	AA	AA	AA	AA	AA	AA	AA	AA	AA	AA
AX-111135291	G/A	1a	12533950	+	Genome	Source	NA	NA	Genome68368	NA	GG	GG	GG	GG	GG	GG	GG	GG	GG	GG	GG	GG	GG	GG	GG	GG	GG	GG	GG	GG	GG	GG	GG	GG	GG	GG	GG	GG	GG	GG	GG	GG	GG	GG	GG	GG	GG	GG	GG
AX-110372497	A/G	1a	12570191	+	Genome	Source	NA	NA	Genome68368	NA	AA	AA	AA	AA	AA	AA	AA	AA	AA	AA	AA	AA	AA	AA	AA	AA	AA	AA	AA	AA	AA	AA	AA	AA	AA	AA	AA	AA	AA	AA	AA	AA	AA	AA	AA	AA	AA	AA	AA
AX-108932901	G/T	1a	12572999	+	Genome	Source	NA	NA	Genome68368	NA	GG	GG	GG	GG	GG	GG	GG	GG	GG	GG	GG	GG	GG	GG	GG	GG	GG	GG	GG	GG	GG	GG	GG	GG	GG	GG	GG	GG	GG	GG	GG	GG	GG	GG	GG	GG	GG	GG	GG
AX-110361334	C/T	1a	12573062	+	Genome	Source	NA	NA	Genome68368	NA	CC	CC	CC	CC	CC	CC	CC	CC	CC	CC	CC	CC	CC	CC	CC	CC	CC	CC	CC	CC	CC	CC	CC	CC	CC	CC	CC	CC	CC	CC	CC	CC	CC	CC	CC	CC	CC	CC	CC
AX-111080343	T/C	1a	12630653	+	Genome	Source	NA	NA	Genome68368	NA	TT	TT	TT	TT	TT	TT	TT	TT	TT	TT	TT	TT	TT	TT	TT	TT	TT	TT	TT	TT	TT	TT	TT	TT	TT	TT	TT	TT	TT	TT	TT	TT	TT	TT	TT	TT	TT	TT	TT
AX-89563258	A/C	1a	12651365	+	Genome	Source	NA	NA	Genome68368	NA	AC	AA	AA	AA	AA	AA	AA	AA	AA	AA	AA	AA	AA	AA	AA	AA	AA	AA	AA	AA	AA	AA	AA	AA	AA	AA	AA	AA	AA	AC	AA	AA	AA	AA	AA	AA	AA	AA	AA
AX-110509682	C/T	1a	12712831	+	Genome	Source	NA	NA	Genome68368	NA	CC	CC	CC	CC	CC	CC	CC	CC	CC	CC	CC	CC	CC	CC	CC	CC	CC	CC	CC	CC	CC	CC	CC	CC	CC	CC	CC	CC	CC	CC	CC	CC	CC	CC	CC	CC	CC	CC	CC
AX-109356183	C/T	1a	12713053	+	Genome	Source	NA	NA	Genome68368	NA	TC	CC	CC	CC	CC	CC	CC	CC	CC	CC	CC	CC	CC	CC	CC	CC	CC	CC	CC	CC	TC	NN	CC	CC	TC	CC	CC	NN	CC	CC	CC	CC	CC	CC	NN	TC	CC	CC	CC
AX-109289985	C/G	1a	12713192	+	Genome	Source	NA	NA	Genome68368	NA	CC	CC	CC	CC	CC	CC	CC	CC	CC	CC	CC	CC	CC	CC	CC	CC	CC	CC	CC	CC	CC	CC	CC	CC	CC	CC	NN	CC	CC	CC	CC	CC	CC	CC	CC	CC	CC	CC	CC
AX-111646728	C/A	1a	12788326	+	Genome	Source	NA	NA	Genome68368	NA	CC	CC	CC	CC	CC	CC	CC	CC	CC	CC	CC	CC	CC	CC	CC	CC	CC	CC	CC	CC	CC	CC	CC	CC	CC	CC	CC	CC	CC	CC	CC	CC	CC	CC	CC	CC	CC	CC	CC
AX-111510407	A/G	1a	12981784	+	Genome	Source	NA	NA	Genome68368	NA	AA	AA	AA	AA	AA	AA	AA	AA	AA	AA	AA	AA	AA	AA	AA	AA	AA	AA	AA	AA	AA	AA	AA	AA	AA	AA	AA	AA	AA	AA	AA	AA	AA	AA	AA	AA	AA	AA	AA
AX-109374495	A/T	1a	13005963	+	Genome	Source	NA	NA	Genome68368	NA	AA	AA	AA	AA	AA	AA	AA	AA	AA	AA	AA	AA	AA	AA	AA	AA	AA	AA	AA	AA	AA	AA	AA	AA	AA	AA	AA	AA	AA	AA	AA	AA	AA	AA	AA	AA	AA	AA	AA
AX-110415283	C/T	1a	13510140	+	Genome	Source	NA	NA	Genome68368	NA	CC	CC	CC	CC	CC	CC	CC	CC	CC	CC	CC	CC	CC	CC	CC	CC	CC	CC	CC	CC	CC	CC	CC	CC	CC	CC	CC	CC	CC	CC	CC	CC	CC	CC	CC	CC	CC	CC	CC
AX-110711145	T/C	1a	13514729	+	Genome	Source	NA	NA	Genome68368	NA	TT	TT	TT	TT	TT	TT	TT	TT	TT	TT	TT	TT	TT	TT	TT	TT	TT	TT	TT	TT	TT	TT	TT	TT	TT	TT	TT	TT	TT	TT	TT	TT	TT	TT	TT	TT	TT	TT	TT
AX-109379748	G/A	1a	13514786	+	Genome	Source	NA	NA	Genome68368	NA	GG	GG	GG	GG	GG	GG	GG	GG	GG	GG	GG	GG	GG	GG	GG	GG	GG	GG	GG	GG	GG	GG	GG	GG	GG	GG	GG	GG	GG	GG	GG	GG	GG	GG	GG	GG	GG	GG	GG
AX-109946646	C/T	1a	13547477	+	Genome	Source	NA	NA	Genome68368	NA	CC	CC	CC	CC	CC	CC	CC	CC	CC	CC	CC	CC	CC	CC	CC	CC	CC	CC	CC	CC	CC	CC	CC	CC	CC	CC	CC	CC	CC	CC	CC	CC	CC	CC	CC	CC	CC	CC	CC
AX-108790365	G/C	1a	13558355	+	Genome	Source	NA	NA	Genome68368	NA	GG	GG	GG	GG	GG	GG	GG	GG	GG	GG	GG	GG	GG	GG	GG	GG	GG	GG	GG	GG	GG	GG	GG	GG	GG	GG	GG	GG	GG	GG	GG	GG	GG	GG	GG	GG	GG	GG	GG
AX-110569283	A/G	1a	13617435	+	Genome	Source	NA	NA	Genome68368	NA	AA	AA	AA	AA	AA	AA	AA	AA	AA	AA	AA	AA	AA	AA	AA	AA	AA	AA	AA	AA	AA	AA	AA	AA	AA	AA	AA	AA	AA	AA	AA	AA	AA	AA	AA	AA	AA	AA	AA
AX-111570639	A/G	1a	13639430	+	Genome	Source	NA	NA	Genome68368	NA	AA	AA	AA	AA	AA	AA	AA	AA	AA	AA	AA	AA	AA	AA	AA	AA	AA	AA	AA	AA	AA	AA	AA	AA	AA	AA	AA	AA	AA	AA	AA	AA	AA	AA	AA	AA	AA	AA	AA
AX-111071514	G/A	1a	13642901	+	Genome	Source	NA	NA	Genome68368	NA	GG	GG	GG	GG	GG	GG	GG	GG	GG	GG	GG	GG	GG	GG	GG	GG	GG	GG	GG	GG	GG	GG	GG	GG	GG	GG	GG	GG	GG	GG	GG	GG	GG	GG	GG	GG	GG	GG	GG
AX-110507135	A/G	1a	13669235	+	Genome	Source	NA	NA	Genome68368	NA	GG	AA	AA	AA	AA	AA	AA	AA	AA	AA	AA	AA	AA	AA	AA	AA	AA	AA	AA	AA	AA	AA	AA	AA	AA	AA	AA	AA	AA	AA	AA	AA	AA	AA	AA	AA	AA	AA	AA
AX-110548369	G/A	1a	13678133	+	Genome	Source	NA	NA	Genome68368	NA	AA	GG	GG	GG	GG	GG	GG	GG	GG	GG	GG	GG	GG	GG	GG	GG	GG	GG	GG	GG	GG	GG	GG	GG	GG	GG	GG	GG	GG	GG	GG	GG	GG	GG	GG	GG	GG	GG	GG
AX-109577721	G/T	1a	13712106	+	Genome	Source	NA	NA	Genome68368	NA	TG	GG	GG	GG	GG	GG	GG	GG	GG	GG	GG	GG	GG	GG	GG	GG	GG	GG	GG	GG	GG	GG	GG	GG	GG	GG	GG	GG	GG	GG	GG	GG	GG	GG	GG	GG	GG	GG	GG
AX-109914247	A/G	1a	13925617	+	Genome	Source	NA	NA	Genome68368	NA	GG	AA	AA	AA	AA	AA	AA	AA	AA	AA	AA	AA	AA	AA	AA	AA	AA	AA	AA	AA	AA	AA	AA	AA	AA	AA	AA	AA	AA	AA	AA	AA	AA	AA	AA	AA	AA	AA	AA
AX-109334328	T/C	1a	13930858	+	Genome	Source	NA	NA	Genome68368	NA	CC	TT	TT	TT	TT	TT	TT	TT	TT	TT	TT	TT	TT	TT	TT	TT	TT	TT	TT	TT	TT	TT	TT	TT	TT	TT	TT	TT	TT	TT	TT	TT	TT	TT	TT	TT	TT	TT	TT
AX-109275597	T/G	1a	13939556	+	Genome	Source	NA	NA	Genome68368	NA	GG	TT	TT	TT	TT	TT	TT	TT	TT	TT	TT	TT	TT	TT	TT	TT	TT	TT	TT	TT	TT	TT	TT	TT	TT	TT	TT	TT	TT	TT	TT	TT	TT	TT	TT	TT	TT	TT	TT
AX-109914263	G/T	1a	13939745	+	Genome	Source	NA	NA	Genome68368	NA	TT	GG	GG	GG	GG	GG	GG	GG	GG	GG	GG	GG	GG	GG	GG	GG	GG	GG	GG	GG	GG	GG	GG	GG	GG	GG	GG	GG	GG	GG	GG	GG	GG	GG	GG	GG	GG	GG	GG
AX-110091746	G/T	1a	13940831	+	Genome	Source	NA	NA	Genome68368	NA	TT	GG	GG	GG	GG	GG	GG	GG	GG	GG	GG	GG	GG	GG	GG	GG	GG	GG	GG	GG	GG	GG	GG	GG	GG	GG	GG	GG	GG	GG	GG	GG	GG	GG	GG	GG	GG	GG	GG
AX-89549209	T/C	1a	13941958	+	Genome	Source	NA	NA	Genome68368	NA	CC	TT	TT	TT	TT	TT	TT	TT	TT	TT	TT	TT	TT	TT	TT	TT	TT	TT	TT	TT	TT	TT	TT	TT	TT	TT	TT	TT	TT	TT	TT	TT	TT	TT	TT	TT	TT	TT	TT
AX-110998359	A/G	1a	14029191	+	Genome	Source	NA	NA	Genome68368	NA	GG	AA	AA	AA	AA	AA	AA	AA	AA	AA	AA	AA	AA	AA	AA	AA	AA	AA	AA	AA	AA	AA	AA	AA	AA	AA	AA	AA	AA	AA	AA	AA	AA	AA	AA	AA	AA	AA	AA
AX-111515506	C/T	1a	14031954	+	Genome	Source	NA	NA	Genome68368	NA	TT	CC	CC	CC	CC	CC	CC	CC	CC	CC	CC	CC	CC	CC	CC	CC	CC	CC	CC	CC	CC	CC	CC	CC	CC	CC	CC	CC	CC	CC	CC	CC	CC	CC	CC	CC	CC	CC	CC
AX-111496048	T/C	1a	14033879	+	Genome	Source	NA	NA	Genome68368	NA	CC	TT	TT	TT	TT	TT	TT	TT	TT	TT	TT	TT	TT	TT	TT	TT	TT	TT	TT	TT	TT	TT	TT	TT	TT	TT	TT	TT	TT	TT	TT	TT	TT	TT	TT	TT	TT	TT	TT
AX-94429964	C/G	1a	14052344	+	Genome	Source	NA	NA	Genome68368	NA	GG	CC	CC	CC	CC	CC	CC	CC	CC	CC	CC	CC	CC	CC	CC	CC	CC	CC	CC	CC	CC	CC	CC	CC	CC	CC	CC	CC	CC	CC	CC	CC	CC	CC	CC	CC	CC	CC	CC
AX-110910898	A/C	1a	14264085	+	Genome	Source	NA	NA	Genome68368	NA	CC	AA	AA	AA	AA	AA	AA	AA	AA	AA	AA	AA	AA	AA	AA	AA	AA	AA	AA	AA	AA	AA	AA	AA	AA	AA	AA	AA	AA	AA	AA	AA	AA	AA	AA	AA	AA	AA	AA
AX-111066745	T/G	1a	14300060	+	Genome	Source	NA	NA	Genome68368	NA	GG	TT	TT	TT	TT	TT	TT	TT	TT	TT	TT	TT	TT	TT	TT	TT	TT	TT	TT	TT	TT	TT	TT	TT	TT	TT	TT	TT	TT	TT	TT	TT	TT	TT	TT	TT	TT	TT	TT
AX-109294118	G/C	1a	14300755	+	Genome	Source	NA	NA	Genome68368	NA	CC	GG	GG	GG	GG	GG	GG	GG	GG	GG	GG	GG	GG	GG	GG	GG	GG	GG	GG	GG	GG	GG	GG	GG	GG	GG	GG	GG	GG	GG	GG	GG	GG	GG	GG	GG	GG	GG	GG
AX-109344712	T/C	1a	14422863	+	Genome	Source	NA	NA	Genome68368	NA	TT	TT	TT	TT	TT	TT	TT	TT	TT	TT	TT	TT	TT	TT	TT	TT	TT	TT	TT	TT	TT	TT	TT	TT	TT	TT	TT	TT	TT	TT	TT	TT	TT	TT	TT	TT	TT	TT	TT
AX-109295825	G/T	1a	14443363	+	Genome	Source	NA	NA	Genome68368	NA	TT	GG	GG	GG	GG	GG	GG	GG	GG	GG	GG	GG	GG	GG	GG	GG	GG	GG	GG	GG	GG	GG	GG	GG	GG	GG	GG	GG	GG	GG	GG	GG	GG	GG	GG	GG	GG	GG	GG
AX-111662804	G/C	1a	14636367	+	Genome	Source	NA	NA	Genome68368	NA	CC	GG	GG	GG	GG	GG	GG	GG	GG	GG	GG	GG	GG	GG	GG	GG	GG	GG	GG	GG	GG	GG	GG	GG	GG	GG	GG	GG	GG	GG	GG	GG	GG	GG	GG	GG	GG	GG	GG
AX-109871698	C/G	1a	14799548	+	Genome	Source	NA	NA	Genome68368	NA	GG	CC	CC	CC	CC	CC	CC	CC	CC	CC	CC	CC	CC	CC	CC	CC	CC	CC	CC	CC	CC	CC	CC	CC	CC	CC	CC	CC	CC	CC	CC	CC	CC	CC	CC	CC	CC	CC	CC
AX-110379199	C/T	1a	14972996	+	Genome	Source	NA	NA	Genome68368	NA	TT	CC	CC	CC	CC	CC	CC	CC	CC	CC	CC	CC	CC	CC	CC	CC	CC	CC	CC	CC	CC	CC	CC	CC	CC	CC	CC	CC	CC	CC	CC	CC	CC	CC	CC	CC	CC	CC	CC
AX-110406138	G/A	1a	14982996	+	Genome	Source	NA	NA	Genome68368	NA	AA	GG	GG	GG	GG	GG	GG	GG	GG	GG	GG	GG	GG	GG	GG	GG	GG	GG	GG	GG	GG	GG	GG	GG	GG	GG	GG	GG	GG	GG	GG	GG	GG	GG	GG	GG	GG	GG	GG
AX-109530029	G/T	1a	14985415	+	Genome	Source	NA	NA	Genome68368	NA	GG	GG	GG	GG	GG	GG	GG	GG	GG	GG	GG	GG	GG	GG	GG	GG	GG	GG	GG	GG	GG	GG	GG	GG	GG	GG	GG	GG	GG	GG	GG	GG	GG	GG	GG	GG	GG	GG	GG
AX-109018126	G/A	1a	14986043	+	Genome	Source	NA	NA	Genome68368	NA	GG	GG	GG	GG	GG	GG	GG	GG	GG	GG	GG	GG	GG	GG	GG	GG	GG	GG	GG	GG	GG	GG	GG	GG	GG	GG	GG	GG	GG	GG	GG	GG	GG	GG	GG	GG	GG	GG	GG
AX-110428235	T/C	1a	14991434	+	Genome	Source	NA	NA	Genome68368	NA	CC	TT	TT	TT	TT	TT	TT	TT	TT	TT	TT	TT	TT	TT	TT	TT	TT	TT	TT	TT	TT	TT	TT	TT	TT	TT	TT	TT	TT	TT	TT	TT	TT	TT	TT	TT	TT	TT	TT
AX-111149256	C/T	1a	15114050	+	Genome	Source	NA	NA	Genome68368	NA	CC	CC	CC	CC	CC	CC	CC	CC	CC	CC	CC	CC	CC	CC	CC	CC	CC	CC	CC	CC	CC	CC	CC	CC	CC	CC	CC	CC	CC	CC	CC	CC	CC	CC	CC	CC	CC	CC	CC
AX-111474934	G/A	1a	15140048	+	Genome	Source	NA	NA	Genome68368	NA	GG	GG	GG	GG	GG	GG	GG	GG	GG	GG	GG	GG	GG	GG	GG	GG	GG	GG	GG	GG	GG	GG	GG	GG	GG	GG	GG	GG	GG	GG	GG	GG	GG	GG	GG	GG	GG	GG	GG
AX-110925545	A/G	1a	15233844	+	Genome	Source	NA	NA	Genome68368	NA	AA	AA	AA	AA	AA	AA	AA	AA	AA	AA	AA	AA	AA	AA	AA	AA	AA	AA	AA	AA	AA	AA	AA	AA	AA	AA	AA	AA	AA	AA	AA	AA	AA	AA	AA	AA	AA	AA	AA
AX-95133433	A/G	1a	15233981	+	Genome	Source	NA	NA	Genome68368	NA	GG	AA	AA	AA	AA	AA	AA	AA	AA	AA	AA	AA	AA	AA	AA	AA	AA	AA	AA	AA	AA	AA	AA	AA	AA	AA	AA	AA	AA	AA	AA	AA	AA	AA	AA	AA	AA	AA	AA
AX-89395604	G/T	1a	15235484	+	Genome	Source	NA	NA	Genome68368	NA	TT	GG	GG	GG	GG	GG	GG	GG	GG	GG	GG	GG	GG	GG	GG	GG	GG	GG	GG	GG	GG	GG	GG	GG	GG	GG	GG	GG	GG	GG	GG	GG	GG	GG	GG	GG	GG	GG	GG
AX-111155332	C/T	1a	15260497	+	Genome	Source	NA	NA	Genome68368	NA	CC	CC	CC	CC	CC	CC	CC	CC	CC	CC	CC	CC	CC	CC	CC	CC	CC	CC	CC	CC	CC	CC	CC	CC	CC	CC	CC	CC	CC	CC	CC	CC	CC	CC	CC	CC	CC	CC	CC
AX-108855738	T/C	1a	15307954	+	Genome	Source	NA	NA	Genome68368	NA	TT	TT	TT	TT	TT	TT	TT	TT	TT	TT	TT	TT	TT	TT	TT	TT	TT	TT	TT	TT	TT	TT	TT	TT	TT	TT	TT	TT	TT	TT	TT	TT	TT	TT	TT	TT	TT	TT	TT
AX-111758917	C/T	1a	15600694	+	Genome	Source	NA	NA	Genome68368	NA	CC	CC	CC	CC	CC	CC	CC	CC	CC	CC	CC	CC	CC	CC	CC	CC	CC	CC	CC	CC	CC	CC	CC	CC	CC	CC	CC	CC	CC	CC	CC	CC	CC	CC	CC	CC	CC	CC	CC
AX-110563049	T/G	1a	15701169	+	Genome	Source	NA	NA	Genome68368	NA	GG	TT	TT	TT	TT	TT	TT	TT	TT	TT	TT	TT	TT	TT	TT	TT	TT	TT	TT	TT	TT	TT	TT	TT	TT	TT	TG	TT	TT	TT	TG	TT	TT	TT	TT	TT	NN	TT	NN
AX-111550704	G/C	1a	15713570	+	Genome	Source	NA	NA	Genome68368	NA	GG	GG	GG	GG	GG	GG	GG	GG	GG	GG	GG	GG	GG	GG	GG	GG	GG	GG	GG	GG	GG	GG	GG	GG	GG	GG	GG	GG	GG	GG	GG	GG	GG	GG	GG	GG	GG	GG	GG
AX-89316228	T/C	1a	15834647	+	Genome	Source	NA	NA	Genome68368	NA	TT	TT	TT	TT	TT	TT	TT	TT	TT	TT	TT	TT	TT	TT	TT	TT	TT	TT	TT	TT	TT	TT	TT	TT	TT	TT	TT	TT	TT	TT	TT	TT	TT	TT	TT	TT	TT	TT	TT
AX-111084696	C/T	1a	16218436	+	Genome	Source	NA	NA	Genome68368	NA	TT	CC	CC	CC	CC	CC	CC	CC	CC	CC	CC	CC	CC	CC	CC	CC	CC	CC	CC	CC	CC	CC	CC	CC	CC	CC	CC	CC	CC	CC	CC	CC	CC	CC	CC	CC	CC	CC	CC
AX-110672279	G/A	1a	18102382	+	Genome	Source	NA	NA	Genome68368	NA	AA	GG	GG	GG	GG	GG	GG	GG	GG	GG	GG	GG	GG	GG	GG	GG	GG	GG	GG	GG	GG	GG	GG	GG	GG	GG	GG	GG	GG	GG	GG	GG	GG	GG	GG	GG	GG	GG	GG
AX-86179365	A/C	1a	19687236	+	Genome	Source	NA	NA	Genome68368	NA	AC	AA	AA	AA	AA	AA	AA	AA	AA	AA	AA	AA	AA	AA	AA	AA	AA	AA	AA	AA	AA	AA	AA	AA	AA	AA	AA	AA	AA	AC	AA	AA	AA	AA	AA	AA	AA	AA	AA
AX-111703433	T/G	1a	19750771	+	Genome	Source	NA	NA	Genome68368	NA	GG	TT	TT	TT	TT	TT	TT	TT	TT	TT	TT	TT	TT	TT	TT	TT	TT	TT	TT	TT	TT	TT	TT	TT	TT	TT	TT	TT	TT	TT	TT	TT	TT	TT	TT	TT	TT	TT	TT
AX-110013408	A/G	1a	19958978	+	Genome	Source	NA	NA	Genome68368	NA	AA	AA	AA	AA	AA	AA	AA	AA	AA	AA	AA	AA	AA	AA	AA	AA	AA	AA	AA	AA	AA	AA	AA	AA	AA	AA	AA	AA	AA	AA	AA	AA	AA	AA	AA	AA	AA	AA	AA
AX-109578427	G/C	1a	19963475	+	Genome	Source	NA	NA	Genome68368	NA	GG	GG	GG	GG	GG	GG	GG	GG	GG	GG	GG	GG	GG	GG	GG	GG	GG	GG	GG	GG	GG	GG	GG	GG	GG	GG	GG	GG	GG	GG	GG	GG	GG	GG	GG	GG	GG	GG	GG
AX-111459421	C/T	1a	20005759	+	Genome	Source	NA	NA	Genome68368	NA	CC	CC	CC	CC	CC	CC	CC	CC	CC	CC	CC	CC	CC	CC	CC	CC	CC	CC	CC	CC	CC	CC	CC	CC	CC	CC	CC	CC	CC	CC	CC	CC	CC	CC	CC	CC	CC	CC	CC
AX-110447800	A/G	1a	20011244	+	Genome	Source	NA	NA	Genome68368	NA	AA	AA	AA	AA	AA	AA	AA	AA	AA	AA	AA	AA	AA	AA	AA	AA	AA	AA	AA	AA	AA	AA	AA	AA	AA	AA	AA	AA	AA	AA	AA	AA	AA	AA	AA	AA	AA	AA	AA
AX-111562308	A/G	1a	20022246	+	Genome	Source	NA	NA	Genome68368	NA	AA	AA	AA	AA	AA	AA	AA	AA	AA	AA	AA	AA	AA	AA	AA	AA	AA	AA	AA	AA	AA	AA	AA	AA	AA	AA	AA	AA	AA	AA	AA	AA	AA	AA	AA	AA	AA	AA	AA
AX-111531707	G/A	1a	20022556	+	Genome	Source	NA	NA	Genome68368	NA	GG	GG	GG	GG	GG	GG	GG	GG	GG	GG	GG	GG	GG	GG	GG	GG	GG	GG	GG	GG	GG	GG	GG	GG	GG	GG	GG	GG	GG	GG	GG	GG	GG	GG	GG	GG	GG	GG	GG
AX-109359469	T/C	1a	20026637	+	Genome	Source	NA	NA	Genome68368	NA	TT	TT	TT	TT	TT	TT	TT	TT	TT	TT	TT	TT	TT	TT	TT	TT	TT	TT	TT	TT	TT	TT	TT	TT	TT	TT	TT	TT	TT	TT	TT	TT	TT	TT	TT	TT	TT	TT	TT
AX-109951733	A/G	1a	20131406	+	Genome	Source	NA	NA	Genome68368	NA	AA	AA	AA	AA	AA	AA	AA	AA	AA	AA	AA	AA	AA	AA	AA	AA	AA	AA	AA	AA	AA	AA	AA	AA	AA	AA	AG	AA	AA	AA	AA	AA	AA	AA	AA	AA	AA	AA	AA
AX-89336868	A/G	1a	20876620	+	Genome	Source	NA	NA	Genome68368	NA	GG	AA	AA	AA	AA	AA	AA	AA	AA	AA	AA	AA	AA	AA	AA	AA	AA	AA	AA	AA	AA	AA	AA	AA	AA	AA	AA	AA	AA	AA	AA	AA	AA	AA	AA	AA	AA	AA	AA
AX-110962638	A/G	1a	20946266	+	Genome	Source	NA	NA	Genome68368	NA	GG	AA	AA	AA	AA	AA	AA	AA	AA	AA	AA	AA	AA	AA	AA	AA	AA	AA	AA	AA	AA	AA	AA	AA	AA	AA	AA	AA	AA	AA	AA	AA	AA	AA	AA	AA	AA	AA	AA
AX-111172881	C/G	1a	20997553	+	Genome	Source	NA	NA	Genome68368	NA	CG	CC	CC	CC	CC	CC	CC	CC	CC	CC	CC	CC	CC	CC	CC	CC	CC	CC	CC	CC	CC	CC	CC	CC	CC	CC	CC	CC	CC	CG	CC	CC	CC	CC	CC	CC	CC	CC	CC
AX-110363696	A/C	1a	21157302	+	Genome	Source	NA	NA	Genome68368	NA	CC	AA	AA	AA	AA	AA	AA	AA	AA	AA	AA	AA	AA	AA	AA	AA	AA	AA	AA	AA	AA	AA	AA	AA	AA	AA	AA	AA	AA	AA	AA	AA	AA	AA	AA	AA	AA	AA	AA
AX-111604755	A/G	1a	21192798	+	Genome	Source	NA	NA	Genome68368	NA	GG	AA	AA	AA	AA	AA	AA	AA	AA	AA	AA	AA	AA	AA	AA	AA	AA	AA	AA	AA	AA	AA	AA	AA	AA	AA	AA	AA	AA	AA	AA	AA	AA	AA	AA	AA	AA	AA	AA
AX-94599217	C/G	1a	21217324	+	Genome	Source	NA	NA	Genome68368	NA	GG	CC	CC	CC	CC	CC	CC	CC	CC	CC	CC	CC	CC	CC	CC	CC	CC	CC	CC	CC	CC	CC	CC	CC	CC	CC	CC	CC	CC	CC	CC	CC	CC	CC	CC	CC	CC	CC	CC
AX-89628084	C/G	1a	21635262	+	Genome	Source	NA	NA	Genome68368	NA	GG	CC	CC	CC	CC	CC	CC	CC	CC	CC	CC	CC	CC	CC	CC	CC	CC	CC	CC	CC	CC	CC	CC	CC	CC	CC	CC	CC	CC	CC	CC	CC	CC	CC	CC	CC	CC	CC	CC
AX-94710260	T/C	1a	21638317	+	Genome	Source	NA	NA	Genome68368	NA	CC	TT	TT	TT	TT	TT	TT	TT	TT	TT	TT	TT	TT	TT	TT	TT	TT	TT	TT	TT	TT	TT	TT	TT	TT	TT	TT	TT	TT	TT	TT	TT	TT	TT	TT	TT	TT	TT	TT
AX-95137329	C/G	1a	21638326	+	Genome	Source	NA	NA	Genome68368	NA	GG	CC	CC	CC	CC	CC	CC	CC	CC	CC	CC	CC	CC	CC	CC	CC	CC	CC	CC	CC	CC	CC	CC	CC	CC	CC	CC	CC	CC	CC	CC	CC	CC	CC	CC	CC	CC	CC	CC
AX-110362154	C/T	1a	21644792	+	Genome	Source	NA	NA	Genome68368	NA	TT	CC	CC	CC	CC	CC	CC	CC	CC	CC	CC	CC	CC	CC	CC	CC	CC	CC	CC	CC	CC	CC	CC	CC	CC	CC	CC	CC	CC	CC	CC	CC	CC	CC	CC	CC	CC	CC	CC
AX-111657241	G/A	1a	21924199	+	Genome	Source	NA	NA	Genome68368	NA	AG	GG	GG	GG	GG	GG	GG	GG	GG	GG	GG	GG	GG	GG	GG	GG	GG	GG	GG	GG	GG	GG	GG	GG	GG	GG	GG	GG	GG	GG	GG	GG	GG	GG	GG	GG	GG	GG	GG
AX-108786775	G/A	1a	21938713	+	Genome	Source	NA	NA	Genome68368	NA	AA	GG	GG	GG	GG	GG	GG	GG	GG	GG	GG	GG	GG	GG	GG	GG	GG	GG	GG	GG	GG	GG	GG	GG	GG	GG	GG	GG	GG	GG	GG	GG	GG	GG	GG	GG	GG	GG	GG
AX-109859069	T/C	1a	21941936	+	Genome	Source	NA	NA	Genome68368	NA	TC	TT	TT	TT	TT	TT	TT	TT	TT	TT	TT	TT	TT	TT	TT	TT	TT	TT	TT	TT	TT	TT	TT	TT	TT	TT	TT	TT	TT	TC	TT	TT	TT	TT	TT	TT	TT	TT	TT
AX-89445333	G/A	1a	21954766	+	Genome	Source	NA	NA	Genome68368	NA	AA	GG	GG	GG	GG	GG	GG	GG	GG	GG	GG	GG	GG	GG	GG	GG	GG	GG	GG	GG	GG	GG	GG	GG	GG	GG	GG	GG	GG	AA	GG	GG	GG	GG	GG	GG	GG	GG	GG
AX-111554008	C/T	1a	21955317	+	Genome	Source	NA	NA	Genome68368	NA	TC	CC	CC	CC	CC	CC	CC	CC	CC	CC	CC	CC	CC	CC	CC	CC	CC	CC	CC	CC	CC	CC	CC	CC	CC	CC	CC	CC	CC	TC	CC	CC	CC	CC	CC	CC	CC	CC	CC
AX-109406030	A/C	1a	22216567	+	Genome	Source	NA	NA	Genome68368	NA	AA	AA	AA	AA	AA	AA	AA	AA	AA	AA	AA	AA	AA	AA	AA	AA	AA	AA	AA	AA	AA	NN	AA	AA	AC	AA	AC	AA	AA	AA	AC	AA	NN	AA	AA	NN	AA	AA	AA
AX-111512097	A/G	1a	22246771	+	Genome	Source	NA	NA	Genome68368	NA	GG	AA	AA	AA	AA	AA	AA	AA	AA	AA	AA	AA	AA	AA	AA	AA	AA	AA	AA	AA	AA	AA	AA	AA	AA	AA	AA	AA	AA	AA	AA	AA	AA	AA	AA	AA	AA	AA	AA
AX-109329490	T/C	1a	22248625	+	Genome	Source	NA	NA	Genome68368	NA	CC	TT	TT	TT	TT	TT	TT	TT	TT	TT	TT	TT	TT	TT	TT	TT	TT	TT	TT	TT	TT	TT	TT	TT	TT	TT	TT	TT	TT	TT	TT	TT	TT	TT	TT	TT	TT	TT	TT
AX-89623921	T/C	1a	22250968	+	Genome	Source	NA	NA	Genome68368	NA	CC	TT	TT	TT	TT	TT	TT	TT	TT	TT	TT	TT	TT	TT	TT	TT	TT	TT	TT	TT	TT	TC	TT	TT	TT	TT	NN	TT	TT	TT	TT	TT	TT	TT	TT	TT	TT	TT	TT
AX-89587080	G/A	1a	22251082	+	Genome	Source	NA	NA	Genome68368	NA	AA	GG	GG	GG	GG	GG	GG	GG	GG	GG	GG	GG	GG	GG	GG	GG	GG	GG	GG	GG	GG	GG	GG	GG	GG	GG	NN	GG	GG	GG	GG	GG	GG	GG	GG	GG	GG	GG	GG
AX-109891038	C/T	1a	22251385	+	Genome	Source	NA	NA	Genome68368	NA	TT	CC	CC	CC	CC	CC	CC	CC	CC	CC	CC	CC	CC	CC	CC	CC	CC	CC	CC	CC	CC	CC	CC	CC	CC	CC	CC	CC	CC	CC	CC	CC	CC	CC	CC	CC	CC	CC	CC
AX-109270373	T/C	1a	22251479	+	Genome	Source	NA	NA	Genome68368	NA	CC	TT	TT	TT	TT	TT	TT	TT	TT	TT	TT	TT	TT	TT	TT	TT	TT	TT	TT	TT	TT	TT	TT	TT	TT	TT	TT	TT	TT	TT	TT	TT	TT	TT	TT	TT	TT	TT	TT
AX-89396815	A/G	1a	22255476	+	Genome	Source	NA	NA	Genome68368	NA	GG	AA	AA	AA	AA	AA	AA	AA	AA	AA	AA	AA	AA	AA	AA	AA	AA	AA	AA	AA	AA	AA	AA	AA	AA	AA	AA	AA	AA	AA	AA	AA	AA	AA	AA	AA	AA	AA	AA
AX-111550960	T/C	1a	22256506	+	Genome	Source	NA	NA	Genome68368	NA	CC	TT	TT	TT	TT	TT	TT	TT	TT	TT	TT	TT	TT	TT	TT	TT	TT	TT	TT	TT	TT	TT	TT	TT	TT	TT	TT	TT	TT	TT	TT	TT	TT	TT	TT	TT	TT	TT	TT
AX-108863112	A/G	1a	22256763	+	Genome	Source	NA	NA	Genome68368	NA	GG	AA	AA	AA	AA	AA	AA	AA	AA	AA	AA	AA	AA	AA	AA	AA	AA	AA	AA	AA	AA	AA	AA	AA	AA	AA	AA	AA	AA	AA	AA	AA	AA	AA	AA	AA	AA	AA	AA
AX-109377169	T/C	1a	22326361	+	Genome	Source	NA	NA	Genome68368	NA	CC	TT	TT	TT	TT	TT	TT	TT	TT	TT	TT	TT	TT	TT	TT	TT	TT	TT	TT	TT	TT	TT	TT	TT	TT	TT	TT	TT	TT	TT	TT	TT	TT	TT	TT	TT	TT	TT	TT
AX-110603268	G/A	1a	22330137	+	Genome	Source	NA	NA	Genome68368	NA	AA	GG	GG	GG	GG	GG	GG	GG	GG	GG	GG	GG	GG	GG	GG	GG	GG	GG	GG	GG	GG	GG	GG	GG	GG	GG	GG	GG	GG	GG	GG	GG	GG	GG	GG	GG	GG	GG	GG
AX-111057058	T/G	1a	22332122	+	Genome	Source	NA	NA	Genome68368	NA	GG	TT	TT	TT	TT	TT	TT	TT	TT	TT	TT	TT	TT	TT	TT	TT	TT	TT	TT	TT	TT	TT	TT	TT	TT	TT	TT	TT	TT	TT	TT	TT	TT	TT	TT	TT	TT	TT	TT
AX-110567377	T/G	1a	22484203	+	Genome	Source	NA	NA	Genome68368	NA	GG	TT	TT	TT	TT	TT	TT	TT	TT	TT	TT	TT	TT	TT	TT	TT	TT	TT	TT	TT	TT	TT	TT	TT	TT	TT	TT	TT	TT	TT	TT	TT	TT	TT	TT	TT	TT	TT	TT
AX-110436870	T/C	1a	22518737	+	Genome	Source	NA	NA	Genome68368	NA	CC	TT	TT	TT	TT	TT	TT	TT	TT	TT	TT	TT	TT	TT	TT	TT	TT	TT	TT	TT	TT	TT	TT	TT	TT	TT	TT	TT	TT	TT	TT	TT	TT	TT	TT	TT	TT	TT	TT
AX-111524523	A/C	1a	22530986	+	Genome	Source	NA	NA	Genome68368	NA	CC	AA	AA	AA	AA	AA	AA	AA	AA	AA	AA	AA	AA	AA	AA	AA	AA	AA	AA	AA	AA	AA	AA	AA	AA	AA	AA	AA	AA	AA	AA	AA	AA	AA	AA	AA	AA	AA	AA
AX-111086914	A/G	1a	22591713	+	Genome	Source	NA	NA	Genome68368	NA	GG	AA	AA	AA	AA	AA	AA	AA	AA	AA	AA	AG	AA	AA	AA	AA	AA	AA	AA	AA	AA	AA	AA	AA	AA	AA	AA	AA	AA	AA	AA	AA	AA	AA	AA	AA	AA	AA	AA
AX-110947733	C/T	1a	22592351	+	Genome	Source	NA	NA	Genome68368	NA	TT	CC	CC	CC	CC	CC	CC	CC	CC	CC	CC	CC	CC	CC	CC	CC	CC	CC	CC	CC	CC	CC	CC	CC	CC	CC	CC	CC	CC	CC	CC	CC	CC	CC	CC	CC	CC	CC	CC
AX-111001034	C/T	1a	22606991	+	Genome	Source	NA	NA	Genome68368	NA	TT	CC	CC	CC	CC	CC	CC	CC	CC	CC	CC	CC	CC	CC	CC	CC	CC	CC	CC	CC	CC	CC	CC	CC	CC	CC	CC	CC	CC	CC	CC	CC	CC	CC	CC	CC	CC	CC	CC
AX-111670056	T/C	1a	22635855	+	Genome	Source	NA	NA	Genome68368	NA	CC	TT	TT	TT	TT	TT	TT	TT	TT	TT	TT	TT	TT	TT	TT	TT	TT	TT	TT	TT	TT	TT	TT	TT	TT	TT	TT	TT	TT	TT	TT	TT	TT	TT	TT	TT	TT	TT	TT
AX-109965700	G/A	1a	22660083	+	Genome	Source	NA	NA	Genome68368	NA	AA	GG	GG	GG	GG	GG	GG	GG	GG	GG	GG	GG	GG	GG	GG	GG	GG	GG	GG	GG	GG	GG	GG	GG	GG	GG	GG	GG	GG	GG	GG	GG	GG	GG	GG	GG	GG	GG	GG
AX-111598243	T/C	1a	22670572	+	Genome	Source	NA	NA	Genome68368	NA	CC	TT	TT	TT	TT	TT	TT	TT	TT	TT	TT	TT	TT	TT	TT	TT	TT	TT	TT	TT	TT	TT	TT	TT	TT	TT	TT	TT	TT	TT	TT	TT	TT	TT	TT	TT	TT	TT	TT
AX-89431833	T/C	1a	22698854	+	Genome	Source	NA	NA	Genome68368	NA	CC	TT	TT	TT	TT	TT	TT	TT	NN	TT	TT	TC	TT	TT	TT	TT	TT	TT	TT	TT	TT	TT	TT	TT	NN	TT	TT	TT	TT	TT	TT	TT	TT	TT	TT	TT	TT	TT	TT
AX-111830563	C/T	1a	22728303	+	Genome	Source	NA	NA	Genome68368	NA	TT	CC	CC	CC	CC	CC	CC	CC	CC	CC	CC	CC	CC	CC	CC	CC	CC	CC	CC	CC	CC	CC	CC	CC	CC	CC	CC	CC	CC	CC	CC	CC	CC	CC	CC	CC	CC	CC	CC
AX-110126199	T/C	1a	22893686	+	Genome	Source	NA	NA	Genome68368	NA	TT	TT	TT	TT	TT	TT	TT	TT	TT	TT	TT	TT	TT	TT	TT	TT	TT	TT	TT	TT	TT	TT	TT	TT	TT	TT	TT	TT	TT	TT	TT	TT	TT	TT	TT	TT	TT	TT	TT
AX-108734675	G/C	1a	23017008	+	Genome	Source	NA	NA	Genome68368	NA	GG	GG	GG	GG	GG	GG	GG	GG	GG	GG	GG	GG	GG	GG	GG	GG	GG	GG	GG	GG	GG	GG	GG	GG	GG	GG	GG	GG	GG	GG	GG	GG	GG	GG	GG	GG	GG	GG	GG
AX-110481773	C/T	1a	23207999	+	Genome	Source	NA	NA	Genome68368	NA	TT	CC	CC	CC	CC	CC	CC	CC	CC	CC	CC	CC	CC	CC	CC	CC	CC	CC	CC	CC	CC	CC	CC	CC	CC	CC	CC	CC	CC	CC	CC	CC	CC	CC	CC	CC	CC	CC	CC
AX-110369370	G/A	1a	23216174	+	Genome	Source	NA	NA	Genome68368	NA	AA	GG	GG	GG	GG	GG	GG	GG	GG	GG	GG	GG	GG	GG	GG	GG	GG	GG	GG	GG	GG	GG	GG	GG	GG	GG	GG	GG	GG	GG	GG	GG	GG	GG	GG	GG	GG	GG	GG
AX-110387831	G/A	1a	23221618	+	Genome	Source	NA	NA	Genome68368	NA	AA	GG	GG	GG	GG	GG	GG	GG	GG	GG	GG	GG	GG	GG	GG	GG	GG	GG	GG	GG	GG	GG	GG	GG	GG	GG	GG	GG	GG	GG	GG	GG	GG	GG	GG	GG	GG	GG	GG
AX-109585803	A/G	1a	23285024	+	Genome	Source	NA	NA	Genome68368	NA	GG	AA	AA	AA	AA	AA	AA	AA	AA	AA	AA	AA	AA	AA	AA	AA	AA	AA	AA	AA	AA	AA	AA	AA	AA	AA	AA	AA	AA	AA	AA	AA	AA	AA	AA	AA	AA	AA	AA
AX-109868799	C/G	1a	23286158	+	Genome	Source	NA	NA	Genome68368	NA	GG	CC	CC	CC	CC	CC	CC	CC	CC	CC	CC	CC	CC	CC	CC	CC	CC	CC	CC	CC	CC	CC	CC	CC	CC	CC	CC	CC	CC	CC	CC	CC	CC	CC	CC	CC	CC	CC	CC
AX-109056300	C/T	1a	23307680	+	Genome	Source	NA	NA	Genome68368	NA	TT	CC	CC	CC	CC	CC	CC	CC	CC	CC	CC	CC	CC	CC	CC	CC	CC	CC	CC	CC	CC	CC	CC	CC	CC	CC	CC	CC	CC	CC	CC	CC	CC	CC	CC	CC	CC	CC	CC
AX-110597220	G/A	1a	23407747	+	Genome	Source	NA	NA	Genome68368	NA	AA	GG	GG	GG	GG	GG	GG	GG	GG	GG	GG	GG	GG	GG	GG	GG	GG	GG	GG	GG	GG	GG	GG	GG	GG	GG	NN	GG	GG	GG	GG	GG	GG	GG	GG	GG	GG	GG	GG
AX-111067509	A/C	1a	23407944	+	Genome	Source	NA	NA	Genome68368	NA	CC	AA	AA	AA	AA	AA	AA	AA	AA	AA	AA	AA	AA	AA	AA	AA	AA	AA	AA	AA	AA	AA	AA	AA	AA	AA	AA	AA	AA	AA	AA	AA	AA	AA	AA	AA	AA	AA	AA
AX-109575872	C/T	1a	23408359	+	Genome	Source	NA	NA	Genome68368	NA	TT	CC	CC	CC	CC	CC	CC	CC	CC	CC	CC	CC	CC	CC	CC	CC	CC	CC	CC	CC	CC	CC	CC	CC	CC	CC	CC	CC	CC	CC	CC	CC	CC	CC	CC	CC	CC	CC	CC
AX-111040603	C/T	1a	23408846	+	Genome	Source	NA	NA	Genome68368	NA	TT	CC	CC	CC	CC	CC	CC	CC	CC	CC	CC	CC	CC	CC	CC	CC	CC	CC	CC	CC	CC	CC	CC	CC	CC	CC	CC	CC	CC	CC	CC	CC	CC	CC	CC	CC	CC	CC	CC
AX-110393478	T/C	1a	23408949	+	Genome	Source	NA	NA	Genome68368	NA	CC	TT	TT	TT	TT	TT	TT	TT	TT	TT	TT	TT	TT	TT	TT	TT	TT	TT	TT	TT	TT	TT	TT	TT	TT	TT	TT	TT	TT	TT	TT	TT	TT	TT	TT	TT	TT	TT	TT
AX-110008558	G/A	1a	23451901	+	Genome	Source	NA	NA	Genome68368	NA	AA	GG	GG	GG	GG	GG	GG	GG	GG	GG	GG	GG	GG	GG	GG	GG	GG	GG	GG	GG	GG	GG	GG	GG	GG	GG	GG	GG	GG	GG	GG	GG	GG	GG	GG	GG	GG	GG	GG
AX-95630408	A/C	1a	23840299	+	Genome	Source	NA	NA	Genome68368	NA	NN	AA	AA	AA	AA	AA	AA	AA	AA	AA	AA	AA	AA	AA	AA	AA	AA	AA	AA	AA	AA	AA	AA	AA	AA	AA	AA	AA	AA	AA	AA	AA	AA	AA	AA	AA	AA	AA	AA
AX-108807554	A/G	1a	23843495	+	Genome	Source	NA	NA	Genome68368	NA	GG	AA	AA	AA	AA	AA	AA	AA	AA	AA	AA	AA	AA	AA	AA	AA	AA	AA	AA	AA	AA	AA	AA	AA	AA	AA	AA	AA	AA	AA	AA	AA	AA	AA	AA	AA	AA	AA	AA
AX-110400606	A/G	1a	23896264	+	Genome	Source	NA	NA	Genome68368	NA	GG	AA	AA	AA	AA	AA	AA	AA	AA	AA	AA	AA	AA	AA	AA	AA	AA	AA	AA	AA	AA	AA	AA	AA	AA	AA	AA	AA	AA	AA	AA	AA	AA	AA	AA	AA	AA	AA	AA
AX-111145367	G/A	1a	23896988	+	Genome	Source	NA	NA	Genome68368	NA	AA	GG	GG	GG	GG	GG	GG	GG	GG	GG	GG	GG	GG	GG	GG	GG	GG	GG	GG	GG	GG	GG	GG	GG	GG	GG	GG	GG	GG	GG	GG	GG	GG	GG	GG	GG	GG	GG	GG
AX-89639046	T/C	1a	23914345	+	Genome	Source	NA	NA	Genome68368	NA	CC	TT	TT	TT	TT	TT	TT	TT	TT	TT	TT	TT	TT	TT	TT	TT	TT	TT	TT	TT	TT	TT	TT	TT	TT	TT	TT	TT	TT	TT	TT	TT	TT	TT	TT	TT	TT	TT	TT
AX-108991623	C/T	1a	23919874	+	Genome	Source	NA	NA	Genome68368	NA	TT	CC	CC	CC	CC	CC	CC	CC	CC	CC	CC	CC	CC	CC	CC	CC	CC	CC	CC	CC	CC	CC	CC	CC	CC	CC	CC	CC	CC	CC	CC	CC	CC	CC	CC	CC	CC	CC	CC
AX-108981256	C/A	1a	23920379	+	Genome	Source	NA	NA	Genome68368	NA	AA	CC	CC	CC	CC	CC	CC	CC	CC	CC	CC	CC	CC	CC	CC	CC	CC	CC	CC	CC	CC	CC	CC	CC	CC	CC	CC	CC	CC	CC	CC	CC	CC	CC	CC	CC	CC	CC	CC
AX-110181408	C/T	1a	23924466	+	Genome	Source	NA	NA	Genome68368	NA	TT	CC	CC	CC	CC	CC	CC	CC	CC	CC	CC	CC	CC	CC	CC	CC	CC	CC	CC	CC	CC	CC	CC	CC	CC	CC	CC	CC	CC	CC	CC	CC	CC	CC	CC	CC	CC	CC	CC
AX-110366844	C/T	1a	23985722	+	Genome	Source	NA	NA	Genome68368	NA	TT	CC	CC	CC	CC	CC	CC	CC	CC	CC	CC	CC	CC	CC	CC	CC	CC	CC	CC	CC	CC	CC	CC	CC	CC	CC	CC	CC	CC	CC	CC	CC	CC	CC	CC	CC	CC	CC	CC
AX-108789085	G/A	1a	24454426	+	Genome	Source	NA	NA	Genome68368	NA	AA	GG	GG	GG	GG	GG	GG	GG	GG	GG	GG	GG	GG	GG	GG	GG	GG	GG	GG	GG	GG	GG	GG	GG	NN	GG	GG	GG	GG	GG	GG	GG	GG	GG	GG	GG	GG	GG	GG
AX-94396908	A/G	1a	24536658	+	Genome	Source	NA	NA	Genome68368	NA	GG	AA	AA	AA	AA	AA	AA	AA	AA	AA	AA	AA	AA	AA	AA	AA	AA	AA	AA	AA	AA	AA	AA	AA	AA	AA	AA	AA	AA	AA	AA	AA	AA	AA	AA	AA	AA	AA	AA
AX-110574960	G/A	1a	24712342	+	Genome	Source	NA	NA	Genome68368	NA	AA	GG	GG	GG	GG	GG	GG	GG	GG	GG	GG	GG	GG	GG	GG	GG	GG	GG	GG	GG	GG	GG	GG	GG	GG	GG	GG	GG	GG	GG	GG	GG	GG	GG	GG	GG	GG	GG	GG
AX-110652220	G/A	1a	24883139	+	Genome	Source	NA	NA	Genome68368	NA	AA	GG	GG	GG	GG	GG	GG	GG	GG	GG	GG	GG	GG	GG	GG	GG	GG	GG	GG	GG	GG	GG	GG	GG	GG	GG	GG	GG	GG	GG	GG	GG	GG	GG	GG	GG	GG	GG	GG
AX-109843965	C/T	1a	24995550	+	Genome	Source	NA	NA	Genome68368	NA	TT	CC	CC	CC	CC	CC	CC	CC	CC	CC	CC	CC	CC	CC	CC	CC	CC	CC	CC	CC	CC	CC	CC	CC	CC	CC	CC	CC	CC	CC	CC	CC	CC	CC	CC	CC	CC	CC	CC
AX-109820573	C/A	1a	24999098	+	Genome	Source	NA	NA	Genome68368	NA	AA	CC	CC	CC	CC	CC	CC	CC	CC	CC	CC	CC	CC	CC	CC	CC	CC	CC	CC	CC	CC	CC	CC	CC	CC	CC	CC	CC	CC	CC	CC	CC	CC	CC	CC	CC	CC	CC	CC
AX-111242794	A/T	1a	24999753	+	Genome	Source	NA	NA	Genome68368	NA	AT	AA	AA	AA	AA	AA	AA	AA	AA	AA	AA	AA	AA	AA	AA	AA	AA	AA	AA	AA	AA	AA	AA	AA	AA	AA	NN	AA	AA	AA	AA	AA	AA	AA	AA	AA	AA	AA	AA
AX-109286208	G/A	1a	25010282	+	Genome	Source	NA	NA	Genome68368	NA	AA	GG	GG	GG	GG	GG	GG	GG	GG	GG	GG	GG	GG	GG	GG	GG	GG	GG	GG	GG	GG	GG	GG	GG	GG	GG	GG	GG	GG	GG	GG	GG	GG	GG	GG	GG	GG	GG	GG
AX-110438788	C/T	1a	25010749	+	Genome	Source	NA	NA	Genome68368	NA	TT	CC	CC	CC	CC	CC	CC	CC	CC	CC	CC	CC	CC	CC	CC	CC	CC	CC	CC	CC	CC	CC	CC	CC	CC	CC	CC	CC	CC	CC	CC	CC	CC	CC	CC	CC	CC	CC	CC
AX-109350613	G/C	1a	25018080	+	Genome	Source	NA	NA	Genome68368	NA	CC	GG	GG	GG	GG	GG	GG	GG	GG	GG	GG	GG	GG	GG	GG	GG	GG	GG	GG	GG	GG	GG	GG	GG	GG	GG	GG	GG	GG	GG	GG	GG	GG	GG	GG	GG	GG	GG	GG
AX-95657998	C/T	1a	25021891	+	Genome	Source	NA	NA	Genome68368	NA	TT	CC	CC	CC	CC	CC	CC	CC	CC	CC	CC	CC	CC	CC	CC	CC	CC	CC	CC	CC	CC	CC	CC	CC	CC	CC	CC	CC	CC	CC	CC	CC	CC	CC	CC	CC	CC	CC	CC
AX-110065507	G/A	1a	25023301	+	Genome	Source	NA	NA	Genome68368	NA	AA	GG	GG	GG	GG	GG	GG	GG	GG	GG	GG	GG	GG	GG	GG	GG	GG	GG	GG	GG	GG	GG	GG	GG	GG	GG	GG	GG	GG	GG	GG	GG	GG	GG	GG	GG	GG	GG	GG
AX-109329306	A/G	1a	25027792	+	Genome	Source	NA	NA	Genome68368	NA	GG	AA	AA	AA	AA	AA	AA	AA	AA	AA	AA	AA	AA	AA	AA	AA	AA	AA	AA	AA	AA	AA	AA	AA	AA	AA	AA	AA	AA	AA	AA	AA	AA	AA	AA	AA	AA	AA	AA
AX-111747000	G/T	1a	25294697	+	Genome	Source	NA	NA	Genome68368	NA	TT	GG	GG	GG	GG	GG	GG	GG	GG	GG	GG	GG	GG	GG	GG	GG	GG	GG	GG	GG	GG	GG	GG	GG	GG	GG	GG	GG	GG	GG	GG	GG	GG	GG	GG	GG	GG	GG	GG
AX-109339577	C/G	1a	25303388	+	Genome	Source	NA	NA	Genome68368	NA	GG	CC	CC	CC	CC	CC	CC	CC	CC	CC	CC	CC	CC	CC	CC	CC	CC	CC	CC	CC	CC	CC	CC	CC	CC	CC	CC	CC	CC	CC	CC	CC	CC	CC	CC	CC	CC	CC	CC
AX-109458470	A/G	1a	25306498	+	Genome	Source	NA	NA	Genome68368	NA	GG	AA	AA	AA	AA	AA	AA	AA	AA	AA	AA	AA	AA	AA	AA	AA	AA	AA	AA	AA	AA	AA	AA	AA	AA	AA	AA	AA	AA	AA	AA	AA	AA	AA	AA	AA	AA	AA	AA
AX-109295228	A/G	1a	25318319	+	Genome	Source	NA	NA	Genome68368	NA	GG	AA	AA	AA	AA	AA	AA	AA	AA	AA	AA	AA	AA	AA	AA	AA	AA	AA	AA	AA	AA	AA	AA	AA	AA	AA	AA	AA	AA	AA	AA	AA	AA	AA	AA	AA	AA	AA	AA
AX-111284993	C/T	1a	25405207	+	Genome	Source	NA	NA	Genome68368	NA	TT	CC	CC	CC	CC	CC	CC	CC	CC	CC	CC	CC	CC	CC	CC	CC	CC	CC	CC	CC	CC	CC	CC	CC	CC	CC	CC	CC	CC	CC	CC	CC	CC	CC	CC	CC	CC	CC	CC
AX-111019464	A/G	1a	25481876	+	Genome	Source	NA	NA	Genome68368	NA	GG	AA	AA	AA	AA	AA	AA	AA	AA	AA	AA	AA	AA	AA	AA	AA	AA	AA	AA	AA	AA	AA	AA	AA	AA	AA	AA	AA	AA	AA	AA	AA	AA	AA	AA	AA	AA	AA	AA
AX-111127644	T/C	1a	26093674	+	Genome	Source	NA	NA	Genome68368	NA	CC	TT	TT	TT	TT	TT	TT	TT	TT	TT	TT	TT	TT	TT	TT	TT	TT	TT	TT	TT	TT	TT	TT	TT	TT	TT	TT	TT	TT	NN	TT	TT	TT	TT	TT	TT	TT	TT	TT
AX-110180733	A/G	1a	26130592	+	Genome	Source	NA	NA	Genome68368	NA	GG	AA	AA	AA	AA	AA	AA	AA	AA	AA	AA	AA	AA	AA	AA	AA	AA	AA	AA	AA	AA	AA	AA	AA	AA	AA	AA	AA	AA	AA	AA	AA	AA	AA	AA	AA	AA	AA	AA
AX-110713106	G/A	1a	26183955	+	Genome	Source	NA	NA	Genome68368	NA	AA	GG	GG	GG	GG	GG	GG	GG	GG	GG	GG	GG	GG	GG	GG	GG	GG	GG	GG	GG	GG	GG	GG	GG	GG	GG	GG	GG	GG	GG	GG	GG	GG	GG	GG	GG	GG	GG	GG
AX-108807111	A/G	1a	26197862	+	Genome	Source	NA	NA	Genome68368	NA	GG	AA	AA	AA	AA	AA	AA	AA	AA	AA	AA	AA	AA	AA	AA	AA	AA	AA	AA	AA	AA	AA	AA	AA	AA	AA	AA	AA	AA	AA	NN	AA	AA	AA	AA	AA	AA	AA	AA
AX-111006831	A/C	1a	26564934	+	Genome	Source	NA	NA	Genome68368	NA	CC	AA	AA	AA	AA	AA	AA	AA	AA	AA	AA	AA	AA	AA	AA	AA	AA	AA	AA	AA	AA	AA	AA	AA	AA	AA	AA	AA	AA	AA	NN	AA	AA	AA	AA	AA	AA	AA	AA
AX-111647783	G/A	1a	26565057	+	Genome	Source	NA	NA	Genome68368	NA	AA	GG	GG	GG	GG	GG	GG	GG	GG	GG	GG	GG	GG	GG	GG	GG	GG	GG	GG	GG	GG	GG	GG	GG	GG	GG	GG	GG	GG	GG	GG	GG	GG	GG	GG	GG	GG	GG	GG
AX-108928783	C/T	1a	26566145	+	Genome	Source	NA	NA	Genome68368	NA	TT	CC	CC	CC	CC	CC	CC	CC	CC	CC	CC	CC	CC	CC	CC	CC	CC	CC	CC	CC	CC	CC	CC	CC	CC	CC	CC	CC	CC	CC	CC	CC	CC	CC	CC	CC	CC	CC	CC
AX-109927782	G/C	1a	26580622	+	Genome	Source	NA	NA	Genome68368	NA	CC	GG	GG	GG	GG	GG	GG	GG	GG	GG	GG	GG	GG	GG	GG	GG	GG	GG	GG	GG	GG	GG	GG	GG	GG	GG	CG	GG	GG	GG	GG	GG	GG	GG	CG	GG	GG	GG	GG
AX-109852297	G/C	1a	26581027	+	Genome	Source	NA	NA	Genome68368	NA	CC	GG	GG	GG	GG	GG	GG	GG	GG	GG	GG	GG	GG	GG	GG	GG	GG	GG	GG	GG	GG	GG	GG	GG	GG	GG	GG	GG	GG	GG	GG	GG	GG	GG	GG	GG	GG	GG	GG
AX-110369941	G/A	1a	26595281	+	Genome	Source	NA	NA	Genome68368	NA	AA	GG	GG	GG	GG	GG	GG	GG	GG	GG	GG	GG	GG	GG	GG	GG	GG	GG	GG	GG	GG	GG	GG	GG	GG	GG	GG	GG	GG	GG	GG	GG	GG	GG	GG	GG	GG	GG	GG
AX-109943030	C/A	1a	26721314	+	Genome	Source	NA	NA	Genome68368	NA	AA	CC	CC	CC	CC	CC	CC	CC	CC	CC	CC	CC	CC	CC	CC	CC	CC	CC	CC	CC	CC	CC	CC	CC	CC	CC	CC	CC	CC	CC	CC	CC	CC	CC	CC	CC	CC	CC	CC
AX-110905719	G/A	1a	26724113	+	Genome	Source	NA	NA	Genome68368	NA	AA	GG	GG	GG	GG	GG	GG	GG	GG	GG	GG	GG	GG	GG	GG	GG	GG	GG	GG	GG	GG	GG	GG	GG	GG	GG	GG	GG	GG	GG	GG	GG	GG	GG	GG	GG	GG	GG	GG
AX-111519242	T/G	1a	26725630	+	Genome	Source	NA	NA	Genome68368	NA	GG	TT	TT	TT	TT	TT	TT	TT	TT	TT	TT	TT	TT	TT	TT	TT	TT	TT	TT	TT	TT	TT	TT	TT	TT	TT	TT	TT	TT	TT	TT	TT	TT	TT	TT	TT	TT	TT	TT
AX-109084312	C/T	1a	26726796	+	Genome	Source	NA	NA	Genome68368	NA	TT	CC	CC	CC	CC	CC	CC	CC	CC	CC	CC	CC	CC	CC	CC	CC	CC	CC	CC	CC	CC	CC	CC	CC	CC	CC	NN	CC	CC	CC	CC	CC	NN	CC	CC	CC	CC	CC	CC
AX-109592279	C/T	1a	26726938	+	Genome	Source	NA	NA	Genome68368	NA	TT	CC	CC	CC	CC	CC	CC	CC	CC	CC	CC	CC	CC	CC	CC	CC	CC	CC	CC	CC	CC	CC	CC	CC	CC	CC	CC	CC	CC	CC	CC	CC	CC	CC	CC	CC	CC	CC	CC
AX-109990081	G/A	1a	26782176	+	Genome	Source	NA	NA	Genome68368	NA	AA	GG	GG	GG	GG	GG	GG	GG	GG	GG	GG	GG	GG	GG	GG	GG	GG	GG	GG	GG	GG	GG	GG	GG	AG	GG	GG	GG	GG	GG	GG	GG	GG	GG	GG	GG	GG	GG	GG
AX-110509513	T/G	1a	26784598	+	Genome	Source	NA	NA	Genome68368	NA	GG	TT	TT	TT	TT	TT	TT	TT	TT	TT	TT	TT	TT	TT	TT	TT	TT	TT	TT	TT	TT	TT	TT	TT	TT	TT	TT	TT	TT	TT	TT	TT	TT	TT	TT	TT	TT	TT	TT
AX-109375108	C/T	1a	26784855	+	Genome	Source	NA	NA	Genome68368	NA	TT	CC	CC	CC	CC	CC	CC	CC	CC	CC	CC	CC	CC	CC	CC	CC	CC	CC	CC	CC	CC	CC	CC	CC	CC	CC	NN	CC	CC	CC	CC	CC	CC	CC	CC	CC	CC	CC	CC
AX-109927153	G/A	1a	26808882	+	Genome	Source	NA	NA	Genome68368	NA	AA	GG	GG	GG	GG	GG	GG	GG	GG	GG	GG	GG	GG	GG	GG	GG	GG	GG	GG	GG	GG	GG	GG	GG	GG	GG	GG	GG	GG	GG	GG	GG	GG	GG	GG	GG	GG	GG	GG
AX-109432280	G/A	1a	26836300	+	Genome	Source	NA	NA	Genome68368	NA	AA	GG	GG	GG	GG	GG	GG	GG	GG	GG	GG	GG	GG	GG	GG	GG	GG	GG	GG	GG	GG	GG	GG	GG	GG	GG	GG	GG	GG	GG	GG	GG	GG	GG	GG	GG	GG	GG	GG
AX-110911122	T/G	1a	26842736	+	Genome	Source	NA	NA	Genome68368	NA	GG	TT	TT	TT	TT	TT	TT	TT	TT	TT	TT	TT	TT	TT	TT	TT	TT	TT	TT	TT	TT	TT	TT	TT	TT	TT	TT	TT	TT	TT	TT	TT	TT	TT	TT	TT	TT	TT	TT
AX-89444156	T/C	1a	26844706	+	Genome	Source	NA	NA	Genome68368	NA	CC	TT	TT	TT	TT	TT	TT	TT	TT	TT	TT	TT	TT	TT	TT	TT	TT	TT	TT	TT	TT	TT	TT	TT	TT	TT	TT	TT	TT	TT	TT	TT	TT	TT	TT	TT	TT	TT	TT
AX-109914553	C/T	1a	26848892	+	Genome	Source	NA	NA	Genome68368	NA	TT	CC	CC	CC	CC	CC	CC	CC	CC	CC	CC	NN	CC	CC	CC	CC	CC	CC	CC	CC	CC	CC	CC	CC	CC	CC	CC	CC	CC	CC	CC	CC	CC	CC	CC	CC	CC	CC	CC
AX-111182835	A/G	1a	26850852	+	Genome	Source	NA	NA	Genome68368	NA	GG	AA	AA	AA	AA	AA	AA	AA	AA	AA	AA	AA	AA	AA	AA	AA	AA	AA	AA	AA	AA	NN	AA	AA	AA	AA	AA	AA	AA	AA	AA	AA	AA	AA	AA	AA	AG	AA	AA
AX-111036244	T/C	1a	26851075	+	Genome	Source	NA	NA	Genome68368	NA	CC	TT	TT	TT	TT	TT	TT	TT	TT	TT	TT	TT	TT	TT	TT	TT	TT	TT	TT	TT	TT	TT	TT	TT	TT	TT	TT	TT	TT	TT	TT	TT	TT	TT	TT	TT	TT	TT	TT
AX-111075987	T/C	1a	26853758	+	Genome	Source	NA	NA	Genome68368	NA	CC	TT	TT	TT	TT	TT	TT	TT	TT	TT	TT	TT	TT	TT	TT	TT	TT	TT	TT	TT	TT	TT	TT	TT	TT	TT	TT	TT	TT	TT	TT	TT	TT	TT	TT	TT	TT	TT	TT
AX-111497576	C/A	1a	26858304	+	Genome	Source	NA	NA	Genome68368	NA	AA	CC	CC	CC	CC	CC	CC	CC	CC	CC	CC	CC	CC	CC	CC	CC	CC	CC	CC	CC	CC	CC	CC	CC	CC	CC	CC	CC	CC	CC	CC	CC	CC	CC	CC	CC	CC	CC	CC
AX-111567240	T/C	1a	26859413	+	Genome	Source	NA	NA	Genome68368	NA	CC	TT	TT	TT	TT	TT	TT	TT	TT	TT	TT	TT	TT	TT	TT	TT	TT	TT	TT	TT	TT	TT	TT	TT	TT	TT	TT	TT	TT	TT	TT	TT	TT	TT	TT	TT	TT	TT	TT
AX-110132246	G/A	1a	26859580	+	Genome	Source	NA	NA	Genome68368	NA	AA	GG	GG	GG	GG	GG	GG	GG	GG	GG	GG	GG	GG	GG	GG	GG	GG	GG	GG	GG	GG	GG	GG	GG	GG	GG	AG	GG	GG	GG	GG	GG	GG	GG	GG	GG	GG	GG	GG
AX-108859044	A/G	1a	26860431	+	Genome	Source	NA	NA	Genome68368	NA	GG	AA	AA	AA	AA	AA	AA	AA	AA	AA	AA	AA	AA	AA	AA	AA	AA	AA	AA	AA	AA	AA	AA	AA	AA	AA	AA	AA	AA	AA	AA	AA	AA	AA	AA	AA	AA	AA	AA
AX-110476706	C/T	1a	26875416	+	Genome	Source	NA	NA	Genome68368	NA	TT	CC	CC	CC	CC	CC	CC	CC	CC	CC	CC	CC	CC	CC	CC	CC	CC	CC	CC	CC	CC	CC	CC	CC	CC	CC	CC	CC	CC	CC	CC	CC	CC	CC	CC	CC	CC	CC	CC
AX-109825442	C/G	1a	26875486	+	Genome	Source	NA	NA	Genome68368	NA	GG	CC	CC	CC	CC	CC	CC	CC	CC	CC	CC	CC	CC	CC	CC	CC	CC	CC	CC	CC	CC	CC	CC	CC	CC	CC	CC	CC	CC	CC	CC	CC	CC	CC	CC	CC	CC	CC	CC
AX-110929581	G/T	1a	26886939	+	Genome	Source	NA	NA	Genome68368	NA	TT	GG	GG	GG	GG	GG	GG	GG	GG	GG	GG	GG	GG	GG	GG	GG	GG	GG	GG	GG	GG	GG	GG	GG	GG	GG	GG	GG	GG	GG	GG	GG	GG	GG	GG	GG	GG	GG	GG
AX-111071692	C/T	1a	26903972	+	Genome	Source	NA	NA	Genome68368	NA	TT	CC	CC	CC	CC	CC	CC	CC	CC	CC	CC	CC	CC	CC	CC	CC	CC	CC	CC	CC	CC	CC	CC	CC	CC	CC	CC	CC	CC	CC	CC	CC	CC	CC	CC	CC	CC	CC	CC
AX-109358847	A/G	1a	26951095	+	Genome	Source	NA	NA	Genome68368	NA	AA	AA	AA	AA	AA	AA	AA	AA	AA	AA	AA	AA	AA	AA	AA	AA	AA	AA	AA	AA	AA	AA	AA	AA	AA	AA	AA	AA	AA	AA	AA	AA	AA	AA	AA	AA	AA	AA	AA
AX-94840976	C/T	1a	26954730	+	Genome	Source	NA	NA	Genome68368	NA	TT	CC	CC	CC	CC	CC	CC	CC	CC	CC	CC	CC	CC	CC	CC	CC	CC	CC	CC	CC	CC	CC	CC	CC	CC	CC	CC	CC	CC	CC	CC	CC	CC	CC	CC	CC	CC	CC	CC
AX-110394154	C/T	1a	26969712	+	Genome	Source	NA	NA	Genome68368	NA	TT	CC	CC	CC	CC	CC	CC	CC	CC	CC	CC	CC	CC	CC	CC	CC	CC	CC	CC	CC	CC	CC	CC	CC	CC	CC	CC	CC	CC	CC	CC	CC	CC	CC	CC	CC	CC	CC	CC
AX-109335010	G/A	1a	27343442	+	Genome	Source	NA	NA	Genome68368	NA	AA	GG	GG	GG	GG	GG	GG	GG	GG	GG	GG	GG	GG	GG	GG	GG	GG	GG	GG	GG	GG	GG	GG	GG	GG	GG	GG	GG	GG	GG	GG	GG	GG	GG	NN	GG	GG	GG	GG
AX-108896257	C/T	1a	27794783	+	Genome	Source	NA	NA	Genome68368	NA	TT	CC	CC	CC	CC	CC	CC	CC	CC	CC	CC	CC	CC	CC	CC	CC	CC	CC	CC	CC	CC	CC	CC	CC	CC	CC	CC	CC	CC	CC	CC	CC	CC	CC	CC	CC	CC	CC	CC
AX-111646886	G/A	1a	27954216	+	Genome	Source	NA	NA	Genome68368	NA	AA	GG	GG	GG	GG	GG	GG	GG	GG	GG	GG	GG	GG	GG	GG	GG	GG	GG	GG	GG	GG	GG	GG	GG	GG	GG	GG	GG	GG	GG	GG	GG	GG	GG	GG	GG	GG	GG	GG
AX-111738001	G/C	1a	27957869	+	Genome	Source	NA	NA	Genome68368	NA	CC	GG	GG	GG	GG	GG	GG	GG	GG	GG	GG	GG	GG	GG	GG	GG	GG	GG	GG	GG	GG	GG	GG	GG	GG	GG	GG	GG	GG	GG	GG	GG	GG	GG	GG	GG	GG	GG	GG
AX-89401734	C/T	1a	28204019	+	Genome	Source	NA	NA	Genome68368	NA	TT	CC	CC	CC	CC	CC	CC	CC	CC	CC	CC	CC	CC	CC	CC	CC	CC	CC	CC	CC	CC	CC	CC	CC	CC	CC	CC	CC	CC	CC	CC	CC	CC	CC	CC	CC	CC	CC	CC
AX-110416998	G/A	1a	28246024	+	Genome	Source	NA	NA	Genome68368	NA	AA	GG	GG	GG	GG	GG	GG	GG	GG	GG	GG	GG	GG	GG	GG	GG	GG	GG	GG	GG	GG	GG	GG	GG	GG	GG	NN	GG	GG	GG	GG	GG	GG	GG	GG	GG	GG	GG	GG
AX-109384663	G/A	1a	28247482	+	Genome	Source	NA	NA	Genome68368	NA	AA	GG	GG	GG	GG	GG	GG	GG	GG	GG	GG	GG	GG	GG	GG	GG	GG	GG	GG	GG	GG	GG	GG	GG	GG	GG	GG	GG	GG	GG	GG	GG	GG	GG	GG	GG	GG	GG	GG
AX-108820427	G/A	1a	28257390	+	Genome	Source	NA	NA	Genome68368	NA	AA	GG	GG	GG	GG	GG	GG	GG	GG	GG	GG	GG	GG	GG	GG	GG	GG	GG	GG	GG	GG	GG	GG	GG	GG	GG	GG	GG	GG	GG	GG	GG	GG	GG	GG	GG	GG	GG	GG
AX-111067462	T/C	1a	28297711	+	Genome	Source	NA	NA	Genome68368	NA	CC	TT	TT	TT	TT	TT	TT	TT	TT	TT	TT	TT	TT	TT	TT	TT	TT	TT	TT	TT	TT	TT	TT	TT	TT	TT	TT	TT	TT	TT	TT	TT	TT	TT	TT	TT	TT	TT	TT
AX-111584611	T/C	1a	28298747	+	Genome	Source	NA	NA	Genome68368	NA	CC	TT	TT	TT	TT	TT	TT	TT	TT	TT	TT	TT	TT	TT	TT	TT	TT	TT	TT	TT	TT	TT	TT	TT	TT	TT	TT	TC	TT	TT	TT	TT	TT	TT	TT	TT	TT	TT	NN
AX-111510496	T/C	1a	28306888	+	Genome	Source	NA	NA	Genome68368	NA	TT	TT	TT	TT	TT	TT	TT	TT	TT	TT	TT	TT	TT	TT	TT	TT	TT	TT	TT	TT	TT	TT	TT	TT	TT	TT	TT	TT	TT	TT	TT	TT	TT	TT	TT	TT	TT	TT	TT
AX-109878212	G/C	1a	28636649	+	Genome	Source	NA	NA	Genome68368	NA	GG	GG	GG	GG	GG	GG	GG	GG	GG	GG	GG	GG	GG	GG	GG	GG	GG	GG	GG	GG	GG	GG	GG	GG	GG	GG	GG	GG	GG	GG	GG	GG	GG	GG	GG	GG	GG	GG	GG
AX-108873053	T/C	1a	28640737	+	Genome	Source	NA	NA	Genome68368	NA	CC	TT	TT	TT	TT	TT	TT	TT	TT	TT	TT	TT	TT	TT	TT	TT	TT	TT	TT	TT	TT	TT	TT	TT	TT	TT	TT	TT	TT	TT	TT	TT	TT	TT	TT	TT	TT	TT	TT
AX-111653460	G/C	1a	28709526	+	Genome	Source	NA	NA	Genome68368	NA	CC	GG	GG	GG	GG	GG	GG	GG	GG	GG	GG	GG	GG	GG	GG	GG	GG	GG	GG	GG	GG	GG	GG	GG	GG	GG	GG	GG	GG	GG	GG	GG	GG	GG	GG	GG	GG	GG	GG
AX-108948819	C/T	1a	28871063	+	Genome	Source	NA	NA	Genome68368	NA	TT	CC	CC	CC	CC	CC	CC	CC	CC	CC	CC	CC	CC	CC	CC	CC	CC	CC	CC	CC	CC	CC	CC	CC	CC	CC	CC	CC	CC	CC	CC	CC	CC	CC	CC	CC	CC	CC	CC
AX-108780484	G/A	1a	28876072	+	Genome	Source	NA	NA	Genome68368	NA	AA	GG	GG	GG	GG	GG	GG	GG	GG	GG	GG	GG	GG	GG	GG	GG	GG	GG	GG	GG	GG	GG	GG	GG	GG	GG	GG	GG	GG	GG	GG	GG	GG	GG	GG	GG	GG	GG	GG
AX-111015470	A/G	1a	29380303	+	Genome	Source	NA	NA	Genome68368	NA	GG	AA	AA	AA	AA	AA	AA	AA	AA	AA	AA	AA	AA	AA	AA	AA	AA	AA	AA	AA	AA	AA	AA	AA	AA	AA	AA	AA	AA	AA	AA	AA	AA	AA	AA	AA	AA	AA	AA
AX-108773924	T/C	1a	29392151	+	Genome	Source	NA	NA	Genome68368	NA	CC	TT	TT	TT	TT	TT	TT	TT	TT	TT	TT	TT	TT	TT	TT	TT	TT	TT	TT	TT	TT	TT	TT	TT	TT	TT	TT	TT	TT	TT	TT	TT	TT	TT	TT	TT	TT	TT	TT
AX-111612480	G/T	1a	29395980	+	Genome	Source	NA	NA	Genome68368	NA	TT	GG	GG	GG	GG	GG	GG	GG	GG	GG	GG	GG	GG	GG	GG	GG	GG	GG	GG	GG	GG	GG	GG	GG	GG	GG	GG	GG	GG	GG	GG	GG	GG	GG	GG	GG	GG	GG	GG
AX-111588965	C/A	1a	29569488	+	Genome	Source	NA	NA	Genome68368	NA	AA	CC	CC	CC	CC	CC	CC	CC	CC	CC	CC	CC	CC	CC	CC	CC	CC	CC	CC	CC	CC	CC	CC	CC	CC	CC	CC	CC	CC	CC	CC	CC	CC	CC	CC	CC	CC	CC	CC
AX-110554446	C/T	1a	29573909	+	Genome	Source	NA	NA	Genome68368	NA	TT	CC	CC	CC	CC	CC	CC	CC	CC	CC	CC	CC	CC	CC	CC	CC	CC	CC	CC	CC	CC	CC	CC	CC	CC	CC	CC	CC	CC	CC	CC	CC	CC	CC	CC	CC	CC	CC	CC
AX-109488495	C/T	1a	29574009	+	Genome	Source	NA	NA	Genome68368	NA	TT	CC	CC	CC	CC	CC	CC	CC	CC	CC	CC	CC	CC	CC	CC	CC	CC	CC	CC	CC	CC	CC	CC	CC	CC	CC	CC	CC	CC	CC	CC	CC	CC	CC	CC	CC	CC	CC	CC
AX-108965138	A/C	1a	29726007	+	Genome	Source	NA	NA	Genome68368	NA	CC	AA	AA	AA	AA	AA	AA	AA	AA	AA	AA	AA	AA	AA	AA	AA	AA	AA	AA	AA	AA	AA	AA	AA	AA	AA	AA	AA	AA	AA	AA	AA	AA	AA	AA	AA	AA	AA	AA
AX-109023654	T/C	1a	29773422	+	Genome	Source	NA	NA	Genome68368	NA	CC	TT	TT	TT	TT	TT	TT	TT	TT	TT	TT	TT	TT	TT	TT	TT	TT	TT	TT	TT	TT	TT	TT	TT	TT	TT	TT	TT	TT	TT	TT	TT	TT	TT	TT	TT	TT	TT	TT
AX-109864205	T/C	1a	29869347	+	Genome	Source	NA	NA	Genome68368	NA	CC	TT	TT	TT	TT	TT	TT	TT	TT	TT	TT	TT	TT	TT	TT	TT	TT	TT	TT	TT	TT	TT	TT	TT	TT	TT	TT	TT	TT	TT	TT	TT	TT	TT	TT	TT	TT	TT	TT
AX-110514977	C/A	1a	29870608	+	Genome	Source	NA	NA	Genome68368	NA	AA	CC	CC	CC	CC	CC	CC	CC	CC	CC	CC	CC	CC	CC	CC	CC	CC	CC	CC	CC	CC	CC	CC	CC	CC	CC	CC	CC	CC	CC	CC	CC	CC	CC	CC	CC	CC	CC	CC
AX-109840567	A/C	1a	29877151	+	Genome	Source	NA	NA	Genome68368	NA	CC	AA	AA	AA	AA	AA	AA	AA	AA	AA	AA	AA	AA	AA	AA	AA	AA	AA	AA	AA	AA	AA	AA	AA	AA	AA	AA	AA	AA	AA	AA	AA	AA	AA	AA	AA	AA	AA	AA
AX-110549342	T/C	1a	29886479	+	Genome	Source	NA	NA	Genome68368	NA	CC	TT	TT	TT	TT	TT	TT	TT	TT	TT	TT	TT	TT	TT	TT	TT	TT	TT	TT	TT	TT	TT	TT	TT	TT	TT	TT	TT	TT	TT	TT	TT	TT	TT	TT	TT	TT	TT	TT
AX-111023566	T/C	1a	29889635	+	Genome	Source	NA	NA	Genome68368	NA	CC	TT	TT	TT	TT	TT	TT	TT	TT	TT	TT	TT	TT	TT	TT	TT	TT	TT	TT	TT	TT	TT	TT	TT	TT	TT	TT	TT	TT	TT	TT	TT	TT	TT	TT	TT	TT	TT	TT
AX-108777993	T/C	1a	29910905	+	Genome	Source	NA	NA	Genome68368	NA	CC	TT	TT	TT	TT	TT	TT	TT	TT	TT	TT	TT	TT	TT	TT	TT	TT	TT	TT	TT	TT	TT	TT	TT	TT	TT	TT	TT	TT	TT	TT	TT	TT	TT	TT	TT	TT	TT	TT
AX-111560896	T/C	1a	29926969	+	Genome	Source	NA	NA	Genome68368	NA	CC	TT	TT	TT	TT	TT	TT	TT	TT	TT	TT	TT	TT	TT	TT	TT	TT	TT	TT	TT	NN	TT	TT	TT	TT	TT	TT	TT	TT	TT	TT	TT	TT	TT	TT	TT	TT	TT	TT
AX-110486600	A/G	1a	29929667	+	Genome	Source	NA	NA	Genome68368	NA	GG	AA	AA	AA	AA	AA	AA	AA	AA	AA	AA	AA	AA	AA	AA	AA	AA	AA	AA	AA	AA	AA	AA	AA	AA	AA	AA	AA	AA	AA	AA	AA	AA	AA	AA	AA	AA	AA	AA
AX-108759985	G/C	1a	29933803	+	Genome	Source	NA	NA	Genome68368	NA	CC	GG	GG	GG	GG	GG	GG	GG	GG	GG	GG	GG	GG	GG	GG	GG	GG	GG	GG	GG	GG	GG	GG	GG	GG	GG	GG	GG	GG	GG	GG	GG	GG	GG	GG	GG	GG	GG	GG
AX-110931722	C/T	1a	30047046	+	Genome	Source	NA	NA	Genome68368	NA	TT	CC	CC	CC	CC	CC	CC	CC	CC	CC	CC	CC	CC	CC	CC	CC	CC	CC	CC	CC	CC	CC	CC	CC	CC	CC	CC	CC	CC	CC	CC	CC	CC	CC	CC	CC	CC	CC	CC
AX-109473412	A/G	1a	30057670	+	Genome	Source	NA	NA	Genome68368	NA	GG	AA	AA	AA	AA	AA	AA	AA	AA	AA	AA	AA	AA	AA	AA	AA	AA	AA	AA	AA	AA	AA	AA	AA	AA	AA	AA	AA	AA	AA	AA	AA	AA	AA	AA	AA	AA	AA	AA
AX-111289719	G/A	1a	30134109	+	Genome	Source	NA	NA	Genome68368	NA	AA	GG	GG	GG	GG	GG	GG	GG	GG	AG	GG	GG	GG	GG	GG	GG	GG	GG	GG	GG	GG	GG	GG	GG	GG	GG	GG	GG	GG	GG	GG	GG	GG	GG	GG	GG	GG	GG	GG
AX-110516423	A/C	1a	30135054	+	Genome	Source	NA	NA	Genome68368	NA	CC	AA	AA	AA	AA	AA	AA	AA	AA	AA	AA	AA	AA	AA	AA	AA	AA	AA	AA	AA	AA	AA	AA	AA	AA	AA	AA	AA	AA	AA	AA	AA	AA	AA	AA	AA	AA	AA	AA
AX-110934450	C/T	1a	30159097	+	Genome	Source	NA	NA	Genome68368	NA	TT	CC	CC	CC	CC	CC	CC	CC	CC	CC	CC	CC	CC	CC	CC	CC	CC	CC	CC	CC	CC	CC	CC	CC	CC	CC	CC	CC	CC	CC	CC	CC	CC	CC	CC	CC	CC	CC	CC
AX-110381219	A/G	1a	30160487	+	Genome	Source	NA	NA	Genome68368	NA	AG	AA	AA	AA	AA	AA	AA	AA	AA	AA	AA	AA	AA	AA	AA	AA	AA	AA	AA	AA	AA	AA	AA	AA	AA	AA	AA	AA	AA	AA	AA	AA	AA	AA	AA	AA	AA	AA	AA
AX-109075767	G/A	1a	30233098	+	Genome	Source	NA	NA	Genome68368	NA	AA	GG	GG	GG	GG	GG	GG	GG	GG	GG	GG	GG	GG	GG	GG	GG	GG	GG	GG	GG	GG	GG	GG	GG	GG	GG	GG	GG	GG	GG	GG	GG	GG	GG	GG	GG	GG	GG	GG
AX-108865046	G/A	1a	30237705	+	Genome	Source	NA	NA	Genome68368	NA	AA	GG	GG	GG	GG	GG	GG	GG	GG	GG	GG	GG	GG	GG	GG	GG	GG	GG	GG	GG	GG	GG	GG	GG	GG	GG	GG	GG	GG	GG	GG	GG	GG	GG	GG	GG	GG	GG	GG
AX-109985461	C/T	1a	30384419	+	Genome	Source	NA	NA	Genome68368	NA	TT	CC	CC	CC	CC	CC	CC	CC	CC	CC	CC	CC	CC	CC	CC	CC	CC	CC	CC	CC	CC	CC	CC	CC	CC	CC	CC	CC	CC	CC	CC	CC	CC	CC	CC	CC	CC	CC	CC
AX-108901099	T/C	1a	30387003	+	Genome	Source	NA	NA	Genome68368	NA	CC	TT	TT	TT	TT	TT	TT	TT	TT	TT	TT	TT	TT	TT	TT	TT	TT	TT	TT	TT	TT	TT	TT	TT	TT	TT	TT	TT	TT	TT	TT	TT	TT	TT	TT	TT	TT	TT	TT
AX-109083888	G/A	1a	30417584	+	Genome	Source	NA	NA	Genome68368	NA	AA	GG	GG	GG	GG	GG	GG	GG	GG	GG	GG	GG	GG	GG	GG	GG	GG	GG	GG	GG	GG	GG	GG	GG	GG	GG	GG	GG	GG	GG	GG	GG	GG	GG	GG	GG	GG	GG	GG
AX-110714732	T/C	1a	30473617	+	Genome	Source	NA	NA	Genome68368	NA	CC	TT	TT	TT	TT	TT	TT	TT	TT	TT	TT	TT	TT	TT	TT	TT	TT	TT	TT	TT	TT	TT	TT	TT	TT	TT	TT	TT	TT	TT	TT	TT	TT	TT	TT	TT	TT	TT	TT
AX-109881410	G/A	1a	30540633	+	Genome	Source	NA	NA	Genome68368	NA	AG	GG	GG	GG	GG	GG	GG	GG	GG	GG	NN	GG	GG	GG	GG	GG	GG	GG	GG	GG	GG	GG	GG	GG	GG	GG	GG	GG	GG	GG	GG	GG	GG	GG	GG	GG	GG	GG	GG
AX-109342699	G/A	1a	30622550	+	Genome	Source	NA	NA	Genome68368	NA	AA	GG	GG	GG	GG	GG	GG	GG	GG	GG	GG	GG	GG	GG	GG	GG	GG	GG	GG	GG	GG	GG	GG	GG	GG	GG	GG	GG	GG	GG	GG	GG	GG	GG	GG	GG	GG	GG	GG
AX-89743664	G/A	1a	30624682	+	Genome	Source	NA	NA	Genome68368	NA	AA	GG	GG	GG	GG	GG	GG	GG	GG	GG	GG	GG	GG	GG	GG	GG	GG	GG	GG	GG	GG	GG	GG	GG	GG	GG	GG	GG	GG	GG	GG	GG	GG	GG	GG	GG	GG	GG	GG
AX-108821529	C/T	1a	30775604	+	Genome	Source	NA	NA	Genome68368	NA	TT	CC	CC	CC	CC	CC	CC	CC	CC	CC	CC	CC	CC	CC	CC	CC	CC	CC	CC	CC	CC	CC	CC	CC	CC	CC	CC	CC	CC	CC	CC	CC	CC	CC	CC	CC	CC	CC	CC
AX-109354624	A/G	1a	30888422	+	Genome	Source	NA	NA	Genome68368	NA	GG	AA	AA	AA	AA	AA	AA	AA	AA	AA	AA	AA	AA	AA	AA	AA	AA	AA	AA	AA	AA	AA	AA	AA	AA	AA	AA	AA	AA	AA	AA	AA	AA	AA	AA	AA	AA	AA	AA
AX-111107499	C/T	1a	30987474	+	Genome	Source	NA	NA	Genome68368	NA	TT	CC	CC	CC	CC	CC	CC	CC	CC	CC	CC	CC	CC	CC	CC	CC	CC	CC	CC	CC	CC	CC	CC	CC	CC	CC	CC	CC	CC	CC	CC	CC	CC	CC	CC	CC	CC	CC	CC
AX-109063820	G/A	1a	31281337	+	Genome	Source	NA	NA	Genome68368	NA	AA	GG	GG	GG	GG	GG	GG	GG	GG	GG	GG	GG	GG	GG	GG	GG	GG	GG	GG	GG	GG	GG	GG	GG	GG	GG	GG	GG	GG	GG	GG	GG	GG	GG	GG	GG	GG	GG	GG
AX-110194588	G/A	1a	31282431	+	Genome	Source	NA	NA	Genome68368	NA	AA	GG	GG	GG	GG	GG	GG	GG	GG	GG	GG	GG	GG	GG	GG	GG	GG	GG	GG	GG	GG	GG	GG	GG	GG	GG	GG	GG	GG	GG	GG	GG	GG	GG	GG	GG	GG	GG	GG
AX-109313523	G/A	1a	31282670	+	Genome	Source	NA	NA	Genome68368	NA	AA	GG	GG	GG	GG	GG	GG	GG	GG	GG	GG	GG	GG	GG	GG	GG	GG	GG	GG	GG	GG	GG	GG	GG	GG	GG	GG	GG	GG	GG	GG	GG	GG	GG	GG	GG	GG	GG	GG
AX-111216178	G/A	1a	31282909	+	Genome	Source	NA	NA	Genome68368	NA	AA	GG	GG	GG	GG	GG	GG	GG	GG	GG	GG	GG	GG	GG	GG	GG	GG	GG	GG	GG	GG	GG	GG	GG	GG	GG	GG	GG	GG	GG	GG	GG	GG	GG	GG	GG	GG	GG	GG
AX-110377722	C/A	1a	31375163	+	Genome	Source	NA	NA	Genome68368	NA	AA	CC	CC	CC	CC	CC	CC	CC	CC	CC	CC	CC	CC	CC	CC	CC	CC	CC	CC	CC	CC	CC	CC	CC	CC	CC	CC	CC	CC	CC	CC	CC	CC	CC	CC	CC	CC	CC	CC
AX-110189250	T/C	1a	31384127	+	Genome	Source	NA	NA	Genome68368	NA	CC	TT	TT	TT	TT	TT	TT	TT	TT	TT	TT	TT	TT	TT	TT	TT	TT	TT	TT	TT	TT	TT	TT	TT	TT	TT	TT	TT	TT	TT	TT	TT	TT	TT	TT	TT	TT	TT	TT
AX-109939286	T/C	1a	31398441	+	Genome	Source	NA	NA	Genome68368	NA	CC	TT	TT	TT	TT	TT	TT	TT	TT	TT	TT	TT	TT	TT	TT	TT	TT	TT	TT	TT	TT	TT	TT	TT	TT	TT	TT	TT	TT	TT	TT	TT	TT	TT	TT	TT	TT	TT	TT
AX-109366169	G/A	1a	31402653	+	Genome	Source	NA	NA	Genome68368	NA	AA	GG	GG	GG	GG	GG	GG	GG	GG	GG	GG	GG	GG	GG	GG	GG	GG	GG	GG	GG	GG	GG	GG	GG	GG	GG	GG	GG	GG	GG	GG	GG	GG	GG	GG	GG	GG	GG	GG
AX-111212327	A/C	1a	31403033	+	Genome	Source	NA	NA	Genome68368	NA	CC	AA	AA	AA	AA	AA	AA	AA	AA	AA	AA	AA	AA	AA	AA	AA	AA	AA	AA	AA	AC	AA	AA	AA	AA	AA	AA	AA	AA	AA	AA	AA	AA	AA	AA	AA	AA	AA	AA
AX-111151985	C/T	1a	31405835	+	Genome	Source	NA	NA	Genome68368	NA	TT	CC	CC	CC	CC	CC	CC	CC	CC	CC	CC	CC	CC	CC	CC	CC	CC	CC	CC	CC	CC	CC	CC	CC	CC	CC	CC	CC	CC	CC	CC	CC	CC	CC	CC	CC	CC	CC	CC
AX-110191684	A/G	1a	31406001	+	Genome	Source	NA	NA	Genome68368	NA	GG	AA	AA	AA	AA	AA	AA	AA	AA	AA	AA	AA	AA	AA	AA	AA	AA	AA	AA	AA	AA	AA	AA	AA	AA	AA	AA	AA	AA	AA	AA	AA	AA	AA	AA	AA	AA	AA	AA
AX-111613879	C/A	1a	31406302	+	Genome	Source	NA	NA	Genome68368	NA	AA	CC	CC	CC	CC	CC	CC	CC	CC	CC	CC	CC	CC	CC	CC	CC	CC	CC	CC	CC	CC	CC	CC	CC	CC	CC	CC	CC	CC	CC	CC	CC	CC	CC	CC	CC	CC	CC	CC
AX-109413063	G/A	1a	31429183	+	Genome	Source	NA	NA	Genome68368	NA	AA	GG	GG	GG	GG	GG	GG	GG	GG	GG	GG	GG	GG	GG	GG	GG	GG	GG	GG	GG	GG	GG	GG	GG	GG	GG	GG	GG	GG	GG	GG	GG	GG	GG	GG	GG	GG	GG	GG
AX-109492724	A/G	1a	31433072	+	Genome	Source	NA	NA	Genome68368	NA	AA	AA	AA	AA	AA	AA	AA	AA	AA	AA	AA	AA	AA	AA	AA	AA	AA	AA	AA	AA	AA	AA	AA	AA	AA	AA	AA	AA	AA	AA	AA	AA	AA	AA	AA	AA	AA	AA	AA
AX-110552362	G/A	1a	31479923	+	Genome	Source	NA	NA	Genome68368	NA	AA	GG	GG	GG	GG	GG	GG	GG	GG	GG	GG	GG	GG	GG	GG	GG	GG	GG	GG	GG	GG	GG	GG	GG	GG	GG	GG	GG	GG	GG	GG	GG	GG	GG	GG	GG	GG	GG	GG
AX-110437600	T/G	1a	31484853	+	Genome	Source	NA	NA	Genome68368	NA	GG	TT	TT	TT	TT	TT	TT	TT	TT	TT	TT	TT	TT	TT	TT	TT	TT	TT	TT	TT	TT	TT	TT	TT	TT	TT	TT	TT	TT	TT	TT	TT	TT	TT	TT	TT	TT	TT	TT
AX-108856854	C/A	1a	31485054	+	Genome	Source	NA	NA	Genome68368	NA	AA	CC	CC	CC	CC	CC	CC	CC	CC	CC	CC	CC	CC	CC	CC	CC	CC	CC	CC	CC	CC	CC	CC	CC	CC	CC	CC	CC	CC	CC	CC	CC	CC	CC	CC	CC	CC	CC	CC
AX-110975096	G/A	1a	31485477	+	Genome	Source	NA	NA	Genome68368	NA	AA	GG	GG	GG	GG	GG	GG	GG	GG	GG	GG	GG	GG	GG	GG	GG	GG	GG	GG	GG	GG	GG	GG	GG	GG	GG	GG	NN	GG	GG	GG	GG	GG	GG	GG	GG	GG	GG	GG
AX-109534793	G/A	1a	31489838	+	Genome	Source	NA	NA	Genome68368	NA	AA	GG	GG	GG	GG	GG	GG	GG	GG	GG	GG	GG	GG	GG	GG	GG	GG	GG	GG	GG	GG	GG	GG	GG	GG	GG	GG	GG	GG	GG	GG	GG	GG	AG	GG	GG	GG	GG	GG
AX-108894361	G/A	1a	31495678	+	Genome	Source	NA	NA	Genome68368	NA	AA	GG	GG	GG	GG	GG	GG	GG	GG	GG	GG	GG	GG	GG	GG	GG	GG	GG	GG	GG	GG	GG	GG	GG	GG	GG	GG	GG	GG	GG	GG	GG	GG	GG	GG	GG	GG	GG	GG
AX-108730159	C/T	1a	31495783	+	Genome	Source	NA	NA	Genome68368	NA	TT	CC	CC	CC	CC	CC	CC	CC	CC	CC	CC	CC	CC	CC	CC	CC	CC	CC	CC	CC	CC	CC	CC	CC	CC	CC	CC	CC	CC	CC	CC	CC	CC	CC	CC	CC	CC	CC	CC
AX-110366551	G/A	1a	31504193	+	Genome	Source	NA	NA	Genome68368	NA	AA	GG	GG	GG	GG	GG	GG	GG	GG	GG	GG	GG	GG	GG	GG	GG	GG	GG	GG	GG	GG	GG	GG	GG	GG	GG	GG	GG	GG	GG	GG	GG	GG	GG	GG	GG	GG	GG	GG
AX-108945940	G/A	1a	31504438	+	Genome	Source	NA	NA	Genome68368	NA	AA	GG	GG	GG	GG	GG	GG	GG	GG	GG	GG	GG	GG	GG	GG	GG	GG	GG	GG	GG	GG	GG	GG	GG	GG	GG	NN	GG	GG	GG	GG	GG	GG	GG	GG	GG	GG	GG	GG
AX-109378567	G/A	1a	31541327	+	Genome	Source	NA	NA	Genome68368	NA	GG	GG	GG	GG	GG	GG	GG	GG	GG	GG	GG	GG	GG	GG	GG	GG	GG	GG	GG	GG	GG	GG	GG	GG	GG	GG	GG	GG	GG	GG	GG	GG	GG	GG	GG	GG	GG	GG	GG
AX-110911742	C/T	1a	31562983	+	Genome	Source	NA	NA	Genome68368	NA	CC	CC	CC	CC	CC	CC	CC	CC	CC	CC	CC	CC	CC	CC	CC	CC	CC	CC	CC	CC	CC	CC	CC	CC	CC	CC	CC	CC	CC	CC	CC	CC	CC	CC	CC	CC	CC	CC	CC
AX-109060774	G/A	1a	31566556	+	Genome	Source	NA	NA	Genome68368	NA	AA	GG	GG	GG	GG	GG	GG	GG	GG	GG	GG	GG	GG	GG	GG	GG	GG	GG	GG	GG	GG	GG	GG	GG	GG	GG	GG	GG	GG	GG	GG	GG	GG	GG	GG	GG	GG	GG	GG
AX-111557178	G/C	1a	31566706	+	Genome	Source	NA	NA	Genome68368	NA	CC	GG	GG	GG	GG	GG	GG	GG	GG	GG	GG	GG	GG	GG	GG	GG	GG	GG	GG	GG	GG	GG	GG	GG	GG	GG	GG	GG	GG	GG	GG	GG	GG	GG	GG	GG	GG	GG	GG
AX-108780351	A/G	1a	31567130	+	Genome	Source	NA	NA	Genome68368	NA	AA	AA	AA	AA	AA	AA	AA	AA	AA	AA	AA	AA	AA	AA	AA	AA	AA	AA	AA	AA	AA	AA	AA	AA	AA	AA	AA	AA	AA	AA	AA	AA	AA	AA	AA	AA	AA	AA	AA
AX-110494926	C/T	1a	31678665	+	Genome	Source	NA	NA	Genome68368	NA	TT	CC	CC	CC	CC	CC	CC	CC	CC	CC	CC	CC	CC	CC	CC	CC	CC	CC	CC	CC	CC	CC	CC	CC	CC	CC	CC	CC	CC	CC	CC	CC	CC	CC	CC	CC	CC	CC	CC
AX-89427219	A/G	1a	31780146	+	Genome	Source	NA	NA	Genome68368	NA	AA	AA	AA	AA	AA	AA	AA	AA	AA	AA	AA	AA	AA	AA	AA	AA	AA	AA	AA	AA	AA	AA	AA	AA	AA	AA	AA	AA	AA	AA	AA	AA	AA	AA	AA	AA	AA	AA	AA
AX-110389635	C/T	1a	31781596	+	Genome	Source	NA	NA	Genome68368	NA	TT	CC	CC	CC	CC	CC	CC	CC	CC	CC	CC	CC	CC	CC	CC	CC	CC	CC	CC	CC	CC	CC	CC	CC	CC	CC	CC	CC	CC	CC	CC	CC	CC	CC	CC	CC	CC	CC	CC
AX-110489774	T/G	1a	31840820	+	Genome	Source	NA	NA	Genome68368	NA	GG	TT	TT	TT	TT	TT	TT	TT	TT	TT	TT	TT	TT	TT	TT	TT	TT	TT	TT	TT	TT	TT	TT	TT	TT	TT	TT	TT	TT	TT	TT	TT	TT	TT	TT	TT	TT	TT	TT
AX-109413138	T/C	1a	31845389	+	Genome	Source	NA	NA	Genome68368	NA	CC	TT	TT	TT	TT	TT	TT	TT	TT	TT	TT	TT	TT	TT	TT	TT	TT	TT	TT	TT	TT	TT	TT	TT	TT	TT	TT	TT	TT	TT	TT	TT	TT	TT	TT	TT	TT	TT	TT
AX-108740942	C/T	1a	31851609	+	Genome	Source	NA	NA	Genome68368	NA	TT	CC	CC	CC	CC	CC	CC	CC	CC	CC	CC	CC	CC	CC	CC	CC	CC	CC	CC	CC	CC	CC	CC	CC	CC	CC	CC	CC	CC	CC	CC	CC	CC	CC	CC	CC	CC	CC	CC
AX-110981055	G/A	1a	31851820	+	Genome	Source	NA	NA	Genome68368	NA	AA	GG	GG	GG	GG	GG	GG	GG	GG	GG	GG	GG	GG	GG	GG	GG	GG	GG	GG	GG	GG	GG	GG	GG	GG	GG	GG	GG	GG	GG	GG	GG	GG	GG	GG	GG	GG	GG	GG
AX-111118389	C/A	1a	31857022	+	Genome	Source	NA	NA	Genome68368	NA	AA	CC	CC	CC	CC	CC	CC	CC	CC	CC	CC	CC	CC	CC	CC	CC	CC	CC	CC	CC	CC	CC	CC	CC	CC	CC	CC	CC	CC	CC	CC	CC	CC	CC	CC	CC	CC	CC	CC
AX-110145423	A/G	1a	31865380	+	Genome	Source	NA	NA	Genome68368	NA	GG	AA	AA	AA	AA	AA	AA	AA	AA	AA	AA	AA	AA	AA	AA	AA	AA	AA	AA	AA	AA	AA	AA	AA	AA	AA	AA	AA	AA	AA	AA	AA	AA	AA	AA	AA	AA	AA	AA
AX-110514285	T/C	1a	31866237	+	Genome	Source	NA	NA	Genome68368	NA	CC	TT	TT	TT	TT	TT	TT	TT	TT	TT	TT	TT	TT	TT	TT	TT	TT	TT	TT	TT	TT	TT	TT	TT	TT	TT	TT	TT	TT	TT	TT	TT	TT	TT	TT	TT	TT	TT	TT
AX-110021924	G/A	1a	31866374	+	Genome	Source	NA	NA	Genome68368	NA	AA	GG	GG	GG	GG	GG	GG	GG	GG	GG	GG	GG	GG	GG	GG	GG	GG	GG	GG	GG	GG	GG	GG	GG	GG	GG	GG	GG	GG	GG	GG	GG	GG	GG	GG	GG	GG	GG	GG
AX-109897873	C/T	1a	31876172	+	Genome	Source	NA	NA	Genome68368	NA	TT	CC	CC	CC	CC	CC	CC	CC	CC	CC	CC	CC	CC	CC	CC	CC	CC	CC	CC	CC	CC	CC	CC	CC	CC	CC	CC	CC	CC	CC	CC	CC	CC	CC	CC	CC	CC	CC	CC
AX-109957260	C/G	1a	31877641	+	Genome	Source	NA	NA	Genome68368	NA	GG	CC	CC	CC	CC	CC	CC	CC	CC	CC	CC	CC	CC	CC	CC	CC	CC	CC	CC	CC	CC	CC	CC	CC	CC	CC	CC	CC	CC	CC	CC	CC	CC	CC	CC	CC	CC	CC	CC
AX-110955052	G/A	1a	31879312	+	Genome	Source	NA	NA	Genome68368	NA	AA	GG	GG	GG	GG	GG	GG	GG	GG	GG	GG	GG	GG	GG	GG	GG	GG	GG	GG	GG	GG	GG	GG	GG	GG	GG	GG	GG	GG	GG	GG	GG	GG	GG	GG	GG	GG	GG	GG
AX-109425727	G/A	1a	31879774	+	Genome	Source	NA	NA	Genome68368	NA	AA	GG	GG	GG	GG	GG	GG	GG	GG	GG	GG	GG	GG	GG	GG	GG	GG	GG	GG	GG	GG	GG	GG	GG	GG	GG	NN	GG	GG	GG	GG	GG	GG	GG	GG	GG	GG	GG	GG
AX-110052502	C/T	1a	31882024	+	Genome	Source	NA	NA	Genome68368	NA	TT	CC	CC	CC	CC	CC	CC	CC	CC	CC	CC	CC	CC	CC	CC	CC	CC	CC	CC	CC	CC	CC	CC	CC	CC	CC	CC	CC	CC	CC	CC	CC	CC	CC	CC	CC	CC	CC	CC
AX-109476672	G/A	1a	31882303	+	Genome	Source	NA	NA	Genome68368	NA	AA	GG	GG	GG	GG	GG	GG	GG	GG	GG	GG	GG	GG	GG	GG	GG	GG	GG	GG	GG	GG	GG	GG	GG	GG	GG	GG	GG	GG	GG	GG	GG	GG	GG	GG	GG	GG	GG	GG
AX-109006797	A/G	1a	31883445	+	Genome	Source	NA	NA	Genome68368	NA	GG	AA	AA	AA	AA	AA	AA	AA	AA	AA	AA	AA	AA	AA	AA	AA	AA	AA	AA	AA	AA	AA	AA	AA	AA	AA	AA	AA	AA	AA	AA	AA	AA	AA	AA	AA	AA	AA	AA
AX-110659795	T/C	1a	31883684	+	Genome	Source	NA	NA	Genome68368	NA	CC	TT	TT	TT	TT	TT	TT	TT	TT	TT	TT	TT	TT	TT	TT	TT	TT	TT	TT	TT	TT	TT	TT	TT	TT	TT	TT	TT	TT	TT	TT	TT	TT	TT	TT	TT	TT	TT	TT
AX-89312438	T/C	1a	31883937	+	Genome	Source	NA	NA	Genome68368	NA	CC	TT	TT	TT	TT	TT	TT	TT	TT	TT	TT	TT	TT	TT	TT	TT	TT	TT	TT	TT	TT	TT	TT	TT	TT	TT	TT	TT	TT	TT	TT	TT	TT	TT	TT	TT	TT	TT	TT
AX-109959487	G/A	1a	31884092	+	Genome	Source	NA	NA	Genome68368	NA	NN	GG	GG	GG	GG	GG	GG	GG	GG	GG	GG	GG	GG	GG	GG	GG	GG	GG	GG	GG	GG	GG	GG	GG	GG	GG	GG	GG	GG	GG	GG	GG	GG	GG	GG	GG	GG	GG	GG
AX-109373066	G/A	1a	31888571	+	Genome	Source	NA	NA	Genome68368	NA	AA	GG	GG	GG	GG	GG	GG	GG	GG	GG	GG	GG	GG	GG	GG	GG	GG	GG	GG	GG	GG	GG	GG	GG	GG	GG	AG	GG	GG	GG	GG	GG	GG	GG	GG	GG	GG	GG	GG
AX-89690617	G/A	1a	31895697	+	Genome	Source	NA	NA	Genome68368	NA	AA	GG	GG	GG	GG	GG	GG	GG	GG	GG	GG	GG	GG	GG	GG	GG	GG	GG	GG	GG	GG	GG	GG	GG	GG	GG	NN	GG	GG	GG	GG	GG	GG	GG	GG	GG	GG	GG	GG
AX-111468126	C/T	1a	31898729	+	Genome	Source	NA	NA	Genome68368	NA	TT	CC	CC	CC	CC	CC	CC	CC	CC	CC	CC	CC	CC	CC	CC	CC	CC	CC	CC	CC	CC	CC	CC	CC	CC	CC	CC	CC	CC	CC	CC	CC	CC	CC	CC	CC	CC	CC	CC
AX-94526544	C/T	1a	31969828	+	Genome	Source	NA	NA	Genome68368	NA	TT	CC	CC	CC	CC	CC	CC	CC	CC	CC	CC	CC	CC	CC	CC	CC	CC	CC	CC	CC	CC	CC	CC	CC	CC	CC	CC	CC	CC	CC	CC	CC	CC	CC	CC	CC	CC	CC	CC
AX-111461822	C/T	1a	32019846	+	Genome	Source	NA	NA	Genome68368	NA	TT	CC	CC	CC	CC	CC	CC	CC	CC	CC	CC	CC	CC	CC	CC	CC	CC	CC	CC	CC	CC	CC	CC	CC	CC	CC	CC	CC	CC	CC	CC	CC	CC	CC	CC	CC	CC	CC	CC
AX-111004678	T/C	1a	32044027	+	Genome	Source	NA	NA	Genome68368	NA	CC	TT	TT	TT	TT	TT	TT	TT	TT	TT	TT	TT	TT	TT	TT	TT	TT	TT	TT	TT	TT	TT	TT	TT	TT	TT	TT	TT	TT	TT	TT	TT	TT	TT	TT	TT	TT	TT	TT
AX-89334232	G/A	1a	32044141	+	Genome	Source	NA	NA	Genome68368	NA	AA	GG	GG	GG	GG	GG	GG	GG	GG	GG	GG	GG	GG	GG	GG	GG	GG	GG	GG	GG	GG	GG	GG	GG	GG	GG	GG	GG	GG	GG	GG	GG	GG	GG	GG	GG	GG	GG	GG
AX-89547652	T/C	1a	32044286	+	Genome	Source	NA	NA	Genome68368	NA	CC	TT	TT	TT	TT	TT	TT	TT	TT	TT	TT	TT	TT	TT	TT	TT	TT	TT	TT	TT	TT	TT	TT	TT	TT	TT	TT	TT	TT	TT	TT	TT	TT	TT	TT	TT	TT	TT	TT
AX-89448595	C/A	1a	32044431	+	Genome	Source	NA	NA	Genome68368	NA	AA	CC	CC	CC	CC	CC	CC	CC	CC	CC	CC	CC	CC	CC	CC	CC	CC	CC	CC	CC	CC	CC	CC	CC	CC	CC	CC	CC	CC	CC	CC	CC	CC	CC	CC	CC	CC	CC	CC
AX-109331603	T/G	1a	32044881	+	Genome	Source	NA	NA	Genome68368	NA	GG	TT	TT	TT	TT	TT	TT	TT	TT	TT	TT	TT	TT	TT	TT	TT	TT	TT	TT	TT	TT	TT	TT	TT	TT	TT	TT	TT	TT	TT	TT	TT	TT	TT	TT	TT	TT	TT	TT
AX-109960241	G/C	1a	32047961	+	Genome	Source	NA	NA	Genome68368	NA	CC	GG	GG	GG	GG	GG	GG	GG	GG	GG	GG	GG	GG	GG	GG	GG	GG	GG	GG	GG	GG	GG	GG	GG	GG	GG	GG	GG	GG	GG	GG	GG	GG	GG	GG	GG	GG	GG	GG
AX-89670294	T/C	1a	32054239	+	Genome	Source	NA	NA	Genome68368	NA	CC	TT	TT	TT	TT	TT	TT	TT	TT	TT	TT	TT	TT	TT	TT	TT	TT	TT	TT	TT	TT	TT	TT	TT	TT	TT	TT	TT	TT	TT	TT	TT	TT	TT	TT	TT	TT	TT	TT
AX-109351557	C/T	1a	32059811	+	Genome	Source	NA	NA	Genome68368	NA	TT	CC	CC	CC	CC	CC	CC	CC	CC	CC	CC	CC	CC	CC	CC	CC	CC	CC	CC	CC	CC	CC	CC	CC	CC	CC	CC	NN	CC	CC	CC	CC	CC	CC	CC	CC	CC	CC	CC
AX-110524729	G/A	1a	32070654	+	Genome	Source	NA	NA	Genome68368	NA	AA	GG	GG	GG	GG	GG	GG	GG	GG	GG	GG	GG	GG	GG	GG	GG	GG	GG	GG	GG	GG	GG	GG	GG	GG	GG	GG	GG	GG	GG	GG	GG	GG	GG	GG	GG	GG	GG	GG
AX-108864228	G/A	1a	32114936	+	Genome	Source	NA	NA	Genome68368	NA	AA	GG	GG	GG	GG	GG	GG	GG	GG	GG	GG	GG	GG	GG	GG	GG	GG	GG	GG	GG	GG	GG	GG	GG	GG	GG	GG	GG	GG	GG	GG	GG	GG	GG	GG	GG	GG	GG	GG
AX-109280799	G/T	1a	32118839	+	Genome	Source	NA	NA	Genome68368	NA	TT	GG	GG	GG	GG	GG	GG	GG	GG	GG	GG	GG	GG	GG	GG	GG	GG	GG	GG	GG	GG	GG	GG	GG	GG	GG	GG	GG	GG	GG	GG	GG	GG	GG	GG	GG	GG	GG	GG
AX-109825925	G/C	1a	32118872	+	Genome	Source	NA	NA	Genome68368	NA	CC	GG	GG	GG	GG	GG	GG	GG	GG	GG	GG	GG	GG	GG	GG	GG	GG	GG	GG	GG	GG	GG	GG	GG	GG	GG	GG	GG	GG	GG	GG	GG	GG	GG	GG	GG	GG	GG	GG
AX-109967282	T/C	1a	32128766	+	Genome	Source	NA	NA	Genome68368	NA	CC	TT	TT	TT	TT	TT	TT	TT	TT	TT	TT	TC	TT	TT	TT	TT	TT	TT	TT	TT	TT	TT	TT	TT	TC	TT	TT	TT	TT	TT	TT	TT	TT	TT	TT	TT	TT	TT	TT
AX-111105797	G/C	1a	32132368	+	Genome	Source	NA	NA	Genome68368	NA	CC	GG	GG	GG	GG	GG	GG	GG	GG	GG	GG	GG	GG	GG	GG	GG	GG	GG	GG	GG	GG	GG	GG	GG	GG	GG	GG	GG	GG	GG	GG	GG	GG	GG	GG	GG	GG	GG	GG
AX-110975048	A/G	1a	32142630	+	Genome	Source	NA	NA	Genome68368	NA	GG	AA	AA	AA	AA	AA	AA	AA	AA	AA	AA	AA	AA	AA	AA	AA	AA	AA	AA	AA	AA	AA	AA	AA	AA	AA	AA	AA	AA	AA	AA	AA	AA	AA	AA	AA	AA	AA	AA
AX-86163305	G/A	1a	32146289	+	Genome	Source	NA	NA	Genome68368	NA	AA	GG	GG	GG	GG	GG	GG	GG	GG	GG	GG	GG	GG	GG	GG	GG	GG	GG	GG	GG	GG	GG	GG	GG	GG	GG	GG	GG	GG	GG	GG	GG	GG	GG	GG	GG	GG	GG	GG
AX-109928881	A/G	1a	32202967	+	Genome	Source	NA	NA	Genome68368	NA	GG	AA	AA	AA	AA	AA	AA	AA	AA	AA	AA	AA	AA	AA	AA	AA	AA	AA	AA	AA	AA	AA	AA	AA	AA	AA	AA	AA	AA	AA	AA	AA	AA	AA	AA	AA	AA	AA	AA
AX-111513642	G/A	1a	32205442	+	Genome	Source	NA	NA	Genome68368	NA	AA	GG	GG	GG	GG	GG	GG	GG	GG	GG	GG	GG	GG	GG	GG	GG	GG	GG	GG	GG	GG	GG	GG	GG	GG	GG	GG	GG	GG	GG	GG	GG	GG	GG	GG	AG	GG	GG	GG
AX-110020519	G/A	1a	32277764	+	Genome	Source	NA	NA	Genome68368	NA	AA	GG	GG	GG	GG	GG	GG	GG	GG	GG	GG	GG	GG	GG	GG	GG	GG	GG	GG	GG	GG	GG	GG	GG	GG	GG	GG	GG	GG	GG	GG	GG	GG	GG	GG	GG	GG	GG	GG
AX-110689497	C/T	1a	32299701	+	Genome	Source	NA	NA	Genome68368	NA	TT	CC	CC	CC	CC	CC	CC	CC	CC	CC	CC	CC	CC	CC	CC	CC	CC	CC	NN	CC	CC	TC	CC	CC	CC	CC	CC	CC	CC	CC	CC	CC	TC	CC	TC	CC	CC	CC	TC
AX-89321650	G/A	1a	32333668	+	Genome	Source	NA	NA	Genome68368	NA	AA	GG	GG	GG	GG	GG	GG	GG	GG	GG	GG	GG	GG	GG	GG	GG	GG	GG	GG	GG	GG	GG	GG	GG	GG	GG	GG	GG	GG	GG	GG	GG	GG	GG	GG	GG	GG	GG	GG
AX-109311143	A/G	1a	32337623	+	Genome	Source	NA	NA	Genome68368	NA	GG	AA	AA	AA	AA	AA	AA	AA	AA	AA	AA	AA	AA	AA	AA	AA	AA	AA	AA	AA	AA	AA	AA	AA	AA	AA	AA	AA	AA	AA	AA	AA	AA	AA	AA	AA	AA	AA	AA
AX-108774288	T/G	1a	32339610	+	Genome	Source	NA	NA	Genome68368	NA	GG	TT	TT	TT	TT	TT	TT	TT	TT	TT	TT	TT	TT	TT	TT	TT	TT	TT	TT	TT	TT	TT	TT	TT	TT	TT	TT	TT	TT	TT	TT	TT	TT	TT	TT	TT	TT	TT	TT
AX-109340963	G/C	1a	32435490	+	Genome	Source	NA	NA	Genome68368	NA	CC	GG	GG	GG	GG	GG	GG	GG	GG	GG	GG	GG	GG	GG	GG	GG	GG	GG	GG	GG	GG	GG	GG	GG	GG	GG	GG	GG	GG	GG	GG	GG	GG	GG	GG	GG	GG	GG	GG
AX-110383025	C/A	1a	32437539	+	Genome	Source	NA	NA	Genome68368	NA	AA	CC	CC	CC	CC	CC	CC	CC	CC	CC	CC	CC	CC	CC	CC	CC	CC	CC	CC	CC	CC	CC	CC	CC	CC	CC	CC	CC	CC	CC	CC	CC	CC	CC	CC	CC	CC	CC	CC
AX-110476767	A/G	1a	32468385	+	Genome	Source	NA	NA	Genome68368	NA	GG	AA	AA	AA	AA	AA	AA	AA	AA	AA	AA	AA	AA	AA	AA	AA	AA	AA	AA	AA	AA	AA	AA	AA	AA	AA	AA	AA	AA	AA	AA	AA	AA	AA	AA	AA	AA	AA	AA
AX-95632626	A/G	1a	32486110	+	Genome	Source	NA	NA	Genome68368	NA	GG	AA	AA	AA	AA	AA	AA	AA	AA	AA	AA	AA	AA	AA	AA	AA	AA	AA	AA	AA	AA	AA	AA	AA	AA	AA	AA	AA	AA	AG	AA	AA	AA	AA	AA	AA	AA	AA	AA
AX-86180033	A/G	1a	32486852	+	Genome	Source	NA	NA	Genome68368	NA	GG	AA	AA	AA	AA	AA	AA	AA	AA	AA	AA	AA	AA	AA	AA	AA	AA	AA	AA	AA	AA	AA	AA	AA	AA	AA	AA	AA	AA	AA	AA	AA	AA	AA	AA	AA	AA	AA	AA
AX-110393703	C/T	1a	32489162	+	Genome	Source	NA	NA	Genome68368	NA	TT	CC	CC	CC	CC	CC	CC	CC	CC	CC	CC	CC	CC	CC	CC	CC	CC	CC	CC	CC	CC	CC	CC	CC	CC	CC	CC	CC	CC	CC	CC	CC	CC	CC	CC	CC	CC	CC	CC
AX-110496539	G/A	1a	32491035	+	Genome	Source	NA	NA	Genome68368	NA	AA	GG	GG	GG	GG	GG	GG	GG	GG	GG	GG	GG	GG	GG	GG	GG	GG	GG	GG	GG	GG	GG	GG	GG	GG	GG	GG	GG	GG	GG	GG	GG	GG	GG	GG	GG	GG	GG	GG
AX-89574634	G/A	1a	32494114	+	Genome	Source	NA	NA	Genome68368	NA	AG	GG	GG	GG	GG	GG	GG	GG	GG	GG	GG	GG	GG	GG	GG	GG	GG	GG	GG	GG	GG	GG	GG	GG	GG	GG	GG	GG	GG	GG	GG	GG	GG	GG	GG	GG	GG	GG	GG
AX-111176089	T/C	1a	32494251	+	Genome	Source	NA	NA	Genome68368	NA	CC	TT	TT	TT	TT	TT	TT	TT	TT	TT	TT	TT	TT	TT	TT	TT	TT	TT	TT	TT	TT	TT	TT	TT	TT	TT	TT	TT	TT	TT	TT	TT	TT	TT	TT	TT	TT	TT	TT
AX-109527807	A/G	1a	32494697	+	Genome	Source	NA	NA	Genome68368	NA	GG	AA	AA	AA	AA	AA	AA	AA	AA	AA	AA	AA	AA	AA	AA	AA	AA	AA	AA	AA	AA	AA	AA	AA	AA	AA	AA	AA	AA	AA	AA	AA	AA	AA	AA	AA	AA	AA	AA
AX-111690691	C/T	1a	32495292	+	Genome	Source	NA	NA	Genome68368	NA	TT	CC	CC	CC	CC	CC	CC	CC	CC	CC	CC	CC	CC	CC	CC	CC	CC	CC	CC	CC	CC	CC	CC	CC	CC	CC	CC	CC	CC	CC	CC	CC	CC	CC	CC	CC	CC	CC	CC
AX-111761396	C/T	1a	32515467	+	Genome	Source	NA	NA	Genome68368	NA	NN	CC	CC	CC	CC	CC	CC	CC	CC	CC	CC	CC	CC	CC	CC	CC	CC	CC	CC	CC	CC	CC	CC	CC	CC	CC	CC	CC	CC	CC	CC	CC	CC	CC	CC	CC	CC	CC	CC
AX-110959057	A/G	1a	32517039	+	Genome	Source	NA	NA	Genome68368	NA	GG	AA	AA	AA	AA	AA	AA	AA	AA	AA	AA	AA	AA	AA	AA	AA	AA	AA	AA	AA	AA	AA	AA	AA	AA	AA	AA	AA	AA	AA	AA	AA	AA	AA	AA	AA	AA	AA	AA
AX-108977406	C/T	1a	32517075	+	Genome	Source	NA	NA	Genome68368	NA	TT	CC	CC	CC	CC	CC	CC	CC	CC	CC	CC	CC	CC	CC	CC	CC	CC	CC	CC	CC	CC	CC	CC	CC	CC	CC	CC	CC	CC	CC	CC	CC	CC	CC	CC	CC	CC	CC	CC
AX-108973434	C/T	1a	32517895	+	Genome	Source	NA	NA	Genome68368	NA	TT	CC	CC	CC	CC	CC	CC	CC	CC	CC	CC	CC	CC	CC	CC	CC	CC	CC	CC	CC	CC	CC	CC	CC	CC	CC	CC	CC	CC	CC	CC	CC	CC	CC	CC	CC	CC	CC	CC
AX-109956123	A/G	1a	32518069	+	Genome	Source	NA	NA	Genome68368	NA	GG	AA	AA	AA	AA	AA	AA	AA	AA	AA	AA	AA	AA	AA	AA	AA	AA	AA	AA	AA	AA	AA	AA	AA	AA	AA	AA	AA	AA	AA	AA	AA	AA	AA	AA	AA	AA	AA	AA
AX-111022523	T/C	1a	32518652	+	Genome	Source	NA	NA	Genome68368	NA	CC	TT	TT	TT	TT	TT	TT	TT	TT	TT	TT	TT	TT	TT	TT	TT	TT	TT	TT	TT	TT	TT	TT	TT	TT	TT	TT	TT	TT	TC	TT	TT	TT	TT	TT	TT	TT	TT	TT
AX-109320042	G/A	1a	32588619	+	Genome	Source	NA	NA	Genome68368	NA	AA	GG	GG	GG	GG	GG	GG	GG	GG	GG	GG	GG	GG	GG	GG	GG	GG	GG	GG	GG	GG	GG	GG	GG	GG	GG	GG	GG	GG	GG	GG	GG	GG	GG	GG	GG	GG	GG	GG
AX-109912673	C/T	1a	32589066	+	Genome	Source	NA	NA	Genome68368	NA	TT	CC	CC	CC	CC	CC	CC	CC	CC	CC	CC	CC	CC	CC	CC	CC	CC	CC	CC	CC	CC	CC	CC	CC	CC	CC	CC	CC	CC	CC	CC	CC	CC	CC	CC	CC	CC	CC	CC
AX-110934180	A/G	1a	32603101	+	Genome	Source	NA	NA	Genome68368	NA	GG	AA	AA	AA	AA	AA	AA	AA	AA	AA	AA	AA	AA	AA	AA	AA	AA	AA	AA	AA	AA	AA	AA	AA	AA	AA	AA	AA	AA	AA	AA	AA	AA	AA	AA	AA	AA	AA	AA
AX-111221128	A/G	1a	32603624	+	Genome	Source	NA	NA	Genome68368	NA	GG	AA	AA	AA	AA	AA	AA	AA	AA	AA	AA	AA	AA	AA	AA	AA	AA	AA	AA	AA	AA	AA	AA	AA	AA	AA	AA	AA	AA	AA	AA	AA	AA	AA	AA	AA	AA	AA	AA
AX-109932042	C/A	1a	32605853	+	Genome	Source	NA	NA	Genome68368	NA	AA	CC	CC	CC	CC	CC	CC	CC	CC	CC	CC	CC	CC	CC	CC	CC	CC	CC	CC	CC	CC	CC	CC	CC	CC	CC	CC	CC	CC	CC	CC	CC	CC	CC	CC	CC	CC	CC	CC
AX-95172478	C/G	1a	32615142	+	Genome	Source	NA	NA	Genome68368	NA	GG	CC	CC	CC	CC	CC	CC	CC	CC	CC	CC	CC	CC	CC	CC	CC	CC	CC	CC	CC	CC	CC	CC	CC	CC	CC	CC	CC	CC	CC	CC	CC	CC	CC	CC	CC	CC	CC	CC
AX-86180208	G/T	1a	32615188	+	Genome	Source	NA	NA	Genome68368	NA	TT	GG	GG	GG	GG	GG	GG	GG	GG	GG	GG	GG	GG	GG	GG	GG	GG	GG	GG	GG	GG	GG	GG	GG	GG	GG	GG	GG	GG	GG	GG	GG	GG	GG	GG	GG	GG	GG	GG
AX-110400275	C/T	1a	32616140	+	Genome	Source	NA	NA	Genome68368	NA	TT	CC	CC	CC	CC	CC	CC	CC	CC	CC	CC	CC	CC	CC	CC	CC	CC	CC	CC	CC	CC	CC	CC	CC	CC	CC	CC	CC	CC	CC	CC	CC	CC	CC	CC	CC	CC	CC	CC
AX-86184354	T/C	1a	32798846	+	Genome	Source	NA	NA	Genome68368	NA	CC	TT	TT	TT	TT	TT	TT	TT	TT	TT	TT	TT	TT	TT	TT	TT	TT	TT	TT	TT	TT	TT	TT	TT	TT	TT	TT	TT	TT	TT	TT	TT	TT	TT	TT	TT	TT	TT	TT
AX-110040971	A/C	1a	32849045	+	Genome	Source	NA	NA	Genome68368	NA	AA	AA	AA	AA	AA	AA	AA	AA	AA	AA	AA	AA	AA	AA	AA	AA	AA	AA	AA	AA	AA	AA	AA	AA	AA	AA	AA	AA	AA	AA	AA	AA	AA	AA	AA	AA	AA	AA	AA
AX-111464225	G/A	1a	32955603	+	Genome	Source	NA	NA	Genome68368	NA	GG	GG	GG	GG	GG	GG	GG	GG	GG	GG	GG	GG	GG	GG	GG	GG	GG	GG	GG	GG	GG	GG	GG	GG	GG	GG	GG	GG	GG	GG	GG	GG	GG	GG	GG	GG	GG	GG	GG
AX-110403045	G/A	1a	32960481	+	Genome	Source	NA	NA	Genome68368	NA	GG	GG	GG	GG	GG	GG	GG	GG	GG	GG	GG	GG	GG	GG	GG	GG	GG	GG	GG	GG	GG	GG	GG	GG	GG	GG	GG	GG	GG	GG	GG	GG	GG	GG	GG	GG	GG	GG	GG
AX-109379128	G/T	1a	32960592	+	Genome	Source	NA	NA	Genome68368	NA	GG	GG	GG	GG	GG	GG	GG	GG	GG	GG	GG	GG	GG	GG	GG	GG	GG	GG	GG	GG	GG	GG	GG	GG	GG	GG	GG	GG	GG	GG	GG	GG	GG	GG	GG	GG	GG	GG	GG
AX-108957758	C/T	1a	32964180	+	Genome	Source	NA	NA	Genome68368	NA	CC	CC	CC	CC	CC	CC	CC	CC	CC	CC	CC	CC	CC	CC	CC	CC	CC	CC	CC	CC	CC	CC	CC	CC	CC	CC	CC	CC	CC	CC	CC	CC	CC	CC	CC	CC	CC	CC	CC
AX-95632080	T/C	1a	32965341	+	Genome	Source	NA	NA	Genome68368	NA	TT	TT	TT	TT	TT	TT	TT	TT	TT	TT	TT	TT	TT	TT	TT	TT	TT	TT	TT	TT	TT	TT	TT	TT	TT	TT	TT	TT	TT	TT	TT	TT	TT	TT	TT	TT	TT	TT	TT
AX-86165775	A/C	1a	32965865	+	Genome	Source	NA	NA	Genome68368	NA	AA	AA	AA	AA	AA	AA	AA	AA	AA	AA	AA	AA	AA	AA	AA	AA	AA	AA	AA	AA	AA	AA	AA	AA	AA	AA	AA	AA	AA	AA	AA	AA	AA	AA	AA	AA	AA	AA	AA
AX-89452294	C/T	1a	32969489	+	Genome	Source	NA	NA	Genome68368	NA	CC	CC	CC	CC	CC	CC	CC	CC	CC	CC	CC	CC	CC	CC	CC	CC	CC	CC	CC	CC	CC	CC	CC	CC	CC	CC	CC	CC	CC	CC	CC	CC	CC	CC	CC	CC	CC	CC	CC
AX-89526550	G/A	1a	32970086	+	Genome	Source	NA	NA	Genome68368	NA	GG	GG	GG	GG	GG	GG	GG	GG	GG	GG	GG	GG	GG	GG	GG	GG	GG	GG	GG	GG	GG	GG	GG	GG	GG	GG	GG	GG	GG	GG	GG	GG	GG	GG	GG	GG	GG	GG	GG
AX-108809490	A/G	1a	32970377	+	Genome	Source	NA	NA	Genome68368	NA	AA	AA	AA	AA	AA	AA	AA	AA	AA	AA	AA	AA	AA	AA	AA	AA	AA	AA	AA	AA	AA	AA	AA	AA	AA	AA	AA	AA	AA	AA	AA	AA	AA	AA	AA	AA	AA	AA	AA
AX-109473499	G/A	1a	32996117	+	Genome	Source	NA	NA	Genome68368	NA	GG	GG	GG	GG	GG	GG	GG	GG	GG	GG	GG	GG	GG	GG	GG	GG	GG	GG	GG	GG	GG	GG	GG	GG	GG	GG	GG	GG	GG	GG	GG	GG	GG	GG	GG	GG	GG	GG	GG
AX-109897617	C/T	1a	37101217	+	Genome	Source	NA	NA	Genome68368	NA	TT	CC	CC	CC	CC	CC	CC	CC	CC	CC	CC	CC	CC	CC	CC	CC	CC	CC	CC	CC	CC	CC	CC	CC	CC	CC	CC	CC	CC	CC	CC	CC	CC	CC	CC	CC	CC	CC	CC
AX-111514958	A/C	1a	37212983	+	Genome	Source	NA	NA	Genome68368	NA	AC	AA	AA	AA	AA	AA	AA	AA	AA	AA	AA	AA	AA	AA	AA	AA	AA	AA	AA	AA	AA	AA	AA	AA	AA	AA	NN	AA	AA	AA	AA	AA	AA	AA	AA	AA	AA	AA	AA
AX-108953018	C/T	1a	38259014	+	Genome	Source	NA	NA	Genome68368	NA	TT	CC	CC	CC	CC	CC	CC	CC	CC	CC	CC	CC	CC	CC	CC	CC	CC	CC	CC	CC	CC	CC	CC	CC	CC	CC	CC	CC	CC	CC	CC	CC	CC	CC	CC	CC	CC	CC	CC
AX-111475213	G/A	1a	38303784	+	Genome	Source	NA	NA	Genome68368	NA	AA	GG	GG	GG	GG	GG	GG	GG	GG	GG	GG	GG	GG	GG	GG	GG	GG	GG	GG	GG	GG	GG	GG	GG	GG	GG	GG	GG	GG	GG	GG	GG	GG	GG	GG	GG	GG	GG	GG
AX-111563564	A/G	1a	38447833	+	Genome	Source	NA	NA	Genome68368	NA	GG	AA	AA	AA	AA	AA	AA	AA	AA	AA	AA	AA	AA	AA	AA	AA	AA	AA	AA	AA	AA	AA	AA	AA	AA	AA	AA	AA	AA	AA	AA	AA	AA	AA	AA	AA	AA	AA	AA
AX-111469945	C/A	1a	38453440	+	Genome	Source	NA	NA	Genome68368	NA	AA	CC	CC	CC	CC	CC	CC	CC	CC	CC	CC	CC	CC	CC	CC	CC	CC	CC	CC	CC	CC	CC	CC	CC	CC	CC	CC	CC	CC	CC	CC	CC	CC	CC	CC	CC	CC	CC	CC
AX-110944014	T/C	1a	38457571	+	Genome	Source	NA	NA	Genome68368	NA	CC	TT	TT	TT	CC	TT	CC	CC	TT	TT	TT	CC	CC	CC	TT	TT	TT	TT	CC	TT	TT	TT	TT	TT	CC	TT	TT	CC	CC	TT	TT	TT	CC	CC	CC	CC	TT	CC	TT
AX-108891349	T/C	1a	38458113	+	Genome	Source	NA	NA	Genome68368	NA	CC	TT	TT	TT	CC	TT	CC	CC	TT	TT	TT	CC	CC	CC	TT	TT	TT	TT	CC	TT	TT	TT	TT	TT	CC	TT	TT	CC	CC	TT	TT	TT	CC	CC	CC	CC	TT	CC	TT
AX-108727096	A/C	1a	38458200	+	Genome	Source	NA	NA	Genome68368	NA	CC	AA	AA	AA	CC	AA	CC	CC	AA	AA	AA	CC	CC	CC	AA	AA	AA	AA	CC	AA	AA	AA	AA	AA	CC	AA	AA	CC	CC	AA	AA	AA	CC	CC	CC	CC	AA	CC	AA
AX-110442306	A/G	1a	38458254	+	Genome	Source	NA	NA	Genome68368	NA	GG	AA	AA	AA	GG	AA	GG	GG	AA	AA	AA	GG	GG	GG	AA	AA	AA	AA	GG	AA	AA	AA	AA	AA	GG	AA	AA	GG	GG	AA	AA	AA	GG	GG	GG	GG	AA	GG	AA
AX-111785968	A/C	1a	38467757	+	Genome	Source	NA	NA	Genome68368	NA	CC	AA	AA	AA	CC	AA	CC	CC	AA	AA	AA	CC	CC	CC	AA	AA	AA	AA	CC	AA	AA	AA	AA	AA	CC	AA	AA	CC	CC	AA	AA	AA	CC	CC	CC	CC	AA	CC	AA
AX-111668279	A/G	1a	38467822	+	Genome	Source	NA	NA	Genome68368	NA	GG	AA	AA	AA	AA	AA	AA	AA	AA	AA	AA	AA	AA	AA	AA	AA	AA	AA	AA	AA	AA	AA	AA	AA	AA	AA	AA	AA	AA	AA	AA	AA	AA	AA	AA	AA	AA	AA	AA
AX-109878891	C/G	1a	38661991	+	Genome	Source	NA	NA	Genome68368	NA	GG	CC	CC	CC	GG	CC	GG	GG	CC	CC	CC	GG	GG	GG	CC	CC	CC	CC	GG	CC	CC	CC	CC	CC	GG	CC	CC	GG	GG	CC	CC	CC	GG	GG	GG	GG	CC	GG	CC
AX-109916554	G/A	1a	38688217	+	Genome	Source	NA	NA	Genome68368	NA	AA	GG	GG	GG	AA	GG	AA	AA	GG	GG	GG	AA	AA	AA	GG	GG	GG	GG	AA	GG	GG	GG	GG	GG	AA	GG	GG	AA	AA	GG	GG	GG	AA	AA	AA	AA	GG	AA	GG
AX-108973440	T/C	1a	38728213	+	Genome	Source	NA	NA	Genome68368	NA	CC	TT	TT	TT	CC	TT	CC	CC	TT	TT	TT	CC	CC	CC	TT	TT	TT	TT	CC	TT	TT	TT	TT	TT	CC	TT	TT	CC	CC	TT	TT	TT	CC	CC	CC	CC	TT	CC	TT
AX-111064491	C/T	1a	38733018	+	Genome	Source	NA	NA	Genome68368	NA	TT	CC	CC	CC	TT	CC	TT	TT	CC	CC	CC	TT	TT	TT	CC	CC	CC	CC	TT	CC	CC	CC	CC	CC	TT	CC	CC	TT	TT	CC	TC	CC	TT	TT	NN	TT	CC	TT	CC
AX-111469386	A/G	1a	38734423	+	Genome	Source	NA	NA	Genome68368	NA	GG	AA	AA	AA	GG	AA	GG	GG	AA	AA	AA	GG	GG	GG	AA	AA	AA	AA	GG	AA	AA	AA	AA	AA	GG	AA	AA	GG	GG	AA	AA	AA	GG	GG	GG	GG	AA	GG	AA
AX-108754471	T/C	1a	38759742	+	Genome	Source	NA	NA	Genome68368	NA	CC	TT	TT	TT	CC	TT	CC	CC	TT	TT	TT	CC	CC	CC	TT	TT	TT	TT	CC	TT	TT	TT	TT	TT	CC	TT	TT	CC	CC	TT	TT	TT	CC	CC	CC	CC	TT	CC	TT
AX-110423927	G/C	1a	38777083	+	Genome	Source	NA	NA	Genome68368	NA	CC	GG	GG	GG	CC	GG	CC	CC	GG	GG	GG	CC	CC	CC	GG	GG	GG	GG	CC	GG	GG	GG	GG	GG	CC	GG	GG	CC	CC	NN	GG	GG	CC	CC	CC	CC	GG	CC	GG
AX-111549088	C/T	1a	38779961	+	Genome	Source	NA	NA	Genome68368	NA	TT	CC	CC	CC	TT	CC	TT	TT	CC	CC	CC	TT	TT	TT	CC	CC	CC	CC	TT	CC	CC	CC	CC	CC	TT	CC	CC	TT	TT	CC	CC	CC	TT	TT	TT	TT	CC	TT	CC
AX-110372682	G/C	1a	38780673	+	Genome	Source	NA	NA	Genome68368	NA	CC	GG	GG	GG	CC	GG	CC	CC	GG	GG	GG	CC	CC	CC	GG	GG	GG	GG	CC	GG	GG	GG	GG	GG	CC	GG	GG	CC	CC	GG	GG	GG	CC	CC	CC	CC	GG	CC	GG
AX-111542399	G/A	1a	38780733	+	Genome	Source	NA	NA	Genome68368	NA	AA	GG	GG	GG	NN	GG	AA	AA	GG	GG	GG	AA	AA	AA	GG	GG	GG	GG	AA	GG	GG	GG	GG	GG	AA	GG	GG	AA	AA	GG	GG	GG	AA	AA	NN	AA	GG	AA	GG
AX-108801369	G/A	1a	38832765	+	Genome	Source	NA	NA	Genome68368	NA	AA	GG	GG	GG	AA	GG	AA	AA	GG	GG	GG	AA	AA	AA	GG	GG	GG	GG	AA	GG	GG	GG	GG	GG	AA	GG	GG	AA	AA	GG	GG	GG	AA	AA	AA	AA	GG	AA	GG
AX-110362616	G/A	1a	38833840	+	Genome	Source	NA	NA	Genome68368	NA	AA	GG	GG	GG	AA	GG	AA	AA	GG	GG	GG	AA	AA	AA	GG	GG	GG	GG	AA	GG	GG	GG	GG	GG	AA	GG	AG	AA	AA	GG	GG	GG	AA	AA	AA	AA	GG	AA	GG
AX-108917698	G/A	1a	38834796	+	Genome	Source	NA	NA	Genome68368	NA	AA	GG	GG	GG	AA	GG	AA	AA	GG	GG	GG	AA	AA	AA	GG	GG	GG	GG	AA	GG	GG	GG	GG	GG	AA	GG	GG	AA	AA	GG	GG	GG	AA	AA	AA	AA	GG	AA	GG
AX-109283573	T/C	1a	38900173	+	Genome	Source	NA	NA	Genome68368	NA	CC	TT	TT	TT	CC	TT	CC	CC	TT	TT	TT	CC	CC	CC	TT	TT	TT	TT	CC	TT	TT	TT	TT	TT	CC	TT	TT	CC	CC	TT	TC	TT	CC	CC	CC	CC	TT	CC	TT
AX-108870785	C/G	1a	38900291	+	Genome	Source	NA	NA	Genome68368	NA	GG	CC	CC	CC	GG	CC	GG	GG	CC	CC	CC	GG	GG	GG	CC	CC	CC	CC	GG	CC	CC	CC	CC	CC	GG	CC	CC	GG	GG	CC	CC	CC	GG	GG	GG	GG	CC	GG	CC
AX-110552368	A/G	1a	38900550	+	Genome	Source	NA	NA	Genome68368	NA	GG	AA	AA	AA	GG	AA	GG	GG	AA	AA	AA	GG	GG	GG	AA	AA	AA	AA	GG	AA	AA	AA	AA	AA	GG	AA	AA	GG	GG	AA	AA	AA	GG	GG	GG	GG	AA	GG	AA
AX-109328917	A/G	1a	38900597	+	Genome	Source	NA	NA	Genome68368	NA	GG	AA	AA	AA	GG	AA	GG	GG	AA	AA	AA	GG	GG	GG	AA	AA	AA	AA	GG	AA	AA	AA	AA	AA	GG	AA	AG	GG	GG	AA	AA	AA	GG	GG	GG	GG	AA	GG	AA
AX-109833461	G/A	1a	38900635	+	Genome	Source	NA	NA	Genome68368	NA	AA	GG	GG	GG	GG	GG	GG	GG	GG	GG	GG	GG	GG	GG	GG	GG	GG	GG	GG	GG	GG	GG	GG	GG	GG	GG	GG	GG	GG	GG	GG	GG	GG	GG	GG	GG	GG	GG	GG
AX-109939371	C/T	1a	38914151	+	Genome	Source	NA	NA	Genome68368	NA	TT	CC	CC	CC	TT	CC	TT	TT	CC	CC	CC	TT	TT	TT	CC	CC	CC	CC	TT	CC	CC	CC	CC	CC	TT	CC	TC	TT	TT	TC	CC	CC	TT	TT	TT	TT	CC	TT	CC
AX-108749698	G/C	1a	38916932	+	Genome	Source	NA	NA	Genome68368	NA	CC	GG	GG	GG	CC	GG	CC	CC	GG	GG	GG	CC	CC	CC	GG	GG	GG	GG	CC	GG	GG	GG	GG	GG	CC	GG	CG	CC	CC	GG	GG	GG	CC	CC	CC	CC	GG	CC	GG
AX-109416055	G/A	1a	38928306	+	Genome	Source	NA	NA	Genome68368	NA	AA	GG	GG	GG	AA	GG	AA	AA	GG	GG	GG	AA	AA	AA	GG	GG	GG	GG	AA	GG	GG	GG	GG	GG	AA	GG	GG	AA	AA	GG	GG	GG	AA	AA	AA	AA	GG	AA	GG
AX-110947622	G/A	1a	38952448	+	Genome	Source	NA	NA	Genome68368	NA	AA	GG	GG	GG	AA	GG	AA	AA	GG	GG	GG	AA	AA	AA	GG	GG	GG	GG	AA	GG	GG	GG	GG	GG	AA	GG	GG	AA	AA	GG	GG	GG	AA	AA	AA	AA	GG	AA	GG
AX-108977518	C/T	1a	38954157	+	Genome	Source	NA	NA	Genome68368	NA	TT	CC	CC	CC	TT	CC	TT	TT	CC	CC	CC	TT	TT	TT	CC	CC	CC	CC	TT	CC	CC	CC	CC	CC	TT	CC	TC	TT	TT	CC	CC	CC	TT	TT	TT	TT	CC	TT	CC
AX-111452237	A/C	1a	38954297	+	Genome	Source	NA	NA	Genome68368	NA	CC	AA	AA	AA	CC	AA	CC	CC	AA	AA	AA	CC	CC	CC	AA	AA	AA	AA	CC	AA	AA	AA	AA	AA	CC	AA	AC	CC	CC	AA	AA	AA	CC	CC	CC	CC	AA	CC	AA
AX-110367319	T/C	1a	38954993	+	Genome	Source	NA	NA	Genome68368	NA	CC	TT	TT	TT	CC	TT	CC	CC	TT	TT	TT	CC	CC	CC	TT	TT	TT	TT	CC	TT	TT	TT	TT	TT	CC	TT	TT	CC	CC	TT	TT	TT	CC	CC	CC	CC	TT	CC	TT
AX-111677890	T/C	1a	38995042	+	Genome	Source	NA	NA	Genome68368	NA	CC	TT	TT	TT	CC	TT	CC	CC	TT	TT	TT	CC	CC	CC	TT	TT	TT	TT	CC	TT	TT	TT	TT	TT	CC	TT	TT	CC	CC	TT	TC	TT	CC	CC	CC	CC	TT	CC	TT
AX-108804685	A/G	1a	39009829	+	Genome	Source	NA	NA	Genome68368	NA	GG	AA	AA	AA	GG	AA	GG	GG	AA	AA	AA	GG	GG	GG	AA	AA	AA	AA	GG	AA	AA	AA	AA	AA	GG	AA	AA	GG	GG	AA	AA	AA	GG	GG	GG	GG	AA	GG	AA
AX-111473849	C/T	1a	39009880	+	Genome	Source	NA	NA	Genome68368	NA	TT	CC	CC	CC	TT	CC	TT	TT	CC	CC	CC	TT	TT	TT	CC	CC	CC	CC	TT	CC	CC	CC	CC	CC	TT	CC	CC	TT	TT	CC	CC	CC	TT	TT	TT	TT	CC	TT	CC
AX-110990038	T/C	1a	39010201	+	Genome	Source	NA	NA	Genome68368	NA	CC	TT	TT	TT	CC	TT	CC	CC	TT	TT	TT	CC	CC	CC	TT	TT	TT	TT	CC	TT	TT	TT	TT	TT	CC	TT	TT	CC	CC	TT	TT	TT	CC	CC	CC	CC	TT	CC	TT
AX-108855740	T/C	1a	39021662	+	Genome	Source	NA	NA	Genome68368	NA	CC	TT	TT	TT	CC	TT	CC	CC	TT	TT	TT	CC	CC	CC	TT	TT	TT	TT	CC	TT	TT	TT	TT	TT	CC	TT	TT	CC	CC	TT	TT	TT	CC	CC	CC	CC	TT	CC	TT
AX-108892304	C/T	1a	39203030	+	Genome	Source	NA	NA	Genome68368	NA	TT	CC	CC	CC	CC	CC	CC	CC	CC	CC	CC	CC	CC	CC	CC	CC	CC	CC	CC	CC	CC	CC	CC	CC	CC	CC	CC	CC	CC	CC	CC	CC	CC	CC	CC	CC	CC	CC	CC
AX-108883885	T/C	1a	39203129	+	Genome	Source	NA	NA	Genome68368	NA	CC	TT	TT	TT	TT	TT	TT	TT	TT	TT	TT	TT	TT	TT	TT	TT	TT	TT	TT	TT	TT	TT	TT	TT	TT	TT	TT	TT	TT	TT	TT	TT	TT	TT	TT	TT	TT	TT	TT
AX-108731693	T/C	1a	39203673	+	Genome	Source	NA	NA	Genome68368	NA	CC	TT	TT	TT	TT	TT	TT	TT	TT	TT	TT	TT	TT	TT	TT	TT	TT	TT	TT	TT	TT	TT	TT	TT	TT	TT	TT	TT	TT	TT	TT	TT	TT	TT	TT	TT	TT	TT	TT
AX-109469190	C/T	1a	39208926	+	Genome	Source	NA	NA	Genome68368	NA	TT	CC	CC	CC	TT	CC	TT	TT	CC	CC	CC	TT	TT	TT	CC	CC	CC	CC	TT	CC	CC	CC	CC	CC	TT	CC	CC	TT	TT	CC	CC	CC	TT	TT	TT	TT	CC	TT	CC
AX-109483727	A/G	1a	39233129	+	Genome	Source	NA	NA	Genome68368	NA	GG	AA	AA	AA	GG	AA	GG	GG	AA	AA	AA	GG	GG	GG	AA	AA	AA	AA	GG	AA	AA	AA	AA	AA	NN	AA	AA	GG	GG	AA	AA	AA	GG	NN	GG	GG	AA	GG	AA
AX-108869741	T/C	1a	39241263	+	Genome	Source	NA	NA	Genome68368	NA	CC	TT	TT	TT	CC	TT	CC	CC	TT	TT	TT	CC	CC	CC	TT	TT	TT	TT	CC	TT	TT	TT	TT	TT	CC	TT	TT	CC	CC	TT	TT	TT	CC	CC	CC	CC	TT	CC	TT
AX-110467228	G/T	1a	39244067	+	Genome	Source	NA	NA	Genome68368	NA	TT	GG	GG	GG	TT	GG	TT	TT	GG	GG	GG	TT	TT	TT	GG	GG	GG	GG	TT	GG	GG	GG	GG	GG	TT	GG	GG	TT	TT	GG	GG	GG	TT	TT	TT	TT	GG	TT	GG
AX-111681642	T/G	1a	39270479	+	Genome	Source	NA	NA	Genome68368	NA	GG	TT	TT	TT	GG	TT	GG	GG	TT	TT	TT	GG	GG	GG	TT	TT	TT	TT	GG	TT	TT	TT	TT	TT	GG	TT	TT	GG	GG	TT	TT	TT	GG	GG	GG	GG	TT	GG	TT
AX-110968308	G/C	1a	39270679	+	Genome	Source	NA	NA	Genome68368	NA	CC	GG	GG	GG	CC	GG	CC	CC	GG	GG	GG	CC	CC	CC	GG	GG	GG	GG	CC	GG	GG	GG	GG	GG	CC	GG	GG	CC	CC	GG	GG	GG	CC	CC	CC	CC	GG	CC	GG
AX-109102347	T/G	1a	39374102	+	Genome	Source	NA	NA	Genome68368	NA	GG	TT	TT	TT	GG	TT	GG	GG	TT	TT	TT	GG	GG	GG	TT	TT	TT	TT	GG	TT	TT	TT	TT	TT	GG	TT	TT	GG	GG	TT	TT	TT	GG	GG	GG	GG	TT	GG	TT
AX-109825865	C/A	1a	39374355	+	Genome	Source	NA	NA	Genome68368	NA	AA	CC	CC	CC	AA	CC	AA	AA	CC	CC	CC	AA	AA	AA	CC	CC	CC	CC	AA	CC	CC	CC	CC	CC	AA	CC	CC	AA	AA	CC	CC	CC	AA	AA	AA	AA	CC	AA	CC
AX-110568782	T/C	1a	39383564	+	Genome	Source	NA	NA	Genome68368	NA	CC	TT	TT	TT	CC	TT	CC	CC	TT	TT	TT	CC	CC	CC	TT	TT	TT	TT	CC	TT	TT	TT	TT	TT	CC	TT	TT	CC	CC	TT	TT	TT	CC	CC	CC	CC	TT	CC	TT
AX-111508480	G/A	1a	39383797	+	Genome	Source	NA	NA	Genome68368	NA	AA	GG	GG	GG	AA	GG	AA	AA	GG	GG	GG	AA	AA	AA	GG	GG	GG	GG	AA	GG	GG	GG	GG	GG	AA	GG	GG	AA	AA	GG	GG	GG	AA	AA	AA	AA	GG	AA	GG
AX-110937991	G/A	1a	39401779	+	Genome	Source	NA	NA	Genome68368	NA	AA	GG	GG	GG	AA	GG	AA	AA	GG	GG	GG	AA	AA	AA	GG	GG	GG	GG	AA	GG	GG	GG	GG	GG	AA	GG	GG	AA	AA	GG	GG	GG	AA	AA	AA	AA	GG	AA	GG
AX-109834425	G/T	1a	39402089	+	Genome	Source	NA	NA	Genome68368	NA	TT	GG	GG	GG	TT	GG	TT	TT	GG	GG	GG	TT	TT	TT	GG	GG	GG	GG	TT	GG	GG	GG	GG	GG	TT	GG	GG	TT	TT	GG	GG	GG	TT	TT	TT	TT	GG	TT	GG
AX-108898523	A/G	1a	39418410	+	Genome	Source	NA	NA	Genome68368	NA	GG	AA	AA	AA	GG	AA	GG	GG	AA	AA	AA	GG	GG	GG	AA	AA	AA	AA	GG	AA	AA	AA	AA	AA	GG	AA	AG	GG	GG	AA	AA	AA	GG	GG	GG	GG	AA	GG	AA
AX-111241564	T/C	1a	39422746	+	Genome	Source	NA	NA	Genome68368	NA	CC	TT	TT	TT	CC	TT	CC	CC	TT	TT	TT	CC	CC	CC	TT	TT	TT	TT	CC	TT	TT	TT	TT	TT	CC	TT	TT	CC	CC	TT	TT	TT	CC	CC	CC	CC	TT	CC	TT
AX-111579941	T/C	1a	39423610	+	Genome	Source	NA	NA	Genome68368	NA	CC	TT	TT	TT	CC	TT	CC	CC	TT	TT	TT	CC	CC	CC	TT	TT	TT	TT	CC	TT	TT	TT	TT	TT	CC	TT	TC	CC	CC	TT	TT	TT	CC	CC	CC	CC	TT	CC	TT
AX-110717732	G/A	1a	39424989	+	Genome	Source	NA	NA	Genome68368	NA	AA	GG	GG	GG	AA	GG	AA	AA	GG	GG	GG	AA	AA	AA	GG	GG	GG	GG	AA	GG	GG	GG	GG	GG	AA	GG	GG	AA	AA	GG	GG	GG	AA	AA	AA	AA	GG	AA	GG
AX-111146982	C/T	1a	39426843	+	Genome	Source	NA	NA	Genome68368	NA	TT	CC	CC	CC	CC	CC	CC	CC	CC	CC	CC	CC	CC	CC	CC	CC	CC	CC	CC	CC	CC	CC	CC	CC	CC	CC	CC	CC	CC	CC	CC	CC	CC	CC	CC	CC	CC	CC	CC
AX-109455431	G/A	1a	39426899	+	Genome	Source	NA	NA	Genome68368	NA	AA	GG	GG	GG	AA	GG	AA	AA	GG	GG	GG	AA	AA	AA	GG	GG	GG	GG	AA	GG	GG	GG	GG	GG	AA	GG	GG	AA	AA	GG	GG	GG	AA	AA	AA	AA	GG	AA	GG
AX-111683982	T/G	1a	39427830	+	Genome	Source	NA	NA	Genome68368	NA	GG	TT	TT	TT	GG	TT	GG	GG	TT	TT	TT	GG	GG	GG	TT	TT	TT	TT	GG	TT	TT	TT	TT	TT	GG	TT	TT	GG	GG	TT	TT	TT	GG	GG	GG	GG	TT	GG	TT
AX-89603840	A/G	1a	39428089	+	Genome	Source	NA	NA	Genome68368	NA	GG	AA	AA	AA	GG	AA	GG	GG	AA	AA	AA	GG	GG	GG	AA	AA	AA	AA	GG	AA	AA	AA	AA	AA	GG	AA	AA	GG	GG	AA	AA	AA	GG	GG	GG	GG	AA	GG	AA
AX-109457318	T/C	1a	39462314	+	Genome	Source	NA	NA	Genome68368	NA	CC	TT	TT	TT	CC	TT	CC	CC	TT	TT	TT	CC	CC	CC	TT	TT	TT	TT	CC	TT	TT	TT	TT	TT	CC	TT	TT	CC	CC	TT	TT	TT	CC	CC	CC	CC	TT	CC	TT
AX-111731127	T/C	1a	39464118	+	Genome	Source	NA	NA	Genome68368	NA	CC	TT	TT	TT	CC	TT	CC	CC	TT	TT	TT	CC	CC	CC	TT	TT	TT	TT	CC	TT	TT	TT	TT	TT	CC	TT	TT	CC	CC	TC	TT	TT	CC	CC	CC	CC	TT	CC	TT
AX-108870019	G/A	1a	39465353	+	Genome	Source	NA	NA	Genome68368	NA	AA	GG	GG	GG	AA	GG	AA	AA	GG	GG	GG	AA	AA	AA	GG	GG	GG	GG	AA	GG	GG	GG	GG	GG	AA	GG	GG	AA	AA	GG	GG	GG	AA	AA	AA	AA	GG	AA	GG
AX-111042358	G/A	1a	39467066	+	Genome	Source	NA	NA	Genome68368	NA	AA	GG	GG	GG	AA	GG	AA	AA	GG	GG	GG	AA	AA	AA	GG	GG	GG	GG	AA	GG	GG	GG	GG	GG	AA	GG	NN	AA	AA	GG	GG	GG	AA	AA	AG	NN	GG	AA	GG
AX-111029668	A/G	1a	39467638	+	Genome	Source	NA	NA	Genome68368	NA	GG	AA	AA	AA	GG	AA	GG	GG	AA	AA	AA	GG	GG	GG	AA	AA	AA	AA	GG	AA	AA	AA	AA	AA	GG	AA	AA	GG	GG	AA	AA	AA	GG	GG	GG	GG	AA	GG	AA
AX-110422996	T/C	1a	39467802	+	Genome	Source	NA	NA	Genome68368	NA	CC	TT	TT	TT	CC	TT	CC	CC	TT	TT	TT	CC	CC	CC	TT	TT	TT	TT	CC	TT	TT	TT	TT	TT	CC	TT	TT	CC	CC	TT	TT	TT	CC	CC	CC	CC	TT	CC	TT
AX-111190232	G/T	1a	39468044	+	Genome	Source	NA	NA	Genome68368	NA	TT	GG	GG	GG	TT	GG	TT	TT	GG	GG	GG	TT	TT	TT	GG	GG	GG	GG	TT	GG	GG	GG	GG	GG	TT	GG	GG	TT	TT	GG	GG	GG	TT	TT	TT	TT	GG	TT	GG
AX-109852208	G/A	1a	39468822	+	Genome	Source	NA	NA	Genome68368	NA	AA	GG	GG	GG	AA	GG	AA	AA	GG	GG	GG	AA	AA	AA	GG	GG	GG	GG	AA	GG	GG	GG	GG	GG	AA	GG	GG	AA	AA	GG	GG	GG	AA	AA	AA	AA	GG	AA	GG
AX-109477282	G/C	1a	39470201	+	Genome	Source	NA	NA	Genome68368	NA	CC	GG	GG	GG	CC	GG	CC	CC	GG	GG	GG	CC	CC	CC	GG	GG	GG	GG	CC	GG	GG	GG	GG	GG	CC	GG	GG	CC	CC	GG	GG	GG	CC	CC	CC	CC	GG	CC	GG
AX-109889298	C/T	1a	39470234	+	Genome	Source	NA	NA	Genome68368	NA	TT	CC	CC	CC	TT	CC	TT	TT	CC	CC	CC	TT	TT	TT	CC	CC	CC	CC	TT	CC	CC	CC	CC	CC	TT	CC	CC	TT	TT	CC	CC	CC	TT	TT	TT	TT	CC	TT	CC
AX-111609248	A/G	1a	39470333	+	Genome	Source	NA	NA	Genome68368	NA	GG	AA	AA	AA	GG	AA	GG	GG	AA	AA	AA	GG	GG	GG	AA	AA	AA	AA	GG	AA	AA	AA	AA	AA	GG	AA	AA	GG	GG	AA	AA	AA	GG	GG	GG	GG	AA	GG	AA
AX-111552980	T/C	1a	39470600	+	Genome	Source	NA	NA	Genome68368	NA	CC	TT	TT	TT	CC	TT	CC	CC	TT	TT	TT	CC	CC	CC	TT	TT	TT	TT	CC	TT	TT	TT	TT	TT	CC	TT	TT	CC	CC	TT	TT	TT	CC	CC	CC	CC	TT	CC	TT
AX-109458767	C/T	1a	39470914	+	Genome	Source	NA	NA	Genome68368	NA	TT	CC	CC	CC	TT	CC	TT	TT	CC	CC	CC	TT	TT	TT	CC	CC	CC	CC	TT	CC	CC	CC	CC	CC	TT	CC	CC	TT	TT	CC	CC	CC	TT	TT	TT	TT	CC	TT	CC
AX-111613423	A/G	1a	39470952	+	Genome	Source	NA	NA	Genome68368	NA	GG	AA	AA	AA	GG	AA	GG	GG	AA	AA	AA	GG	GG	GG	AA	AA	AA	AA	GG	AA	AA	AA	AA	AA	GG	AA	AA	GG	GG	AA	AA	AA	GG	GG	GG	GG	AA	GG	AA
AX-110608037	G/T	1a	39481140	+	Genome	Source	NA	NA	Genome68368	NA	TT	GG	GG	GG	TT	GG	TT	TT	GG	GG	GG	TT	TT	TT	GG	GG	GG	GG	TT	GG	GG	GG	GG	GG	TT	GG	GG	TT	TT	GG	GG	GG	TT	TT	TT	TT	GG	TT	GG
AX-109427771	A/G	1a	39481311	+	Genome	Source	NA	NA	Genome68368	NA	GG	AA	AA	AA	GG	AA	GG	GG	AA	AA	AA	GG	GG	GG	AA	AA	AA	AA	GG	AA	AA	AA	AA	AA	GG	AA	AA	GG	GG	AA	AA	AA	GG	GG	GG	GG	AA	GG	AA
AX-89334974	T/C	1a	39482015	+	Genome	Source	NA	NA	Genome68368	NA	CC	TT	TT	TT	CC	TT	CC	CC	TT	TT	TT	CC	CC	CC	TT	TT	TT	TT	CC	TT	TT	TT	TT	TT	CC	TT	TT	CC	CC	TT	TT	TT	CC	CC	CC	CC	TT	CC	TT
AX-110015766	T/C	1a	39482054	+	Genome	Source	NA	NA	Genome68368	NA	CC	TT	TT	TT	CC	TT	CC	CC	TT	TT	TT	CC	CC	CC	TT	TT	TT	TT	CC	TT	NN	TT	TT	TT	CC	TT	TT	CC	CC	TT	NN	TT	CC	CC	CC	CC	TT	CC	TT
AX-110998153	C/T	1a	39482584	+	Genome	Source	NA	NA	Genome68368	NA	TT	CC	CC	CC	TT	CC	TT	TT	CC	CC	CC	TT	TT	TT	CC	CC	CC	CC	TT	CC	CC	CC	CC	CC	NN	CC	CC	TT	TT	CC	CC	CC	TT	TT	TT	TT	CC	NN	CC
AX-111652672	A/G	1a	39488492	+	Genome	Source	NA	NA	Genome68368	NA	GG	AA	AA	AA	GG	AA	GG	GG	AA	AA	AA	GG	GG	GG	AA	AA	AA	AA	GG	AA	AA	AA	AA	AA	GG	AA	AG	GG	GG	AA	AA	AA	GG	GG	GG	GG	AA	GG	AA
AX-108833181	C/T	1a	39488527	+	Genome	Source	NA	NA	Genome68368	NA	TT	CC	CC	CC	TT	CC	TT	TT	CC	CC	CC	TT	TT	TT	CC	CC	CC	CC	TT	CC	CC	CC	CC	CC	TT	CC	CC	TT	TT	CC	CC	CC	TT	TT	TT	TT	CC	TT	CC
AX-111057826	T/C	1a	39488815	+	Genome	Source	NA	NA	Genome68368	NA	CC	TT	TT	TT	CC	TT	CC	CC	TT	TT	TT	CC	CC	CC	TT	TT	TT	TT	CC	TT	TT	TT	TT	TT	CC	TT	TT	CC	CC	TT	TT	TT	CC	CC	CC	CC	TT	CC	TT
AX-111555782	A/C	1a	39743353	+	Genome	Source	NA	NA	Genome68368	NA	CC	AA	AA	AA	CC	AA	CC	CC	AA	AA	AA	CC	CC	CC	AA	AA	AA	AA	CC	AA	AA	AA	AA	AA	CC	AA	NN	CC	CC	AA	AA	AA	CC	CC	CC	CC	AA	CC	AA
AX-110580096	G/A	1a	39749007	+	Genome	Source	NA	NA	Genome68368	NA	AA	GG	GG	GG	AA	GG	AA	AA	GG	GG	GG	AA	AA	AA	GG	GG	GG	GG	AA	GG	GG	GG	GG	GG	AA	GG	GG	AA	AA	GG	GG	GG	AA	AA	AA	AA	GG	AA	NN
AX-109340279	C/T	1a	39873815	+	Genome	Source	NA	NA	Genome68368	NA	TT	CC	CC	CC	TT	CC	TT	TT	CC	CC	CC	TT	TT	TT	CC	CC	CC	CC	TT	CC	CC	CC	CC	CC	TT	CC	CC	TT	TT	CC	CC	CC	TT	TT	TT	TT	CC	TT	CC
AX-110016374	T/C	1a	40091507	+	Genome	Source	NA	NA	Genome68368	NA	CC	TT	TT	TT	CC	TT	CC	CC	TT	TT	TT	CC	CC	CC	TT	TT	TT	TT	CC	TT	TT	TT	TT	TT	CC	TT	TT	CC	CC	TT	TT	TT	CC	CC	CC	CC	TT	CC	TT
AX-109820104	T/G	1a	40240505	+	Genome	Source	NA	NA	Genome68368	NA	GG	TT	TT	TT	GG	TT	GG	GG	TT	TT	TT	GG	GG	GG	TT	TT	TT	TT	GG	TT	TT	TT	TT	TT	GG	TT	TT	GG	GG	TT	TT	TT	GG	GG	GG	GG	TT	GG	TT
AX-110674950	G/T	1a	40495595	+	Genome	Source	NA	NA	Genome68368	NA	TT	GG	GG	GG	TT	GG	TT	TT	GG	GG	GG	TT	TT	TT	GG	GG	GG	GG	TT	GG	GG	GG	GG	GG	TT	GG	GG	TT	TT	GG	GG	GG	TT	TT	TT	TT	GG	TT	GG
AX-110500599	C/T	1a	40553866	+	Genome	Source	NA	NA	Genome68368	NA	TT	CC	CC	CC	TT	CC	TT	TT	CC	CC	CC	TT	TT	TT	CC	CC	CC	CC	TT	CC	CC	CC	CC	CC	TT	CC	CC	TT	TT	CC	CC	CC	TT	TT	TT	TT	CC	TT	CC
AX-110605790	A/G	1a	40556861	+	Genome	Source	NA	NA	Genome68368	NA	GG	AA	AA	AA	GG	AA	GG	GG	AA	AA	AA	GG	GG	GG	AA	AA	AA	AA	GG	AA	AA	AA	AA	AA	GG	AA	AA	GG	GG	AA	AA	AA	GG	GG	GG	GG	AA	GG	AA
AX-108939243	C/T	1a	40584607	+	Genome	Source	NA	NA	Genome68368	NA	TT	CC	CC	CC	TT	CC	TT	TT	CC	CC	CC	TT	TT	TT	CC	CC	CC	CC	TT	CC	CC	CC	CC	CC	TT	CC	CC	TT	TT	CC	CC	CC	TT	TT	TT	TT	CC	TT	CC
AX-110393089	C/T	1a	40667009	+	Genome	Source	NA	NA	Genome68368	NA	TT	CC	CC	CC	TT	CC	TT	TT	CC	CC	CC	TT	TT	TT	CC	CC	CC	CC	TT	CC	CC	CC	CC	CC	TT	CC	CC	TT	TT	CC	CC	CC	TT	TT	TT	TT	CC	TT	CC
AX-108888974	T/C	1a	40669173	+	Genome	Source	NA	NA	Genome68368	NA	CC	TT	TT	TT	CC	TT	CC	CC	TT	TT	TT	CC	CC	CC	TT	TT	TT	TT	CC	TT	TT	TT	TT	TT	CC	TT	TT	CC	CC	TT	TT	TT	CC	CC	CC	CC	TT	CC	TT
AX-109479823	T/G	1a	40948550	+	Genome	Source	NA	NA	Genome68368	NA	GG	TT	TT	TT	GG	TT	GG	GG	TT	TT	TT	GG	GG	GG	TT	TT	TT	TT	GG	TT	TT	TT	TT	TT	GG	TT	TT	GG	GG	TT	TT	TT	GG	GG	GG	GG	TT	GG	TT
AX-109938347	G/A	1a	40951127	+	Genome	Source	NA	NA	Genome68368	NA	AA	GG	GG	GG	AA	GG	AA	AA	GG	GG	GG	AA	AA	AA	GG	GG	GG	GG	AA	GG	GG	GG	GG	GG	AA	GG	GG	AA	AA	GG	GG	GG	AA	AA	AA	AA	GG	AA	GG
AX-108795329	A/G	1a	40957469	+	Genome	Source	NA	NA	Genome68368	NA	GG	AA	AA	AA	GG	AA	GG	GG	AA	AA	AA	GG	GG	GG	AA	AA	AA	AA	GG	AA	AA	AA	AA	AA	GG	AA	AA	GG	GG	AA	AA	AA	GG	GG	GG	GG	AA	GG	AA
AX-110402352	C/T	1a	40968004	+	Genome	Source	NA	NA	Genome68368	NA	TT	CC	CC	CC	TT	CC	TT	TT	CC	CC	CC	TT	TT	TT	CC	CC	CC	CC	TT	CC	CC	NN	CC	CC	TT	CC	NN	TT	TT	CC	CC	CC	TT	TT	TT	TT	CC	TT	CC
AX-111460308	G/A	1a	41112675	+	Genome	Source	NA	NA	Genome68368	NA	AA	GG	GG	GG	AA	GG	AA	AA	GG	GG	GG	AA	AA	AA	GG	GG	GG	GG	AA	GG	GG	GG	GG	GG	AA	GG	GG	AA	AA	GG	GG	GG	AA	AA	AA	AA	GG	AA	GG
AX-110918465	A/G	1a	41133483	+	Genome	Source	NA	NA	Genome68368	NA	GG	AA	AA	AA	GG	AA	GG	GG	AA	AA	AA	GG	GG	GG	AA	AA	AA	AA	GG	AA	AA	AA	AA	AA	GG	AA	AA	GG	GG	AA	AA	AA	GG	GG	GG	GG	AA	GG	AA
AX-108825871	G/A	1a	41133524	+	Genome	Source	NA	NA	Genome68368	NA	AA	GG	GG	GG	AA	GG	AA	AA	GG	GG	GG	AA	AA	AA	GG	GG	GG	GG	AA	GG	GG	GG	GG	GG	AA	GG	GG	AA	AA	AG	GG	GG	AA	AA	AA	AA	GG	AA	GG
AX-109465823	A/G	1a	41139037	+	Genome	Source	NA	NA	Genome68368	NA	GG	AA	AA	AA	GG	AA	GG	GG	AA	AA	AA	GG	GG	GG	AA	AA	AA	AA	GG	AA	AA	AA	AA	AA	GG	AA	AA	GG	GG	AA	AA	AA	GG	GG	GG	GG	AA	GG	AA
AX-108797649	G/A	1a	41300457	+	Genome	Source	NA	NA	Genome68368	NA	AA	GG	GG	GG	AA	GG	AA	AA	GG	GG	GG	AA	AA	AA	GG	GG	GG	GG	AA	GG	GG	GG	GG	GG	AA	GG	GG	AA	AA	GG	GG	GG	AA	AA	AA	AA	GG	AA	GG
AX-111231046	C/T	1a	41348065	+	Genome	Source	NA	NA	Genome68368	NA	CC	CC	CC	CC	CC	CC	CC	CC	CC	CC	CC	CC	CC	CC	CC	CC	CC	CC	CC	CC	CC	CC	CC	CC	CC	CC	CC	CC	CC	CC	CC	CC	CC	CC	CC	CC	CC	CC	CC
AX-110388289	T/C	1a	41353317	+	Genome	Source	NA	NA	Genome68368	NA	TT	TT	TT	TT	TT	TT	TT	TT	TT	TT	TT	TT	TT	TT	TT	TT	TT	TT	TT	TT	TT	TT	TT	TT	TT	TT	TT	TT	TT	TT	TT	TT	TT	TT	TT	TT	TT	TT	TT
AX-111118394	C/T	1a	41422837	+	Genome	Source	NA	NA	Genome68368	NA	CC	CC	CC	CC	CC	CC	CC	CC	CC	CC	CC	CC	CC	CC	CC	CC	CC	CC	CC	CC	CC	CC	CC	CC	CC	CC	CC	CC	CC	CC	CC	CC	CC	CC	CC	CC	CC	CC	CC
AX-109823225	C/G	1a	41426385	+	Genome	Source	NA	NA	Genome68368	NA	CC	CC	CC	CC	CC	CC	CC	CC	CC	CC	CC	CC	CC	CC	CC	CC	CC	CC	CC	CC	CC	CC	CC	CC	CC	CC	CC	CC	CC	CC	CC	CC	CC	CC	CC	CC	CC	CC	CC
AX-109491435	C/T	1a	41465743	+	Genome	Source	NA	NA	Genome68368	NA	CC	CC	CC	CC	CC	CC	CC	CC	CC	CC	CC	CC	CC	CC	CC	CC	CC	CC	CC	CC	CC	CC	CC	CC	CC	CC	CC	CC	CC	CC	CC	CC	CC	CC	CC	CC	CC	CC	CC
AX-109961068	C/T	1a	41487276	+	Genome	Source	NA	NA	Genome68368	NA	CC	CC	CC	CC	CC	CC	CC	CC	CC	CC	CC	CC	CC	CC	CC	CC	CC	CC	CC	CC	CC	CC	CC	CC	CC	CC	CC	CC	CC	CC	CC	CC	CC	CC	CC	CC	CC	CC	CC
AX-109955971	C/T	1a	41490047	+	Genome	Source	NA	NA	Genome68368	NA	CC	CC	CC	CC	CC	CC	CC	CC	CC	CC	CC	CC	CC	CC	CC	CC	CC	CC	CC	CC	CC	CC	CC	CC	CC	CC	CC	CC	CC	CC	CC	CC	CC	CC	CC	CC	CC	CC	CC
AX-109275790	A/G	1a	41498926	+	Genome	Source	NA	NA	Genome68368	NA	AA	AA	AA	AA	AA	AA	AA	AA	AA	AA	AA	AA	AA	AA	AA	AA	AA	AA	AA	AA	AA	AA	AA	AA	AA	AA	AA	AA	AA	AA	AA	AA	AA	AA	AA	AA	AA	AA	AA
AX-109906487	G/A	1a	41500911	+	Genome	Source	NA	NA	Genome68368	NA	GG	GG	GG	GG	GG	GG	GG	GG	GG	GG	GG	GG	GG	GG	GG	GG	GG	GG	GG	GG	GG	GG	GG	GG	GG	GG	GG	GG	GG	GG	GG	GG	GG	GG	GG	GG	GG	GG	GG
AX-109440537	C/T	1a	41696443	+	Genome	Source	NA	NA	Genome68368	NA	CC	CC	CC	CC	CC	CC	CC	CC	CC	CC	CC	CC	CC	CC	CC	CC	CC	CC	CC	CC	CC	CC	CC	CC	CC	CC	CC	CC	CC	CC	CC	CC	CC	CC	CC	CC	CC	CC	CC
AX-109505517	G/A	1a	41699823	+	Genome	Source	NA	NA	Genome68368	NA	GG	GG	GG	GG	GG	GG	GG	GG	GG	GG	GG	GG	GG	GG	GG	GG	GG	GG	GG	GG	GG	GG	GG	GG	GG	GG	GG	GG	GG	GG	GG	GG	GG	GG	GG	GG	GG	GG	GG
AX-109411093	C/T	1a	41712222	+	Genome	Source	NA	NA	Genome68368	NA	CC	CC	CC	CC	CC	CC	CC	CC	CC	CC	CC	CC	CC	CC	CC	CC	CC	CC	CC	CC	CC	CC	CC	CC	CC	CC	CC	CC	CC	CC	CC	CC	CC	CC	CC	CC	CC	CC	CC
AX-110616740	G/A	1a	41712457	+	Genome	Source	NA	NA	Genome68368	NA	GG	GG	GG	GG	GG	GG	GG	GG	GG	GG	GG	GG	GG	GG	GG	GG	GG	GG	GG	GG	GG	GG	GG	GG	GG	GG	GG	GG	GG	GG	GG	GG	GG	GG	GG	GG	GG	GG	GG
AX-111080808	T/C	1a	41815769	+	Genome	Source	NA	NA	Genome68368	NA	CC	TT	TT	TT	CC	TT	CC	CC	TT	TT	TT	CC	CC	CC	TT	TT	TT	TT	CC	TT	TT	TT	TT	TT	CC	TT	TT	CC	CC	TT	TT	TT	CC	CC	CC	CC	TT	CC	TT
AX-110535022	C/T	1a	41820720	+	Genome	Source	NA	NA	Genome68368	NA	TT	CC	CC	CC	TT	CC	TT	TT	CC	CC	CC	TT	TT	TT	CC	CC	CC	CC	TT	CC	CC	CC	CC	CC	TT	CC	CC	TT	TT	CC	CC	CC	TT	TT	TT	TT	CC	TT	CC
AX-109607151	C/T	1a	41821305	+	Genome	Source	NA	NA	Genome68368	NA	TT	CC	CC	CC	TT	CC	TT	TT	CC	CC	CC	TT	TT	TT	CC	CC	CC	CC	TT	CC	CC	CC	CC	CC	TT	CC	CC	TT	TT	CC	CC	CC	TT	TT	TT	TT	CC	TT	CC
AX-109383570	G/A	1a	41821776	+	Genome	Source	NA	NA	Genome68368	NA	AA	GG	GG	GG	AA	GG	AA	AA	GG	GG	GG	AA	AA	AA	GG	GG	GG	GG	AA	GG	GG	GG	GG	GG	AA	GG	GG	AA	AA	GG	GG	GG	AA	AA	AA	AA	GG	AA	GG
AX-109344845	T/A	1a	41821981	+	Genome	Source	NA	NA	Genome68368	NA	AA	TT	TT	TT	AA	TT	AA	AA	TT	TT	TT	AA	AA	AA	TT	TT	TT	TT	AT	TT	TT	TT	TT	TT	AA	TT	TT	AA	AA	TT	TT	TT	AA	AA	AA	AA	TT	AA	TT
AX-108911323	A/G	1a	41843356	+	Genome	Source	NA	NA	Genome68368	NA	GG	AA	AA	AA	GG	AA	GG	GG	AA	AA	AA	GG	GG	GG	AA	AA	AA	AA	GG	AA	AA	AA	AA	AA	GG	AA	AA	GG	GG	AA	AA	AA	GG	GG	GG	GG	AA	GG	AA
AX-109484501	C/G	1a	41846179	+	Genome	Source	NA	NA	Genome68368	NA	GG	CC	CC	CC	GG	CC	GG	GG	CC	CC	CC	GG	GG	GG	CC	CC	CC	CC	GG	CC	CC	CC	CC	CC	GG	CC	CC	GG	GG	CC	CC	CC	GG	GG	GG	GG	CC	GG	CC
AX-109472693	C/T	1a	41846296	+	Genome	Source	NA	NA	Genome68368	NA	TT	CC	CC	CC	TT	CC	TT	TT	CC	CC	CC	TT	TT	TT	CC	CC	CC	CC	TT	CC	CC	CC	CC	CC	TT	CC	CC	TT	TT	CC	CC	CC	TT	TT	TT	TT	CC	TT	CC
AX-110476591	G/A	1a	41871746	+	Genome	Source	NA	NA	Genome68368	NA	AA	GG	GG	GG	AA	GG	AA	AA	GG	GG	GG	AA	AA	AA	GG	GG	GG	GG	AA	GG	GG	GG	GG	GG	AA	GG	GG	AA	AA	GG	GG	GG	AA	AA	AA	AA	GG	AA	GG
AX-89321423	C/T	1a	41871904	+	Genome	Source	NA	NA	Genome68368	NA	TT	CC	CC	CC	TT	CC	TT	TT	CC	CC	CC	TT	TT	TT	CC	CC	CC	CC	TT	CC	CC	CC	CC	CC	TT	CC	NN	TT	TT	CC	CC	CC	TT	TT	TT	TT	CC	TT	CC
AX-109101747	A/G	1a	42062794	+	Genome	Source	NA	NA	Genome68368	NA	GG	AA	AA	AA	GG	AA	GG	GG	AA	AA	AA	GG	GG	GG	AA	AA	AA	AA	GG	AA	AA	AA	AA	AA	GG	AA	AA	GG	GG	AA	AA	AA	GG	GG	GG	GG	AA	GG	AA
AX-111727588	G/A	1a	42066434	+	Genome	Source	NA	NA	Genome68368	NA	AA	GG	GG	GG	AA	GG	AA	AA	GG	GG	GG	AA	AA	AA	GG	GG	GG	GG	AA	GG	GG	GG	GG	GG	AA	GG	GG	AA	AA	GG	GG	GG	AA	AA	AA	AA	GG	AA	GG
AX-110504576	A/G	1a	42067709	+	Genome	Source	NA	NA	Genome68368	NA	GG	AA	AA	AA	GG	AA	GG	GG	AA	AA	AA	GG	GG	GG	AA	AA	AA	AA	GG	AA	NN	AA	AA	AA	GG	AA	AA	GG	GG	AA	AA	AA	GG	GG	GG	GG	AA	GG	AA
AX-109401659	A/C	1a	42097882	+	Genome	Source	NA	NA	Genome68368	NA	CC	AA	AA	AA	CC	AA	CC	CC	AA	AA	AA	CC	CC	CC	AA	AA	AA	AA	CC	AA	AA	AA	AA	AA	CC	AA	AA	CC	CC	AA	AA	AA	CC	CC	CC	CC	AA	CC	AA
AX-89777926	A/G	1a	42098041	+	Genome	Source	NA	NA	Genome68368	NA	GG	AA	AA	AA	GG	AA	GG	GG	AA	AA	AA	GG	GG	GG	AA	AA	AA	AA	GG	AA	AA	AA	AA	AA	GG	AA	AA	GG	GG	AA	AA	AA	GG	GG	GG	GG	AA	GG	AA
AX-109399897	G/C	1a	42111365	+	Genome	Source	NA	NA	Genome68368	NA	CC	GG	GG	GG	CC	GG	CC	CC	GG	GG	GG	CC	CC	CC	GG	GG	GG	GG	CC	GG	GG	GG	GG	GG	CC	GG	GG	CC	CC	GG	GG	GG	CC	CC	CC	CC	GG	CC	GG
AX-109818498	C/G	1a	42111608	+	Genome	Source	NA	NA	Genome68368	NA	GG	CC	CC	CC	GG	CC	GG	GG	CC	CC	CC	GG	GG	GG	CC	CC	CC	CC	GG	CC	CC	CC	CC	CC	GG	CC	CC	GG	GG	CC	CC	CC	GG	GG	GG	GG	CC	GG	CC
AX-111696553	C/T	1a	42114131	+	Genome	Source	NA	NA	Genome68368	NA	TT	CC	CC	CC	TT	CC	TT	TT	CC	CC	CC	TT	TT	TT	CC	CC	CC	CC	TT	CC	CC	CC	CC	CC	TT	CC	CC	TT	TT	CC	CC	CC	TT	TT	TT	TT	CC	TT	CC
AX-110435995	C/T	1a	42114506	+	Genome	Source	NA	NA	Genome68368	NA	TT	CC	CC	CC	TT	CC	TT	TT	CC	CC	CC	TT	TT	TT	CC	CC	CC	CC	TT	CC	CC	CC	CC	CC	TT	CC	CC	TT	TT	CC	CC	CC	TT	TT	TT	TT	CC	TT	CC
AX-109898905	A/G	1a	42116621	+	Genome	Source	NA	NA	Genome68368	NA	GG	AA	AA	AA	GG	AA	GG	GG	AA	AA	AA	GG	GG	GG	AA	AA	AA	AA	GG	AA	AA	AA	AA	AA	GG	AA	AA	GG	GG	AA	AA	AA	GG	GG	GG	GG	AA	GG	AA
AX-108735944	T/C	1a	42128450	+	Genome	Source	NA	NA	Genome68368	NA	CC	TT	TT	TT	CC	TT	CC	CC	TT	TT	TT	CC	CC	CC	TT	TT	TT	TT	CC	TT	TT	TT	TT	TT	CC	TT	NN	CC	CC	TT	TT	TT	CC	CC	CC	CC	TT	CC	TT
AX-110969763	A/G	1a	42133215	+	Genome	Source	NA	NA	Genome68368	NA	GG	AA	AA	AA	GG	AA	GG	GG	AA	AA	AA	GG	GG	GG	AA	AA	AA	AA	GG	AA	AA	AA	AA	AA	GG	AA	AA	GG	GG	AA	AA	AA	GG	GG	GG	GG	AA	GG	AA
AX-110394228	A/G	1a	42138496	+	Genome	Source	NA	NA	Genome68368	NA	GG	AA	AA	AA	GG	AA	GG	GG	AA	AA	AA	GG	GG	GG	AA	AA	AA	AA	GG	AA	AA	AA	AA	AA	GG	AA	AG	GG	GG	AA	AA	AA	GG	GG	GG	GG	AA	GG	AA
AX-108740572	C/G	1a	42141880	+	Genome	Source	NA	NA	Genome68368	NA	GG	CC	CC	CC	GG	CC	GG	GG	CC	CC	CC	GG	GG	GG	CC	CC	CC	CC	GG	CC	CC	CC	CC	CC	GG	CC	CC	GG	GG	CC	CC	CC	GG	GG	GG	GG	CC	GG	CC
AX-94526630	A/G	1a	42143007	+	Genome	Source	NA	NA	Genome68368	NA	GG	AA	AA	AA	GG	AA	GG	GG	AA	AA	AA	GG	GG	GG	AA	AA	AA	AA	GG	AA	AA	AG	AA	AA	GG	AA	AA	GG	GG	AA	AA	AA	GG	GG	GG	GG	AA	GG	AA
AX-108899745	A/G	1a	42147792	+	Genome	Source	NA	NA	Genome68368	NA	GG	AA	AA	AA	GG	AA	GG	GG	AA	AA	AA	GG	GG	GG	AA	AA	AA	AA	GG	AA	AA	AA	AA	AA	GG	AA	AA	GG	GG	AA	AA	AA	GG	GG	GG	GG	AA	GG	AA
AX-109488837	G/A	1a	42197519	+	Genome	Source	NA	NA	Genome68368	NA	AA	GG	GG	GG	AA	GG	AA	AA	GG	GG	GG	AA	AA	AA	GG	GG	GG	GG	AA	GG	GG	GG	GG	GG	AA	GG	GG	AA	AA	GG	GG	GG	AA	AA	AA	AA	GG	AA	GG
AX-108893454	A/G	1a	42198858	+	Genome	Source	NA	NA	Genome68368	NA	GG	AA	AA	AA	GG	AA	GG	GG	AA	AA	AA	GG	GG	GG	AA	AA	AA	AA	GG	AA	AA	AA	AA	AA	GG	AA	AA	GG	GG	AA	AA	AA	GG	GG	GG	GG	AA	GG	AA
AX-110015171	T/C	1a	42219945	+	Genome	Source	NA	NA	Genome68368	NA	CC	TT	TT	TT	CC	TT	CC	CC	TT	TT	TT	CC	CC	CC	TT	TT	TT	TT	CC	TT	TT	TT	TT	TT	CC	TT	TT	CC	CC	TT	TT	TT	CC	CC	CC	CC	TT	CC	TT
AX-89539537	A/C	1a	42226031	+	Genome	Source	NA	NA	Genome68368	NA	CC	AA	AA	AA	CC	AA	CC	CC	AA	AA	AA	CC	CC	CC	AA	AA	AA	AA	CC	AA	AA	AA	AA	AA	CC	AA	NN	CC	CC	AA	AA	AA	CC	CC	CC	CC	AA	CC	AA
AX-110962653	T/G	1a	42231512	+	Genome	Source	NA	NA	Genome68368	NA	GG	TT	TT	TT	GG	TT	GG	GG	TT	TT	TT	GG	GG	GG	TT	TT	TT	TT	GG	TT	TT	TT	TT	TT	GG	TT	TT	GG	GG	TT	TT	TT	GG	GG	GG	GG	TT	GG	TT
AX-109992582	C/T	1a	42232490	+	Genome	Source	NA	NA	Genome68368	NA	TT	CC	CC	CC	TT	CC	TT	TT	CC	CC	CC	TT	TT	TT	CC	CC	CC	CC	TT	CC	CC	CC	CC	CC	TT	CC	TC	TT	TT	CC	CC	CC	TT	TT	TT	TT	CC	TT	CC
AX-109916988	T/C	1a	42235615	+	Genome	Source	NA	NA	Genome68368	NA	CC	TT	TT	TT	CC	TT	TC	CC	TT	TT	TT	CC	CC	CC	TT	TT	TT	TT	CC	TT	TT	TT	TT	TT	CC	TT	TT	CC	CC	TT	TT	TT	CC	CC	NN	CC	TT	NN	NN
AX-109849609	T/C	1a	42236989	+	Genome	Source	NA	NA	Genome68368	NA	CC	TT	TT	TT	CC	TT	CC	CC	TT	TT	TT	CC	CC	CC	TT	TT	TT	TT	CC	TT	TT	TT	TT	TT	CC	TT	TT	CC	CC	TT	TT	TT	CC	CC	CC	CC	TT	CC	TT
AX-109311969	C/T	1a	42237324	+	Genome	Source	NA	NA	Genome68368	NA	TT	CC	CC	CC	TT	CC	TT	TT	CC	CC	CC	TT	TT	TT	CC	CC	CC	CC	TT	CC	CC	CC	CC	CC	TT	CC	CC	TT	TT	CC	CC	CC	TT	TT	TT	TT	CC	TT	CC
AX-89323257	G/A	1a	42238782	+	Genome	Source	NA	NA	Genome68368	NA	AA	GG	GG	GG	AA	GG	AA	AA	GG	GG	GG	AA	AA	AA	GG	GG	GG	GG	AA	GG	GG	GG	GG	GG	AA	GG	GG	AA	AA	GG	GG	GG	AA	AA	AA	AA	GG	AA	GG
AX-110971653	A/G	1a	42357296	+	Genome	Source	NA	NA	Genome68368	NA	GG	AA	AA	AA	GG	AA	GG	GG	AA	AA	AA	GG	GG	GG	AA	AA	AA	AA	GG	AA	AA	AA	AA	AA	GG	AA	AA	GG	GG	AA	AA	AA	GG	GG	GG	GG	AA	GG	AA
AX-109469564	T/C	1a	42393929	+	Genome	Source	NA	NA	Genome68368	NA	CC	TT	TT	TT	CC	TT	CC	CC	TT	TT	TT	CC	CC	CC	TT	TT	TT	TT	CC	TT	TT	TT	TT	TT	CC	TT	TT	CC	CC	TT	TT	TT	CC	CC	CC	CC	TT	CC	TT
AX-108734963	A/G	1a	42796644	+	Genome	Source	NA	NA	Genome68368	NA	GG	AA	AA	AA	GG	AA	GG	GG	AA	AA	AA	GG	GG	GG	AA	AA	AA	AA	GG	AA	AA	AA	AA	AA	GG	AA	AA	GG	GG	AA	AA	AA	GG	GG	GG	GG	AA	GG	AA
AX-110457499	C/G	1a	42837206	+	Genome	Source	NA	NA	Genome68368	NA	GG	CC	CC	CC	GG	CC	GG	GG	CC	CC	CC	GG	GG	GG	CC	CC	CC	CC	GG	CC	CC	CC	CC	CC	GG	CC	CC	GG	GG	CC	CC	CC	GG	GG	GG	GG	CC	GG	CC
AX-111544923	C/T	1a	42837569	+	Genome	Source	NA	NA	Genome68368	NA	TT	CC	CC	CC	TT	CC	TT	TT	CC	CC	CC	TT	TT	TT	CC	CC	CC	CC	TT	CC	CC	CC	CC	CC	TT	CC	CC	TT	TT	CC	CC	CC	TT	TT	TT	TT	CC	TT	CC
AX-109927872	A/G	1a	42896691	+	Genome	Source	NA	NA	Genome68368	NA	GG	AA	AA	AA	GG	AA	GG	GG	AA	AA	AA	GG	GG	GG	AA	AA	AA	AA	GG	AA	AA	AA	AA	AA	GG	AA	AA	GG	GG	AA	AA	AA	GG	GG	GG	GG	AA	GG	AA
AX-108763305	T/G	1a	42920924	+	Genome	Source	NA	NA	Genome68368	NA	GG	TT	TT	TT	GG	TT	NN	GG	TT	TT	TT	GG	GG	GG	TT	TT	TT	TT	GG	TT	TT	TT	TT	TT	GG	TT	TT	GG	GG	TT	TT	TT	GG	GG	GG	GG	TT	GG	TT
AX-110696221	T/C	1a	42924236	+	Genome	Source	NA	NA	Genome68368	NA	CC	TT	TT	TT	CC	TT	CC	CC	TT	TT	TT	CC	NN	CC	TT	TT	TT	TT	CC	TT	TT	TT	TT	TT	CC	TT	TT	CC	CC	TT	TT	TT	CC	CC	CC	CC	TT	CC	TT
AX-109894414	G/C	1a	42925488	+	Genome	Source	NA	NA	Genome68368	NA	CC	GG	GG	GG	CC	GG	CC	CC	GG	GG	GG	CC	CC	CC	GG	GG	GG	GG	CC	GG	GG	GG	GG	GG	CG	GG	GG	CC	CC	GG	GG	GG	CC	CC	CC	CC	GG	CC	GG
AX-110408736	C/G	1a	42925551	+	Genome	Source	NA	NA	Genome68368	NA	GG	CC	CC	CC	GG	CC	GG	GG	CC	CC	CC	GG	GG	GG	CC	CC	CC	CC	GG	CC	CC	CC	CC	CC	GG	CC	CC	GG	GG	CC	CC	CC	GG	GG	GG	GG	CC	GG	CC
AX-111143507	A/G	1a	43112809	+	Genome	Source	NA	NA	Genome68368	NA	GG	AA	AA	AA	GG	AA	GG	GG	AA	AA	AA	GG	GG	GG	AA	AA	AA	AA	GG	AA	AA	AA	AA	AA	GG	AA	AA	GG	GG	AA	AA	AA	GG	GG	GG	GG	AA	GG	AA
AX-109965999	G/C	1a	43145556	+	Genome	Source	NA	NA	Genome68368	NA	CC	GG	GG	GG	CC	GG	CC	CC	GG	GG	GG	CC	CC	CC	GG	GG	GG	GG	CC	GG	GG	GG	GG	GG	CC	GG	GG	CC	CC	GG	GG	GG	CC	CC	CC	CC	GG	CC	GG
AX-109954487	G/T	1a	43164819	+	Genome	Source	NA	NA	Genome68368	NA	GG	GG	GG	GG	GG	GG	GG	GG	GG	GG	GG	GG	GG	GG	GG	GG	GG	GG	GG	GG	GG	GG	GG	GG	GG	GG	GG	GG	GG	GG	GG	GG	GG	GG	GG	GG	GG	GG	GG
AX-111483102	T/C	1a	43170385	+	Genome	Source	NA	NA	Genome68368	NA	CC	TT	NN	TT	CC	TT	CC	CC	TT	TT	NN	CC	CC	CC	TT	TT	TT	TT	CC	TT	TT	TT	TT	TT	CC	TT	TC	CC	CC	TT	TC	TT	CC	CC	CC	CC	TT	CC	TT
AX-111122071	G/C	1a	43172207	+	Genome	Source	NA	NA	Genome68368	NA	CG	GG	GG	GG	CC	GG	CC	CC	GG	GG	GG	CC	CC	CC	GG	GG	GG	GG	CC	GG	GG	GG	GG	GG	CC	GG	GG	CC	CC	GG	GG	GG	CC	CC	CC	CC	GG	NN	GG
AX-108964223	T/C	1a	43215699	+	Genome	Source	NA	NA	Genome68368	NA	CC	TT	TT	TT	CC	TT	CC	CC	TT	TT	TT	CC	CC	CC	TT	TT	TT	TT	CC	TT	TT	TT	TT	TT	CC	TT	TT	CC	CC	TT	TT	TT	CC	CC	CC	CC	TT	CC	TT
AX-110123162	T/C	1a	43411300	+	Genome	Source	NA	NA	Genome68368	NA	CC	TT	TT	TT	CC	TT	CC	CC	TT	TT	TT	CC	CC	CC	TT	TT	TT	TT	CC	TT	TT	TT	TT	TT	CC	TT	TT	TC	CC	TT	TT	TT	CC	CC	CC	CC	TT	CC	NN
AX-110015143	T/C	1a	43413879	+	Genome	Source	NA	NA	Genome68368	NA	CC	TT	TT	TT	CC	TT	CC	CC	TT	TT	TT	CC	CC	CC	TT	TT	TT	TT	CC	TT	TT	TT	TT	TT	CC	TT	TT	CC	CC	TT	TT	TT	CC	CC	CC	CC	TT	CC	TT
AX-110397379	G/T	1a	43532922	+	Genome	Source	NA	NA	Genome68368	NA	TT	GG	GG	GG	TT	GG	TT	TT	GG	GG	GG	TT	TT	TT	GG	GG	GG	GG	TT	GG	GG	GG	GG	GG	TT	GG	TG	TT	TT	GG	GG	GG	TT	TT	TT	TT	TG	TT	GG
AX-111628090	A/G	1a	43548106	+	Genome	Source	NA	NA	Genome68368	NA	GG	AA	AA	AA	GG	AA	GG	GG	AA	AA	AA	GG	GG	GG	AA	AA	AA	AA	GG	AA	AA	AA	AA	AA	GG	AA	AA	GG	GG	AA	AA	AA	GG	GG	GG	GG	AA	GG	AA
AX-110716450	T/C	1a	43728389	+	Genome	Source	NA	NA	Genome68368	NA	CC	TT	TT	TT	CC	TT	CC	CC	TT	TT	TT	CC	CC	CC	TT	TT	TT	TT	CC	TT	TT	TT	TT	TT	CC	TT	TT	CC	CC	TT	TT	TT	CC	CC	CC	CC	TT	CC	TT
AX-95153267	T/C	1a	43958021	+	Genome	Source	NA	NA	Genome68368	NA	CC	TT	TT	TT	CC	TT	CC	CC	TT	TT	TT	CC	CC	CC	TT	TT	TT	TT	CC	TT	TT	TT	TT	TT	CC	TT	TC	CC	CC	TC	TT	TT	CC	CC	CC	CC	TT	CC	TT
AX-95103258	G/T	1a	43958074	+	Genome	Source	NA	NA	Genome68368	NA	GG	GG	GG	GG	GG	GG	NN	GG	GG	GG	GG	GG	GG	GG	GG	GG	GG	GG	GG	GG	GG	GG	GG	GG	GG	GG	TG	GG	GG	TG	GG	GG	GG	GG	GG	GG	GG	GG	GG
AX-110396408	T/C	1a	44002584	+	Genome	Source	NA	NA	Genome68368	NA	CC	TT	TT	TT	CC	TT	CC	CC	TT	TT	TT	CC	CC	CC	TT	TT	TT	TT	CC	TT	TT	TT	TT	TT	CC	TT	TT	CC	CC	TT	TT	TT	CC	CC	CC	CC	TT	CC	TT
AX-108884461	A/C	1a	44053381	+	Genome	Source	NA	NA	Genome68368	NA	CC	AA	AA	AA	CC	AA	CC	CC	AA	AA	AA	CC	CC	CC	AA	AA	AA	AA	CC	AA	AA	AA	AA	AA	CC	AA	AA	CC	CC	AA	AA	AA	CC	CC	CC	CC	AA	CC	AA
AX-110596224	T/C	1a	44306102	+	Genome	Source	NA	NA	Genome68368	NA	CC	TT	TT	TT	CC	TT	CC	CC	TT	TT	TT	CC	CC	CC	TT	TT	TT	TT	CC	TT	TT	TT	TT	TT	CC	TT	TT	CC	CC	TT	TT	TT	CC	CC	CC	CC	TT	CC	TT
AX-111500046	T/C	1a	44306549	+	Genome	Source	NA	NA	Genome68368	NA	CC	TT	TT	TT	CC	TT	CC	CC	TT	TT	TT	CC	CC	CC	TT	TT	TT	TT	CC	TT	TT	TT	TT	TT	CC	TT	TC	CC	CC	TT	TT	TT	CC	CC	CC	CC	TT	CC	TT
AX-108742977	T/G	1a	44454186	+	Genome	Source	NA	NA	Genome68368	NA	GG	TT	TT	TT	GG	TT	GG	GG	TT	TT	TT	GG	GG	GG	TT	TT	TT	TT	GG	TT	TT	TT	TT	TT	GG	TT	TT	GG	GG	TT	TT	TT	GG	GG	GG	GG	TT	GG	TT
AX-108751979	T/C	1a	44464855	+	Genome	Source	NA	NA	Genome68368	NA	CC	TT	TT	TT	CC	TT	CC	CC	TT	TT	TT	CC	CC	CC	TT	TT	TT	TT	CC	TT	TT	TT	TT	TT	CC	TT	TT	CC	CC	TT	TT	TT	CC	CC	CC	CC	TT	CC	TT
AX-109984302	T/C	1a	44469372	+	Genome	Source	NA	NA	Genome68368	NA	CC	TT	TT	TT	CC	TT	CC	CC	TT	TT	TT	CC	CC	CC	TT	TT	TT	TT	CC	TT	TT	TT	TT	TT	CC	TT	TT	CC	CC	TT	TT	TT	CC	CC	CC	CC	TT	CC	TT
AX-109424910	T/C	1a	44470131	+	Genome	Source	NA	NA	Genome68368	NA	CC	TT	TT	TT	CC	TT	CC	CC	TT	TT	TT	CC	CC	CC	TT	TT	TT	TT	CC	TT	TT	TT	TT	TT	CC	TT	TT	CC	CC	TT	TT	TT	CC	CC	CC	CC	TT	CC	TT
AX-109310725	A/G	1a	44474810	+	Genome	Source	NA	NA	Genome68368	NA	GG	AA	AA	AA	GG	AA	GG	GG	AA	AA	NN	GG	GG	GG	AA	AA	AA	AA	GG	AA	AA	AA	AA	AA	GG	AA	AG	GG	GG	AA	AA	AA	GG	GG	GG	GG	AA	GG	AA
AX-111580313	T/C	1a	44475515	+	Genome	Source	NA	NA	Genome68368	NA	CC	TT	TT	TT	CC	TT	CC	CC	TT	TT	TT	CC	CC	CC	TT	TT	TT	TT	CC	TT	TT	TT	TT	TT	CC	TT	TT	CC	CC	TT	TT	TT	CC	CC	CC	CC	TT	CC	TT
AX-108860038	T/C	1a	44523860	+	Genome	Source	NA	NA	Genome68368	NA	CC	TT	TT	TT	CC	TT	CC	CC	TT	TT	TT	CC	CC	CC	TT	TT	TT	TT	CC	TT	TT	TT	TT	TT	CC	TT	NN	CC	CC	TT	TT	TT	CC	CC	CC	CC	TT	CC	TT
AX-110711991	T/C	1a	44622800	+	Genome	Source	NA	NA	Genome68368	NA	CC	TT	TT	TT	CC	TT	CC	CC	TT	TT	TT	CC	CC	CC	TT	TT	TT	TT	CC	TT	TT	TT	TT	TT	CC	TT	TT	CC	CC	TT	TT	TT	CC	CC	CC	CC	TT	CC	TT
AX-109273441	T/C	1a	44638145	+	Genome	Source	NA	NA	Genome68368	NA	CC	TT	TT	TT	CC	TT	CC	CC	TT	TT	TT	CC	CC	CC	TT	TT	TT	TT	CC	TT	TT	TT	TT	TT	CC	TT	TT	CC	CC	TT	TT	TT	CC	CC	CC	CC	TT	CC	TT
AX-111460654	T/C	1a	44697514	+	Genome	Source	NA	NA	Genome68368	NA	CC	TT	TT	TT	CC	TT	CC	CC	TT	TT	TT	CC	CC	CC	TT	TT	TT	TT	CC	TT	TT	TT	TT	TT	TC	TT	TT	CC	CC	TT	TT	TT	CC	CC	NN	CC	TT	CC	TT
AX-111584859	A/G	1a	44702699	+	Genome	Source	NA	NA	Genome68368	NA	GG	AA	AA	AA	GG	AA	GG	GG	AA	AA	AA	GG	GG	GG	AA	AA	AA	AA	GG	AA	AA	AA	AA	AA	GG	AA	AA	GG	GG	AA	AA	AA	GG	GG	GG	GG	AA	GG	AA
AX-111824664	C/T	1a	44705213	+	Genome	Source	NA	NA	Genome68368	NA	TT	CC	CC	CC	TT	CC	TT	TT	CC	CC	CC	TT	TT	TT	CC	CC	CC	CC	TT	CC	CC	CC	CC	CC	TT	CC	CC	TT	TT	CC	CC	CC	TT	TT	TT	TT	CC	TT	CC
AX-110968306	A/G	1a	44708320	+	Genome	Source	NA	NA	Genome68368	NA	GG	AA	AA	AA	GG	AA	GG	GG	AA	AA	AA	GG	GG	GG	AA	AA	AA	AA	GG	AA	AA	AA	AA	AA	GG	AA	AA	GG	GG	AA	AA	AA	GG	GG	GG	GG	AA	GG	AA
AX-110533115	A/G	1a	44713063	+	Genome	Source	NA	NA	Genome68368	NA	GG	AA	AA	AA	GG	AA	GG	GG	AA	AA	AA	GG	GG	GG	AA	AA	AA	AA	GG	AA	AA	AA	AA	AA	GG	AA	AA	GG	GG	AA	AA	AA	GG	GG	GG	GG	AA	GG	AA
AX-110397990	A/G	1a	44718446	+	Genome	Source	NA	NA	Genome68368	NA	GG	AA	AA	AA	GG	AA	GG	GG	AA	AA	AA	GG	GG	GG	AA	AA	AA	AA	GG	AA	AA	AA	AA	AA	GG	AA	AA	GG	GG	AA	AA	AA	GG	GG	GG	GG	AA	GG	AA
AX-109980939	C/G	1a	44720876	+	Genome	Source	NA	NA	Genome68368	NA	GG	CC	CC	CC	GG	CC	GG	GG	CC	CC	CC	GG	GG	GG	CC	CC	CC	CC	GG	CC	CC	CC	CC	CC	GG	CC	CC	GG	GG	CC	CC	CC	GG	GG	GG	GG	CC	GG	CC
AX-109896141	C/G	1a	44827965	+	Genome	Source	NA	NA	Genome68368	NA	GG	CC	CC	CC	GG	CC	GG	GG	CC	CC	CC	GG	GG	GG	CC	CC	CC	CC	GG	CC	CC	CC	CC	CC	GG	CC	CC	GG	GG	CC	CC	CC	GG	GG	GG	GG	CC	GG	CC
AX-109926252	T/C	1a	45082498	+	Genome	Source	NA	NA	Genome68368	NA	CC	TT	TT	TT	CC	TT	CC	CC	TT	TT	TT	CC	CC	CC	TT	TT	TT	TT	CC	TT	TT	TT	TT	TT	CC	TT	TT	CC	CC	TT	TT	TT	CC	CC	CC	CC	TT	CC	TT
AX-109081513	T/C	1a	45098253	+	Genome	Source	NA	NA	Genome68368	NA	CC	TT	TT	TT	CC	TT	CC	CC	TT	TT	TT	CC	CC	CC	TT	TT	TT	TT	CC	TT	TT	TT	TT	TT	CC	TT	NN	CC	CC	TT	TT	TT	CC	CC	CC	CC	TT	CC	TT
AX-89504717	C/T	1a	45141157	+	Genome	Source	NA	NA	Genome68368	NA	CC	CC	CC	CC	CC	CC	CC	CC	CC	CC	CC	CC	CC	CC	CC	CC	CC	CC	CC	CC	CC	CC	CC	CC	CC	CC	CC	CC	CC	CC	CC	CC	CC	CC	CC	CC	CC	CC	CC
AX-109955303	C/A	1a	45143789	+	Genome	Source	NA	NA	Genome68368	NA	CC	CC	CC	CC	CC	CC	CC	CC	CC	CC	CC	CC	CC	CC	CC	CC	CC	CC	CC	CC	CC	CC	CC	CC	CC	CC	CC	CC	CC	CC	CC	CC	CC	CC	CC	CC	CC	CC	CC
AX-110436846	C/T	1a	45201609	+	Genome	Source	NA	NA	Genome68368	NA	TT	CC	CC	CC	TT	CC	TT	TT	CC	CC	CC	TT	TT	TT	CC	CC	CC	CC	TT	CC	CC	CC	CC	CC	TT	CC	TC	TT	TT	CC	CC	CC	TT	TT	TT	TT	CC	TT	CC
AX-110127942	G/A	1a	45203048	+	Genome	Source	NA	NA	Genome68368	NA	GG	GG	GG	GG	GG	GG	GG	GG	GG	GG	GG	GG	GG	GG	GG	GG	GG	GG	GG	GG	GG	GG	GG	GG	GG	GG	GG	GG	GG	GG	GG	GG	GG	GG	GG	GG	GG	GG	GG
AX-111215536	G/A	1a	45217260	+	Genome	Source	NA	NA	Genome68368	NA	GG	GG	GG	GG	GG	GG	GG	GG	GG	GG	GG	GG	GG	GG	GG	GG	GG	GG	GG	GG	GG	GG	GG	GG	GG	GG	GG	GG	GG	GG	GG	GG	GG	GG	GG	GG	GG	GG	GG
AX-111667041	G/A	1a	45664277	+	Genome	Source	NA	NA	Genome68368	NA	GG	GG	GG	GG	GG	GG	GG	GG	GG	GG	GG	GG	GG	GG	GG	GG	GG	GG	GG	GG	GG	GG	GG	GG	GG	GG	GG	GG	GG	GG	GG	GG	GG	GG	GG	GG	GG	GG	GG
AX-108798015	C/T	1a	45672542	+	Genome	Source	NA	NA	Genome68368	NA	TT	CC	CC	CC	CC	CC	CC	CC	CC	CC	CC	CC	CC	CC	CC	CC	CC	CC	CC	CC	CC	CC	CC	CC	CC	CC	CC	CC	CC	TT	CC	CC	CC	CC	CC	CC	CC	CC	CC
AX-110508193	A/G	1a	45721099	+	Genome	Source	NA	NA	Genome68368	NA	AA	AA	AA	AA	AA	AA	AA	AA	AA	AA	AA	AA	AA	AA	AA	AA	AA	AA	AA	AA	AA	AA	AA	AA	AA	AA	AA	AA	AA	AA	AA	AA	AA	AA	AA	AA	AA	AA	AA
AX-109959060	C/A	1a	45812598	+	Genome	Source	NA	NA	Genome68368	NA	CC	CC	CC	CC	CC	CC	CC	CC	CC	CC	CC	CC	CC	CC	CC	CC	CC	CC	CC	CC	CC	CC	CC	CC	CC	CC	CC	CC	CC	CC	CC	CC	CC	CC	CC	CC	CC	CC	CC
AX-110527733	G/T	1a	46016774	+	Genome	Source	NA	NA	Genome68368	NA	GG	GG	GG	GG	GG	GG	GG	GG	GG	GG	GG	GG	GG	GG	GG	GG	GG	GG	GG	GG	GG	GG	GG	GG	GG	GG	GG	GG	GG	GG	GG	GG	GG	GG	GG	GG	GG	GG	GG
AX-111624170	G/A	1a	46064734	+	Genome	Source	NA	NA	Genome68368	NA	GG	GG	GG	GG	GG	GG	GG	GG	GG	GG	GG	GG	GG	GG	GG	GG	GG	GG	GG	GG	GG	GG	GG	GG	GG	GG	GG	GG	GG	GG	GG	GG	GG	GG	GG	GG	GG	GG	GG
AX-110697408	C/T	1a	46090090	+	Genome	Source	NA	NA	Genome68368	NA	CC	CC	CC	CC	CC	CC	CC	CC	CC	CC	CC	CC	CC	CC	CC	CC	CC	CC	CC	CC	CC	CC	CC	CC	CC	CC	CC	CC	CC	CC	CC	CC	CC	CC	CC	CC	CC	CC	CC
AX-110933811	G/C	1a	46138183	+	Genome	Source	NA	NA	Genome68368	NA	GG	GG	GG	GG	GG	GG	GG	GG	GG	GG	GG	GG	GG	GG	GG	GG	GG	GG	GG	GG	GG	GG	GG	GG	GG	GG	GG	GG	GG	GG	GG	GG	GG	GG	GG	GG	GG	GG	GG
AX-111520349	G/A	1a	46165408	+	Genome	Source	NA	NA	Genome68368	NA	GG	GG	GG	GG	GG	GG	GG	GG	GG	GG	GG	GG	GG	GG	GG	GG	GG	GG	GG	GG	GG	GG	GG	GG	GG	GG	AG	GG	GG	GG	GG	GG	GG	GG	GG	GG	GG	GG	GG
AX-111115568	G/A	1a	46169170	+	Genome	Source	NA	NA	Genome68368	NA	AA	GG	GG	GG	AA	GG	AA	AA	GG	GG	GG	AA	AA	AA	GG	GG	GG	GG	AA	GG	GG	GG	GG	GG	AA	GG	GG	AA	AA	GG	GG	GG	AA	AA	AA	AA	GG	AA	GG
AX-109874864	A/G	1a	46172257	+	Genome	Source	NA	NA	Genome68368	NA	AA	AA	AA	AA	AA	AA	AA	AA	AA	AA	AA	AA	AA	AA	AA	AA	AA	AA	AA	AA	AA	AA	AA	AA	AA	AA	AA	AA	AA	AA	AA	AA	AA	AA	AA	AA	AA	AA	AA
AX-111597077	T/C	1a	46188813	+	Genome	Source	NA	NA	Genome68368	NA	CC	TT	TT	TT	CC	TT	CC	CC	TT	TT	TT	CC	CC	CC	TT	TT	TT	TT	CC	TT	TT	TT	TT	TT	CC	TT	TT	CC	CC	TT	TT	TT	CC	CC	CC	CC	TT	CC	TT
AX-109491105	T/C	1a	46205329	+	Genome	Source	NA	NA	Genome68368	NA	CC	TT	TT	TT	CC	TT	CC	CC	TT	TT	TT	CC	CC	CC	TT	TT	TT	TT	CC	TT	TT	TT	TT	TT	CC	TT	TT	CC	CC	TT	TT	TT	CC	CC	CC	CC	TT	CC	TT
AX-111761296	T/C	1a	46276236	+	Genome	Source	NA	NA	Genome68368	NA	CC	TT	TT	TT	CC	TT	CC	CC	TT	TT	TT	CC	CC	CC	TT	TT	TT	TT	CC	TT	TT	TT	TT	TT	CC	TT	TT	CC	CC	TT	TT	TT	CC	CC	CC	CC	TT	CC	TT
AX-111692232	C/A	1a	46559945	+	Genome	Source	NA	NA	Genome68368	NA	CC	CC	CC	CC	CC	CC	CC	CC	CC	CC	CC	CC	CC	CC	CC	CC	CC	CC	CC	CC	CC	CC	CC	CC	CC	CC	CC	CC	CC	CC	CC	CC	CC	CC	CC	CC	CC	CC	CC
AX-108830921	C/T	1a	46772299	+	Genome	Source	NA	NA	Genome68368	NA	CC	CC	CC	CC	CC	CC	CC	CC	CC	CC	CC	CC	CC	CC	CC	CC	CC	CC	CC	CC	CC	CC	CC	CC	TC	CC	CC	CC	CC	CC	NN	CC	CC	CC	CC	CC	CC	CC	CC
AX-110083752	T/C	1a	46799182	+	Genome	Source	NA	NA	Genome68368	NA	TC	TT	TT	TT	TT	TT	TT	TT	TT	TT	TT	TT	TT	TT	TT	TT	TT	TT	TT	TT	TT	TT	TT	TT	TT	TT	TT	TT	TT	TC	TT	TT	TT	TT	TT	TT	TT	TT	TT
AX-111672799	G/A	1a	47384169	+	Genome	Source	NA	NA	Genome68368	NA	GG	GG	GG	GG	GG	GG	GG	GG	GG	GG	GG	GG	GG	GG	GG	GG	GG	GG	GG	GG	GG	GG	GG	GG	GG	GG	GG	GG	GG	GG	GG	GG	GG	GG	GG	GG	GG	GG	GG
AX-108988313	G/A	1a	47399345	+	Genome	Source	NA	NA	Genome68368	NA	GG	GG	GG	GG	GG	GG	GG	GG	GG	GG	GG	GG	GG	GG	GG	GG	GG	GG	GG	GG	GG	GG	GG	GG	GG	GG	GG	GG	GG	GG	GG	GG	GG	GG	GG	GG	GG	GG	GG
AX-108820136	A/C	1a	48345506	+	Genome	Source	NA	NA	Genome68368	NA	CC	AA	AA	AA	CC	AA	CC	CC	AA	AA	AA	CC	CC	CC	AA	AA	AA	AA	CC	AA	AA	AA	AA	AA	CC	AA	AA	CC	CC	AA	AA	AA	CC	CC	CC	CC	AA	CC	AA
AX-110006847	G/A	1a	48352316	+	Genome	Source	NA	NA	Genome68368	NA	GG	GG	GG	GG	GG	GG	GG	GG	GG	GG	GG	GG	GG	GG	GG	GG	GG	GG	GG	GG	GG	GG	GG	GG	GG	GG	GG	GG	GG	GG	GG	GG	GG	GG	GG	GG	GG	GG	GG
AX-109857531	C/T	1a	48356216	+	Genome	Source	NA	NA	Genome68368	NA	CC	CC	CC	CC	CC	CC	CC	CC	CC	CC	CC	CC	CC	CC	CC	CC	CC	CC	CC	CC	CC	CC	CC	CC	CC	CC	CC	CC	CC	CC	CC	CC	CC	CC	CC	CC	CC	CC	CC
AX-109544018	T/C	1a	48467376	+	Genome	Source	NA	NA	Genome68368	NA	CC	TT	TT	TT	CC	TT	CC	CC	TT	TT	TT	CC	CC	CC	TT	TT	TT	TT	CC	TT	TT	TT	TT	TT	CC	TT	TT	CC	CC	TT	TT	TT	CC	CC	CC	CC	TT	CC	TT
AX-110596436	C/A	1a	48553284	+	Genome	Source	NA	NA	Genome68368	NA	AA	CC	CC	CC	AA	CC	AA	AA	CC	CC	CC	AC	AA	AA	CC	CC	CC	CC	AA	CC	CC	CC	CC	CC	AA	CC	CC	AA	AA	CC	CC	CC	AA	AA	AA	AA	CC	AA	CC
AX-111464456	A/G	1a	48573577	+	Genome	Source	NA	NA	Genome68368	NA	GG	AA	AA	AA	GG	AA	GG	GG	AA	AA	AA	GG	GG	GG	AA	AA	AA	AA	GG	AA	AA	AA	AA	AA	GG	AA	AA	GG	GG	AA	AA	AA	GG	GG	GG	GG	AA	GG	AA
AX-110472359	A/C	1a	48685285	+	Genome	Source	NA	NA	Genome68368	NA	CC	AA	AA	AA	CC	AA	CC	CC	AA	AA	AA	CC	CC	CC	AA	AA	AA	AA	CC	AA	AA	AA	AA	AA	CC	AA	AC	CC	CC	AA	AA	AA	CC	CC	CC	CC	AA	CC	AA
AX-109561072	C/T	1a	48687607	+	Genome	Source	NA	NA	Genome68368	NA	TT	CC	CC	CC	TT	CC	TT	TT	CC	CC	CC	TT	TT	TT	CC	CC	CC	CC	TT	CC	CC	CC	CC	CC	TT	CC	CC	TT	TT	CC	CC	CC	TT	TT	TT	TT	CC	TT	CC
AX-110108162	A/G	1a	48688019	+	Genome	Source	NA	NA	Genome68368	NA	GG	AA	AA	AA	GG	AA	GG	GG	AA	AA	AA	GG	GG	GG	AA	AA	AA	AA	GG	AA	AA	AA	AA	AA	GG	AA	AA	GG	GG	AA	AA	AA	GG	GG	GG	GG	AA	GG	AA
AX-111737467	G/C	1a	48688117	+	Genome	Source	NA	NA	Genome68368	NA	CC	GG	GG	GG	CC	GG	CC	CC	GG	GG	GG	CC	CC	CC	GG	GG	GG	GG	CC	GG	GG	GG	GG	GG	CC	GG	GG	CC	CC	GG	GG	GG	CC	CC	CC	CC	GG	CC	GG
AX-109280535	A/C	1a	48692863	+	Genome	Source	NA	NA	Genome68368	NA	CC	AA	AA	AA	CC	AA	CC	CC	AA	AA	AA	CC	CC	CC	AA	AA	AA	AA	CC	AA	AA	AA	AA	AA	CC	AA	AA	CC	CC	AA	AA	AA	CC	CC	CC	CC	AA	CC	AA
AX-109970003	C/A	1a	48693103	+	Genome	Source	NA	NA	Genome68368	NA	AA	CC	CC	CC	AA	CC	AA	AA	CC	CC	CC	AA	AA	AA	CC	CC	CC	CC	AA	CC	CC	CC	CC	CC	AA	CC	CC	AA	AA	CC	CC	CC	AA	AA	AA	AA	CC	AA	CC
AX-89617013	C/A	1a	48695694	+	Genome	Source	NA	NA	Genome68368	NA	AA	CC	CC	CC	AA	CC	AA	AA	CC	CC	CC	AA	AA	AA	CC	CC	CC	CC	AA	CC	CC	CC	CC	CC	AA	CC	CC	AA	AA	CC	CC	CC	AA	AA	AA	AA	CC	AA	CC
AX-108852509	T/C	1a	48695785	+	Genome	Source	NA	NA	Genome68368	NA	CC	TT	TT	TT	CC	TT	CC	CC	TT	TT	TT	CC	CC	CC	TT	TT	TT	TT	CC	TT	TT	TT	TT	TT	CC	TT	TT	CC	CC	TT	TT	TT	CC	CC	CC	CC	TT	CC	TT
AX-110634237	C/T	1a	48697023	+	Genome	Source	NA	NA	Genome68368	NA	TT	CC	CC	CC	TT	CC	TT	TT	CC	CC	CC	TT	TT	TT	CC	CC	CC	CC	TT	CC	TC	CC	CC	CC	TT	CC	CC	TT	TT	CC	CC	CC	TT	TT	TT	TT	CC	TT	CC
AX-111643957	G/A	1a	48698166	+	Genome	Source	NA	NA	Genome68368	NA	AA	GG	GG	GG	AA	GG	AA	AA	GG	GG	GG	AA	AA	AA	GG	GG	GG	GG	AA	GG	GG	GG	GG	GG	AA	GG	GG	AA	AA	GG	GG	GG	AA	AA	AA	AA	GG	AA	GG
AX-111651747	C/A	1a	48698442	+	Genome	Source	NA	NA	Genome68368	NA	AA	CC	CC	CC	AA	CC	AA	AA	CC	CC	CC	AA	AA	AA	CC	CC	CC	CC	AA	CC	CC	CC	CC	CC	AA	CC	CC	AA	AA	CC	CC	CC	AA	AA	AA	AA	CC	AA	CC
AX-111671664	T/C	1a	48736818	+	Genome	Source	NA	NA	Genome68368	NA	CC	TT	TT	TT	CC	TT	CC	CC	TT	TT	TT	CC	CC	CC	TT	TT	TT	TT	CC	NN	TT	TT	TT	TT	CC	TT	TT	CC	CC	TT	TT	TT	CC	CC	CC	CC	TT	CC	TT
AX-89485437	G/A	1a	48840927	+	Genome	Source	NA	NA	Genome68368	NA	AA	GG	GG	GG	AA	GG	AA	AA	GG	GG	GG	AA	AA	AA	GG	GG	GG	GG	AA	GG	GG	GG	GG	GG	AA	GG	GG	AA	AA	GG	GG	GG	AA	AA	AA	AA	GG	AA	GG
AX-110017294	G/A	1a	48871750	+	Genome	Source	NA	NA	Genome68368	NA	AA	GG	GG	GG	AA	GG	AA	AA	GG	GG	GG	AA	AA	AA	GG	GG	GG	GG	AA	GG	GG	GG	GG	GG	AA	GG	AG	AA	AA	GG	GG	GG	AA	AA	AA	AA	GG	AA	GG
AX-94505680	T/C	1a	48881303	+	Genome	Source	NA	NA	Genome68368	NA	CC	TT	TT	TT	CC	TT	CC	CC	TT	TT	TT	CC	CC	CC	TT	TT	TT	TT	CC	TT	TT	TT	TT	TT	CC	TT	TT	CC	CC	TT	TT	TT	CC	CC	CC	CC	TT	CC	TT
AX-108911903	A/G	1a	48939048	+	Genome	Source	NA	NA	Genome68368	NA	GG	AA	AA	AA	GG	AA	GG	GG	AA	AA	AA	GG	GG	GG	AA	AA	AA	AA	GG	AA	AA	AA	AA	AA	GG	AA	AA	GG	GG	AA	AA	AA	GG	GG	GG	GG	AA	GG	AA
AX-110426895	T/C	1a	50527410	+	Genome	Source	NA	NA	Genome68368	NA	CC	TT	TT	TT	CC	TT	CC	CC	TT	TT	TT	CC	CC	CC	TT	TT	TT	TT	CC	TT	TT	TT	TT	TT	CC	TT	TT	CC	CC	TT	TT	TT	CC	CC	CC	CC	TT	CC	TT
AX-109516486	A/C	1a	50559590	+	Genome	Source	NA	NA	Genome68368	NA	CC	AA	AA	AA	CC	AA	CC	CC	AA	AA	AA	CC	CC	CC	AA	AA	AA	AA	CC	AA	AA	AA	AA	AA	NN	AA	AA	CC	CC	AA	AA	AA	CC	CC	CC	CC	AA	CC	AA
AX-109924831	T/C	1a	50584184	+	Genome	Source	NA	NA	Genome68368	NA	CC	TT	TT	TT	CC	TT	CC	CC	TT	TT	TT	CC	CC	CC	TT	TT	TT	TT	CC	TT	TT	TT	TT	TT	CC	TT	TT	CC	CC	TT	TT	TT	CC	CC	CC	CC	TT	CC	TT
AX-110380917	T/C	1a	50584639	+	Genome	Source	NA	NA	Genome68368	NA	CC	TT	TT	TT	CC	TT	CC	CC	TT	TT	TT	CC	CC	CC	TT	TT	TT	TT	CC	TT	TT	TT	TT	TT	CC	TT	TT	CC	CC	TT	TT	TT	CC	CC	CC	CC	TT	CC	TT
AX-109346068	G/A	1a	50587136	+	Genome	Source	NA	NA	Genome68368	NA	AA	GG	GG	GG	AA	GG	AA	AA	GG	GG	GG	AA	AA	AA	GG	GG	GG	GG	AA	GG	GG	GG	GG	GG	AA	GG	GG	AA	AA	GG	GG	GG	AA	AA	AA	AA	GG	AA	GG
AX-111641476	T/C	1a	50699987	+	Genome	Source	NA	NA	Genome68368	NA	CC	TT	TT	TT	CC	TT	CC	CC	TT	TT	TT	CC	CC	CC	TT	TT	TT	TT	CC	TT	TT	TT	TT	TT	CC	TT	TT	CC	CC	TT	TT	TT	CC	CC	CC	CC	TT	CC	TT
AX-111144953	A/G	1a	50797660	+	Genome	Source	NA	NA	Genome68368	NA	GG	AA	AA	AA	GG	AA	GG	GG	AA	AA	AA	GG	GG	GG	AA	AA	AA	AA	GG	AA	AA	AA	AA	AA	GG	AA	AA	GG	GG	AA	AA	AA	GG	GG	GG	GG	AA	GG	AA
AX-111635517	C/T	1a	50815645	+	Genome	Source	NA	NA	Genome68368	NA	TT	CC	CC	CC	TT	CC	TT	TT	CC	CC	CC	TT	TT	TT	CC	CC	CC	CC	TT	CC	CC	CC	CC	CC	TT	CC	CC	TT	TT	CC	CC	CC	TT	TT	TT	TT	CC	TT	CC
AX-109337531	C/A	1a	50818440	+	Genome	Source	NA	NA	Genome68368	NA	AA	CC	CC	CC	AA	CC	AA	AA	CC	CC	CC	AA	AA	AA	CC	CC	CC	CC	AA	CC	CC	CC	CC	CC	AA	CC	CC	AA	AA	CC	CC	CC	AA	AA	AA	AA	CC	AA	CC
AX-109487098	G/T	1a	51048069	+	Genome	Source	NA	NA	Genome68368	NA	GG	GG	GG	GG	GG	GG	GG	GG	GG	GG	GG	GG	GG	GG	GG	GG	GG	GG	GG	GG	GG	GG	GG	GG	GG	GG	GG	GG	GG	GG	GG	GG	GG	GG	GG	GG	GG	GG	GG
AX-110551348	A/G	1a	51059717	+	Genome	Source	NA	NA	Genome68368	NA	GG	AA	AA	AA	NN	AA	GG	GG	AA	AA	AA	GG	GG	GG	AA	AA	AA	AA	GG	AA	AA	AA	AA	AA	GG	AA	AA	GG	GG	AA	AA	AA	GG	GG	GG	GG	AA	GG	AA
AX-110377976	T/G	1a	51245262	+	Genome	Source	NA	NA	Genome68368	NA	GG	TT	TT	TT	GG	TT	GG	GG	TT	TT	TT	GG	GG	GG	TT	TT	TT	TT	GG	TT	TT	TT	TT	TT	GG	TT	TT	GG	GG	TT	TT	TT	GG	GG	GG	GG	TT	GG	TT
AX-109654181	A/G	1a	51246682	+	Genome	Source	NA	NA	Genome68368	NA	GG	AA	AA	AA	GG	AA	GG	GG	AA	AA	AA	GG	GG	GG	AA	AA	AA	AA	GG	AA	AA	AA	AA	AA	GG	AA	AA	GG	GG	AA	AA	AA	GG	GG	GG	GG	AA	GG	AA
AX-111499607	A/G	1a	51247161	+	Genome	Source	NA	NA	Genome68368	NA	GG	AA	AA	AA	GG	AA	GG	GG	AA	AA	AA	GG	GG	GG	AA	AA	AA	AA	GG	AA	AA	AA	AA	AA	GG	AA	AA	GG	GG	AA	AA	AA	GG	GG	GG	GG	AA	GG	AA
AX-109986286	T/C	1a	51250874	+	Genome	Source	NA	NA	Genome68368	NA	CC	TT	TT	TT	CC	TT	CC	CC	TT	TT	TT	CC	CC	CC	TT	TT	TT	TT	CC	TT	TT	TT	TT	TT	CC	TT	TC	CC	CC	TT	TC	TT	CC	CC	CC	CC	TT	CC	TT
AX-109906742	T/C	1a	51251484	+	Genome	Source	NA	NA	Genome68368	NA	CC	TT	TT	TT	CC	TT	CC	CC	TT	TT	TT	CC	CC	CC	TT	TT	TT	TT	CC	TT	TT	TT	TT	TT	CC	TT	TT	CC	CC	TT	TT	TT	CC	CC	CC	CC	TT	CC	TT
AX-110064204	C/T	1a	51271733	+	Genome	Source	NA	NA	Genome68368	NA	TT	CC	CC	CC	TT	CC	TT	TT	CC	CC	CC	TT	TT	TT	CC	CC	CC	CC	TT	CC	CC	CC	CC	CC	TT	CC	CC	TT	TT	CC	CC	CC	TT	TT	TT	TT	CC	TT	CC
AX-111085279	T/C	1a	51282712	+	Genome	Source	NA	NA	Genome68368	NA	CC	TT	TT	TT	CC	TT	CC	CC	TT	TT	TT	CC	CC	CC	TT	TT	TT	TT	CC	TT	TT	TT	TT	TT	CC	TT	TT	CC	CC	TT	TT	TT	TC	CC	CC	CC	TT	CC	TT
AX-109949918	G/A	1a	51288403	+	Genome	Source	NA	NA	Genome68368	NA	AA	GG	GG	GG	AA	GG	AA	AA	GG	GG	GG	AA	AA	AA	GG	GG	GG	GG	AA	GG	GG	GG	GG	GG	AA	GG	GG	AA	AA	GG	GG	GG	AA	AA	AA	AA	GG	AA	GG
AX-111188408	A/G	1a	51291557	+	Genome	Source	NA	NA	Genome68368	NA	GG	AA	AA	AA	GG	AA	GG	GG	AA	AA	AA	GG	GG	GG	AA	AA	AA	AA	GG	AA	AA	AA	AA	AA	GG	AA	AA	GG	GG	AA	AA	AA	GG	GG	GG	GG	AA	GG	AA
AX-111173501	T/C	1a	51291588	+	Genome	Source	NA	NA	Genome68368	NA	CC	TT	TT	TT	CC	TT	CC	CC	TT	TT	TT	CC	CC	CC	TT	TT	TT	TT	CC	TT	TT	TT	TT	TT	CC	TT	TT	CC	CC	TT	TT	TT	CC	CC	CC	CC	TT	CC	TT
AX-109901943	G/A	1a	51300354	+	Genome	Source	NA	NA	Genome68368	NA	AA	GG	GG	GG	AA	GG	AA	AA	GG	GG	GG	AA	AA	AA	GG	GG	GG	GG	AA	GG	GG	GG	GG	GG	AA	GG	GG	AA	AA	GG	GG	GG	AA	AA	AA	AA	GG	AA	GG
AX-110383702	C/T	1a	51559025	+	Genome	Source	NA	NA	Genome68368	NA	TT	CC	CC	CC	TT	CC	TT	TT	CC	CC	CC	NN	TT	TT	CC	CC	CC	CC	TT	CC	CC	CC	CC	CC	NN	CC	CC	TT	TT	CC	CC	CC	TT	TT	TT	TT	CC	TT	CC
AX-111212068	A/G	1a	51645588	+	Genome	Source	NA	NA	Genome68368	NA	GG	AA	AA	AA	GG	AA	GG	GG	AA	AA	AA	GG	GG	GG	AA	AA	AA	AA	GG	AA	AA	AA	AA	AA	GG	AA	AA	GG	GG	AA	AA	AA	GG	GG	GG	GG	AA	GG	AA
AX-111479797	A/G	1a	51645694	+	Genome	Source	NA	NA	Genome68368	NA	GG	AA	AA	AA	GG	AA	GG	GG	AA	AA	AA	GG	GG	GG	AA	AA	AA	AA	GG	AA	AA	AA	AA	AA	GG	AA	AA	GG	GG	AA	AA	AA	GG	GG	GG	GG	AA	GG	AA
AX-111556986	C/G	1a	51813964	+	Genome	Source	NA	NA	Genome68368	NA	GG	CC	CC	CC	GG	CC	GG	GG	CC	CC	CC	GG	GG	GG	CC	CC	CC	CC	GG	CC	CC	CC	CC	CC	GG	CC	CC	GG	GG	CC	CC	CC	GG	GG	GG	GG	CC	GG	CC
AX-111598440	A/T	1a	51821059	+	Genome	Source	NA	NA	Genome68368	NA	TT	AA	AA	AA	TT	AA	TT	TT	AA	AA	AA	TT	TT	TT	AA	AA	AA	AA	TT	AA	AA	AA	AA	AA	TT	AA	AA	TT	TT	AA	AA	AA	TT	TT	TT	TT	AA	TT	AA
AX-109297893	A/G	1a	51826154	+	Genome	Source	NA	NA	Genome68368	NA	AG	AA	AA	AA	GG	AA	GG	GG	AA	AA	AA	GG	GG	GG	AA	AA	AA	AA	GG	AA	AA	AA	AA	AA	GG	AA	AA	GG	GG	AA	AA	AA	GG	GG	GG	GG	AA	GG	AA
AX-110642899	T/C	1a	51827953	+	Genome	Source	NA	NA	Genome68368	NA	CC	TT	TT	TT	CC	TT	CC	CC	TT	TT	TT	CC	CC	CC	TT	TT	TT	TT	CC	TT	TT	TT	TT	TT	CC	TT	TT	CC	CC	TT	TT	TT	CC	CC	CC	CC	TT	CC	TT
AX-111069569	A/G	1a	51833086	+	Genome	Source	NA	NA	Genome68368	NA	GG	AA	AA	AA	GG	AA	GG	GG	AA	AA	AA	GG	GG	GG	AA	AA	AA	AA	GG	AA	AA	AA	AA	AA	GG	AA	AG	GG	GG	AA	AA	AA	GG	GG	GG	GG	AA	GG	AA
AX-110525138	A/G	1a	51839337	+	Genome	Source	NA	NA	Genome68368	NA	GG	AA	AA	AA	GG	AA	GG	GG	AA	AA	AA	GG	GG	GG	AA	AA	AA	AA	GG	AA	AA	AA	AA	AA	GG	AA	AA	GG	GG	AA	AA	AA	GG	GG	GG	GG	AA	GG	AA
AX-109311322	C/G	1a	51968859	+	Genome	Source	NA	NA	Genome68368	NA	GG	CC	CC	CC	GG	CC	GG	GG	CC	CC	CC	GG	GG	GG	CC	CC	CC	CC	GG	CC	CC	CC	CC	CC	GG	CC	CC	GG	GG	CC	CC	CC	GG	GG	GG	GG	CC	GG	CC
AX-111632869	T/C	1a	52027247	+	Genome	Source	NA	NA	Genome68368	NA	CC	TT	TT	TT	CC	TT	CC	CC	TT	TT	TT	CC	CC	CC	TT	TT	TT	TT	CC	TT	TT	TT	TT	TT	CC	TT	TC	CC	CC	TT	TT	TT	CC	CC	CC	CC	TT	CC	TT
AX-110682939	A/G	1a	52029338	+	Genome	Source	NA	NA	Genome68368	NA	GG	AA	AA	AA	GG	AA	GG	GG	AA	AA	AA	GG	GG	GG	AA	AA	AA	AA	GG	AA	AA	AA	AA	AA	GG	AA	AG	GG	GG	AA	AA	AA	GG	GG	GG	GG	AA	GG	AA
AX-108857302	A/G	1a	52031109	+	Genome	Source	NA	NA	Genome68368	NA	NN	AA	AA	AA	GG	AA	GG	GG	AA	AA	AA	GG	GG	GG	AA	AA	AA	AA	GG	AA	NN	AA	AA	AA	GG	AA	AG	GG	GG	AA	AA	AA	GG	GG	GG	GG	AA	GG	AA
AX-109026070	T/C	1a	52044671	+	Genome	Source	NA	NA	Genome68368	NA	CC	TT	TT	TT	CC	TT	CC	CC	TT	TT	TT	CC	CC	CC	TT	TT	TT	TT	CC	TT	TT	TT	TT	TT	CC	TT	TT	CC	CC	TT	TT	TT	CC	CC	CC	CC	TT	CC	TT
AX-111484807	T/C	1a	52063752	+	Genome	Source	NA	NA	Genome68368	NA	CC	TT	TT	TT	CC	TT	CC	CC	TT	TT	TT	CC	CC	CC	TT	TT	TT	TT	CC	TT	TT	TT	TT	TT	CC	TT	TT	CC	CC	TT	TT	TT	CC	CC	CC	CC	TT	CC	TT
AX-111532060	T/G	1a	52107854	+	Genome	Source	NA	NA	Genome68368	NA	GG	TT	TT	TT	GG	TT	GG	GG	TT	TT	TT	GG	GG	GG	TT	TT	TT	TT	GG	TT	TT	TT	TT	TT	GG	TT	TT	GG	GG	TT	TT	TT	GG	GG	GG	GG	TT	GG	TT
AX-110493162	C/G	1a	52111833	+	Genome	Source	NA	NA	Genome68368	NA	GG	CC	CC	CC	CG	CC	GG	GG	CC	CC	CC	GG	GG	GG	CC	CC	CC	CC	GG	CC	CC	CC	CC	CC	GG	CC	CC	GG	GG	CC	CC	CC	GG	GG	GG	GG	CC	GG	CC
AX-110104777	G/A	1a	52114342	+	Genome	Source	NA	NA	Genome68368	NA	GG	GG	GG	GG	AA	GG	AA	AA	GG	GG	GG	AA	AA	AA	GG	GG	GG	GG	AA	GG	GG	GG	GG	GG	AA	GG	GG	AA	AA	GG	GG	GG	AA	AA	AA	AA	GG	AA	GG
AX-109032836	G/A	1a	52134757	+	Genome	Source	NA	NA	Genome68368	NA	AG	GG	GG	GG	AA	GG	AA	AA	GG	GG	GG	AA	AA	AA	GG	GG	GG	GG	AA	GG	GG	GG	GG	GG	AA	GG	GG	AA	AA	GG	GG	GG	AA	AA	AA	AA	GG	AA	GG
AX-109436242	A/T	1a	52257677	+	Genome	Source	NA	NA	Genome68368	NA	TT	AA	AA	AA	TT	AA	TT	TT	AA	AA	AA	TT	TT	TT	AA	AA	AA	AA	TT	AA	AA	AA	AA	AA	TT	AA	AA	TT	TT	AA	AA	AA	TT	TT	TT	TT	AA	TT	AA
AX-110504930	G/A	1a	52420048	+	Genome	Source	NA	NA	Genome68368	NA	GG	GG	GG	GG	GG	GG	GG	GG	GG	GG	GG	GG	GG	GG	GG	GG	GG	GG	GG	GG	GG	GG	GG	GG	GG	GG	GG	GG	GG	GG	GG	GG	GG	GG	GG	GG	GG	GG	GG
AX-109901867	G/C	1a	52424667	+	Genome	Source	NA	NA	Genome68368	NA	CC	GG	GG	GG	CC	GG	CC	CC	GG	GG	GG	CC	CC	CC	GG	GG	GG	GG	CC	GG	GG	GG	GG	GG	CG	GG	GG	CC	CC	GG	GG	GG	CC	CC	CC	CC	GG	CC	GG
AX-108836626	A/G	1a	52488486	+	Genome	Source	NA	NA	Genome68368	NA	GG	AA	AA	AA	GG	AA	GG	GG	AA	AA	AA	GG	GG	GG	AA	AA	AA	AA	GG	AA	AA	AA	AA	AA	GG	AA	AA	GG	GG	AA	AA	AA	GG	GG	GG	GG	AA	GG	AA
AX-109956756	A/C	1a	52619211	+	Genome	Source	NA	NA	Genome68368	NA	CC	AA	AA	AA	CC	AA	CC	CC	AA	AA	AA	CC	CC	CC	AA	AA	AA	AA	CC	AA	AA	AA	AA	AA	CC	AA	AA	CC	CC	AA	AA	AA	CC	CC	CC	CC	AA	CC	AA
AX-109822806	T/C	1a	52631110	+	Genome	Source	NA	NA	Genome68368	NA	CC	TT	TT	TT	CC	TT	CC	CC	TT	TT	TT	CC	CC	CC	TT	TT	TT	TT	CC	TT	TT	TT	TT	TT	CC	TT	TT	CC	CC	TT	TT	TT	CC	CC	CC	CC	TT	CC	TT
AX-111490268	T/C	1a	52633869	+	Genome	Source	NA	NA	Genome68368	NA	CC	TT	TT	TT	CC	TT	CC	CC	TT	TT	TT	CC	CC	CC	TT	TT	TT	TT	CC	TT	TT	TT	TT	TT	CC	TT	TT	CC	CC	TT	TT	TT	CC	CC	CC	CC	TT	CC	TT
AX-111456385	T/C	1a	52660179	+	Genome	Source	NA	NA	Genome68368	NA	CC	TT	TT	TT	NN	TT	CC	CC	TT	TT	TT	CC	CC	CC	TT	TT	TT	TT	CC	TT	TT	TT	TT	TT	CC	TT	TT	CC	CC	TT	TT	TT	CC	CC	CC	CC	TT	CC	TT
AX-109042158	T/C	1a	52674367	+	Genome	Source	NA	NA	Genome68368	NA	CC	TT	TT	TT	CC	TT	CC	CC	TT	TT	TT	CC	CC	CC	TT	TT	TT	TT	CC	TT	TT	TT	TT	TT	CC	TT	TT	CC	CC	TT	TT	TT	CC	CC	CC	CC	TT	CC	TT
AX-110581779	A/G	1a	52700924	+	Genome	Source	NA	NA	Genome68368	NA	GG	AA	AA	AA	GG	AA	GG	GG	AA	AA	AA	GG	GG	GG	AA	AA	AA	AA	GG	AA	AA	AA	AA	AA	GG	AA	AA	GG	GG	AA	AA	AA	GG	GG	GG	GG	AA	GG	AA
AX-110011514	T/C	1a	52701104	+	Genome	Source	NA	NA	Genome68368	NA	CC	TT	TT	TT	CC	TT	CC	CC	TT	TT	TT	CC	CC	CC	TT	TT	TT	TT	CC	TT	TT	TT	TT	TT	CC	TT	TT	CC	CC	TT	TT	TT	CC	CC	CC	CC	TT	CC	TT
AX-110381459	G/A	1a	52939938	+	Genome	Source	NA	NA	Genome68368	NA	AA	GG	GG	GG	AA	GG	AA	AA	GG	GG	GG	AA	AA	AA	GG	GG	GG	GG	AA	GG	GG	GG	GG	GG	AA	GG	GG	AA	AA	GG	GG	GG	AA	AA	AA	AA	GG	AA	GG
AX-111644547	A/G	1a	52944155	+	Genome	Source	NA	NA	Genome68368	NA	GG	AA	AA	AA	GG	AA	GG	GG	AA	AA	AA	GG	GG	GG	AA	AA	AA	AA	GG	AA	AA	AA	AA	AA	GG	AA	AA	GG	GG	AA	AA	AA	GG	GG	GG	GG	AA	GG	AA
AX-109497273	T/G	1a	53009558	+	Genome	Source	NA	NA	Genome68368	NA	GG	TT	TT	TT	GG	TT	GG	GG	TT	TT	TT	GG	GG	GG	TT	TT	TT	TT	GG	TT	TT	TT	TT	TT	GG	TT	TT	GG	GG	TT	TG	TT	GG	GG	GG	GG	TT	GG	TT
AX-110375089	T/C	1a	53023327	+	Genome	Source	NA	NA	Genome68368	NA	CC	TT	TT	TT	CC	TT	CC	CC	TT	TT	TT	CC	CC	CC	TT	TT	TT	TT	CC	TT	TT	TT	TT	TT	CC	TT	TT	CC	CC	TT	TT	TT	CC	CC	CC	CC	TT	CC	TT
AX-111651445	G/A	1a	53029210	+	Genome	Source	NA	NA	Genome68368	NA	AA	GG	GG	GG	AA	GG	AA	AA	GG	GG	GG	AA	AA	AA	GG	GG	GG	GG	AA	GG	GG	GG	GG	GG	AA	GG	GG	AA	AA	GG	GG	GG	AA	AA	AA	AA	GG	AA	GG
AX-109455211	C/T	1a	53029248	+	Genome	Source	NA	NA	Genome68368	NA	TT	CC	CC	CC	TT	CC	TT	TT	CC	CC	CC	TT	TT	TT	CC	CC	CC	CC	TT	CC	CC	CC	CC	CC	TT	CC	CC	TT	TT	CC	CC	CC	TT	TT	TT	TT	CC	TT	CC
AX-109515487	T/C	1a	53037296	+	Genome	Source	NA	NA	Genome68368	NA	CC	TT	TT	TT	CC	TT	CC	CC	TT	TT	TT	CC	CC	CC	TT	TT	TT	TT	CC	TT	TT	TT	TT	TT	CC	TT	TT	CC	CC	TT	TT	TT	CC	CC	CC	CC	TT	CC	TT
AX-109281432	G/A	1a	53051330	+	Genome	Source	NA	NA	Genome68368	NA	AA	GG	GG	GG	AA	GG	AA	AA	GG	GG	GG	AA	AA	AA	GG	GG	GG	GG	AA	GG	GG	GG	GG	GG	AA	GG	GG	AA	AA	GG	GG	GG	AA	AA	AA	AA	GG	AA	GG
AX-110383435	G/A	1a	53058971	+	Genome	Source	NA	NA	Genome68368	NA	AG	GG	GG	GG	AA	GG	AA	AA	GG	GG	GG	AA	AG	AG	GG	GG	GG	GG	AA	GG	GG	GG	GG	GG	NN	GG	GG	AA	AA	GG	GG	GG	AA	AA	AA	AA	GG	AA	GG
AX-108854918	C/T	1a	53059288	+	Genome	Source	NA	NA	Genome68368	NA	TT	CC	CC	CC	TT	CC	TT	TT	CC	CC	CC	TT	TT	TT	CC	CC	CC	CC	TT	CC	CC	CC	CC	CC	TT	CC	CC	TT	TT	CC	CC	CC	TT	TT	TT	TT	CC	TT	CC
AX-110363341	C/T	1a	53059324	+	Genome	Source	NA	NA	Genome68368	NA	TT	CC	CC	CC	TT	CC	TT	TT	CC	CC	CC	TT	TT	TT	CC	CC	CC	CC	TT	CC	CC	CC	CC	CC	TT	CC	CC	TT	TT	CC	CC	CC	TT	TT	TT	TT	CC	TT	CC
AX-111509373	G/A	1a	53062557	+	Genome	Source	NA	NA	Genome68368	NA	AA	GG	GG	GG	AA	GG	AA	AA	GG	GG	GG	AA	AA	AA	GG	GG	GG	GG	AA	GG	GG	GG	GG	GG	AA	GG	GG	AA	AA	GG	GG	GG	AA	AA	AA	AA	GG	AA	GG
AX-109879138	C/G	1a	53063418	+	Genome	Source	NA	NA	Genome68368	NA	GG	CC	CC	CC	GG	CC	GG	GG	CC	CC	CC	GG	GG	GG	CC	CC	CC	CC	GG	CC	CC	CC	CC	CC	GG	CC	CC	GG	GG	CC	CC	CC	GG	GG	GG	GG	CC	GG	CC
AX-108828160	G/T	1a	53066460	+	Genome	Source	NA	NA	Genome68368	NA	TT	GG	GG	GG	TT	GG	TT	TT	GG	GG	GG	TT	TT	TT	GG	GG	GG	GG	TT	GG	GG	GG	GG	GG	TT	GG	GG	TT	TT	GG	GG	GG	TT	TT	TT	TT	GG	TT	GG
AX-111458165	A/G	1a	53081578	+	Genome	Source	NA	NA	Genome68368	NA	GG	AA	AA	AA	GG	AA	GG	GG	AA	AA	AA	GG	GG	GG	AA	AA	AA	AA	GG	AA	AA	AA	AA	AA	GG	AA	AA	GG	GG	AA	AA	AA	GG	GG	GG	GG	AA	GG	AA
AX-109351124	C/G	1a	53088900	+	Genome	Source	NA	NA	Genome68368	NA	GG	CC	CC	CC	GG	CC	GG	GG	CC	CC	CC	GG	GG	GG	CC	CC	CC	CC	GG	CC	CC	CC	CC	CC	GG	CC	CC	GG	GG	CC	CC	CC	GG	GG	GG	GG	CC	GG	CC
AX-110374368	A/G	1a	53104062	+	Genome	Source	NA	NA	Genome68368	NA	GG	AA	AA	AA	GG	AA	GG	GG	AA	AA	AA	GG	GG	GG	AA	AA	AA	AA	GG	AA	AA	AA	AA	AA	GG	AA	AA	GG	GG	AA	AA	AA	GG	GG	GG	GG	AA	GG	AA
AX-110122506	G/A	1a	53110594	+	Genome	Source	NA	NA	Genome68368	NA	AA	GG	GG	GG	AA	GG	AA	AA	GG	GG	GG	AA	AA	AA	GG	GG	GG	GG	AA	GG	GG	GG	GG	GG	AA	GG	GG	AA	AA	GG	GG	GG	AA	AA	AA	AA	GG	AA	GG
AX-111524784	C/T	1a	53137433	+	Genome	Source	NA	NA	Genome68368	NA	TT	CC	CC	CC	TT	CC	TT	TT	CC	CC	CC	TT	TT	TT	CC	CC	CC	CC	TT	CC	CC	CC	CC	CC	TT	CC	CC	TT	TT	CC	CC	CC	TT	TT	TT	TT	CC	TT	CC
AX-111134926	A/C	1a	53137955	+	Genome	Source	NA	NA	Genome68368	NA	AC	AA	AA	AA	CC	AA	CC	CC	AA	AA	AA	CC	CC	CC	AA	AA	AA	AA	CC	AA	AA	AA	AA	AA	CC	AA	AA	CC	CC	AA	AA	AA	CC	CC	CC	CC	AA	CC	AA
AX-111066007	T/C	1a	53214005	+	Genome	Source	NA	NA	Genome68368	NA	CC	TT	TT	TT	CC	TT	CC	CC	TT	TT	TT	CC	CC	CC	TT	TT	TT	TT	CC	TT	TT	TT	TT	TT	CC	TT	TT	CC	CC	TT	TT	TT	CC	CC	CC	CC	TT	CC	TT
AX-110028019	C/T	1a	53248837	+	Genome	Source	NA	NA	Genome68368	NA	TT	CC	CC	CC	TT	CC	TT	TT	CC	CC	CC	TT	TT	TT	CC	CC	CC	CC	TT	CC	CC	CC	CC	CC	TT	CC	CC	TT	TT	CC	CC	CC	TT	TT	TT	TT	CC	TT	CC
AX-111260858	A/G	1a	53249612	+	Genome	Source	NA	NA	Genome68368	NA	GG	AA	AA	AA	GG	AA	GG	GG	AA	AA	AA	GG	GG	GG	AA	AA	AA	AA	GG	AA	AA	AA	AA	AA	GG	AA	AA	GG	GG	AA	AA	AA	GG	GG	GG	GG	AA	GG	AA
AX-109275587	G/A	1a	53249834	+	Genome	Source	NA	NA	Genome68368	NA	AA	GG	GG	GG	AA	GG	AA	AA	GG	GG	GG	AA	AA	AA	GG	GG	GG	GG	AA	GG	GG	GG	GG	GG	AA	GG	GG	AA	AA	GG	GG	GG	AA	AA	AA	AA	GG	AA	GG
AX-110945242	C/G	1a	53252371	+	Genome	Source	NA	NA	Genome68368	NA	CG	CC	CC	CC	GG	CC	GG	GG	CC	CC	CC	GG	GG	GG	CC	CC	CC	CC	GG	CC	CC	CC	CC	CC	GG	CC	CC	GG	GG	CC	CC	CC	GG	GG	GG	GG	CC	GG	CC
AX-108848615	G/A	1a	53261134	+	Genome	Source	NA	NA	Genome68368	NA	AG	GG	GG	GG	AA	GG	AA	AA	GG	GG	GG	AA	AA	AA	GG	GG	GG	GG	AA	GG	GG	GG	GG	GG	AA	GG	GG	AA	AA	GG	GG	GG	AA	AA	AA	AA	GG	AA	GG
AX-111458863	A/C	1a	53262015	+	Genome	Source	NA	NA	Genome68368	NA	CC	AA	AA	AA	CC	AA	CC	CC	AA	AA	AA	CC	CC	CC	AA	AA	AA	AA	CC	AA	AA	AA	AA	AA	CC	AA	AA	CC	CC	AA	AA	AA	CC	CC	CC	CC	AA	CC	AA
AX-109528993	T/C	1a	53266990	+	Genome	Source	NA	NA	Genome68368	NA	CC	TT	TT	TT	CC	TT	CC	CC	TT	TT	TT	CC	CC	CC	TT	TT	TT	TT	CC	TT	TT	TT	TT	TT	NN	TT	TT	CC	CC	TT	TT	TT	CC	CC	CC	CC	TT	NN	TT
AX-111509688	C/T	1a	53269311	+	Genome	Source	NA	NA	Genome68368	NA	TT	CC	CC	CC	TT	CC	TT	TT	CC	CC	CC	TT	TT	TT	CC	CC	CC	CC	TT	CC	CC	CC	CC	CC	TT	CC	NN	TT	TT	CC	TC	CC	TT	TT	TT	TT	CC	TT	NN
AX-111639369	A/C	1a	53278507	+	Genome	Source	NA	NA	Genome68368	NA	CC	AA	AA	AA	CC	AA	CC	CC	AA	AA	AA	CC	CC	CC	AA	AA	AA	AA	CC	AA	AA	AA	AA	AA	CC	AA	AA	CC	CC	AA	AA	AA	CC	CC	CC	CC	AA	CC	AA
AX-110912524	C/T	1a	53444461	+	Genome	Source	NA	NA	Genome68368	NA	TT	CC	CC	CC	TT	CC	TT	TT	CC	CC	CC	TT	TT	TT	CC	CC	CC	CC	TT	CC	CC	CC	CC	CC	TT	CC	CC	TT	TT	CC	CC	CC	TT	TT	TT	TT	CC	TT	CC
AX-109938311	A/G	1a	53446394	+	Genome	Source	NA	NA	Genome68368	NA	GG	AA	AA	AA	GG	AA	GG	GG	AA	AA	AA	GG	GG	GG	AA	AA	AA	AA	GG	AA	AA	AA	AA	AA	GG	AA	AA	GG	GG	AG	AA	AA	GG	GG	GG	GG	AA	GG	AA
AX-110618032	T/C	1a	53447083	+	Genome	Source	NA	NA	Genome68368	NA	TC	TT	TT	TT	TT	TT	TT	TT	TT	TT	TT	TT	TT	TT	TT	TT	TT	TT	TT	TT	TT	TT	TT	TT	TT	TT	NN	TT	TT	CC	TT	TT	TT	TT	TT	TT	TT	TT	TT
AX-109816915	C/G	1a	53447545	+	Genome	Source	NA	NA	Genome68368	NA	GG	CC	CC	CC	GG	CC	GG	GG	CC	CC	CC	GG	GG	GG	CC	CC	CC	CC	GG	CC	CC	CC	CC	CC	GG	CC	CC	GG	GG	CC	CC	CC	GG	GG	GG	GG	CC	GG	CC
AX-110546216	C/T	1a	53448118	+	Genome	Source	NA	NA	Genome68368	NA	TT	CC	CC	CC	TT	CC	TT	TT	CC	CC	CC	TT	TT	TT	CC	CC	CC	CC	TT	CC	CC	CC	CC	CC	TT	CC	CC	TT	TT	CC	CC	CC	TT	TT	TT	TT	CC	TT	CC
AX-110020722	G/A	1a	53451013	+	Genome	Source	NA	NA	Genome68368	NA	AA	GG	GG	GG	AA	GG	AA	AA	GG	GG	NN	AA	AA	AA	GG	GG	GG	GG	AA	GG	GG	GG	GG	GG	AA	GG	GG	AA	AA	GG	NN	GG	AA	AA	AA	AA	GG	AA	GG
AX-111024817	C/T	1a	53451061	+	Genome	Source	NA	NA	Genome68368	NA	TT	CC	CC	CC	TT	CC	TT	TT	CC	CC	CC	TT	TT	TT	CC	CC	CC	CC	TT	CC	CC	CC	CC	CC	TT	CC	CC	TT	TT	CC	CC	CC	TT	TT	TT	TT	CC	TT	CC
AX-109826745	C/T	1a	53458601	+	Genome	Source	NA	NA	Genome68368	NA	TT	CC	CC	CC	TT	CC	TT	TT	CC	CC	CC	TT	TT	TT	CC	CC	CC	CC	TT	CC	CC	CC	CC	CC	TT	CC	NN	TT	TT	CC	CC	CC	TT	TT	TT	TT	CC	TT	CC
AX-110015737	T/C	1a	53474040	+	Genome	Source	NA	NA	Genome68368	NA	CC	TT	TT	TT	CC	TT	CC	CC	TT	TT	TT	CC	CC	CC	TT	TT	TT	TT	CC	TT	TT	TT	TT	TT	CC	TT	TT	CC	CC	TT	TT	TT	CC	CC	CC	CC	TT	CC	TT
AX-94751804	C/T	1a	53491000	+	Genome	Source	NA	NA	Genome68368	NA	TT	CC	CC	CC	TT	CC	TT	TT	CC	CC	CC	TT	TT	TT	CC	CC	CC	CC	TT	CC	CC	CC	CC	CC	TT	CC	CC	TT	TT	CC	CC	CC	TT	TT	TT	TT	CC	TT	CC
AX-111631632	A/T	1a	53491811	+	Genome	Source	NA	NA	Genome68368	NA	TT	AA	AA	AA	TT	AA	TT	TT	AA	AA	AA	TT	TT	TT	AA	AA	AA	AA	TT	AA	AA	AA	AA	AA	TT	AA	AA	TT	TT	AA	AA	AA	TT	TT	TT	TT	AA	TT	AA
AX-94629356	C/A	1a	53492014	+	Genome	Source	NA	NA	Genome68368	NA	AC	CC	CC	CC	AA	CC	AA	AA	CC	CC	CC	AA	AA	AA	CC	CC	CC	CC	AA	CC	CC	CC	CC	CC	AA	CC	CC	AA	AA	CC	CC	CC	AA	AA	AA	AA	CC	AA	CC
AX-110987737	C/T	1a	53492374	+	Genome	Source	NA	NA	Genome68368	NA	TT	CC	CC	CC	TT	CC	TT	TT	CC	CC	CC	TT	TT	TT	CC	CC	CC	CC	TT	CC	CC	CC	CC	CC	TT	CC	CC	TT	TT	TC	CC	CC	TT	TT	TT	TT	CC	TT	CC
AX-110418918	G/A	1a	53494662	+	Genome	Source	NA	NA	Genome68368	NA	AA	GG	GG	GG	AA	GG	AA	AA	GG	GG	GG	AA	AA	AA	GG	GG	GG	GG	AA	GG	GG	GG	GG	GG	AA	GG	GG	AA	AA	GG	GG	GG	AA	AA	AA	AA	GG	AA	GG
AX-109297358	C/T	1a	53941376	+	Genome	Source	NA	NA	Genome68368	NA	CC	CC	CC	CC	TT	CC	TT	TT	CC	CC	CC	TT	TT	TT	CC	CC	CC	CC	TT	CC	CC	CC	CC	CC	TT	CC	CC	TT	TT	CC	CC	CC	TT	TT	TT	TT	CC	TT	CC
AX-111592607	A/G	1a	54091467	+	Genome	Source	NA	NA	Genome68368	NA	GG	AA	AA	AA	GG	AA	GG	GG	AA	AA	AA	GG	GG	GG	AA	AA	AA	AA	GG	AA	AA	AA	AA	AA	GG	AA	AA	GG	GG	AA	AA	AA	GG	GG	GG	GG	AA	GG	AA
AX-110984115	C/T	1a	54105537	+	Genome	Source	NA	NA	Genome68368	NA	CC	CC	CC	CC	TT	CC	TT	TT	CC	CC	CC	TT	TT	TT	CC	CC	CC	CC	TT	CC	CC	CC	CC	CC	TT	CC	CC	TT	TT	CC	CC	CC	TT	TT	TT	TT	CC	TT	CC
AX-110452820	A/T	1a	54810030	+	Genome	Source	NA	NA	Genome68368	NA	AA	AA	AA	AA	TT	AA	TT	TT	AA	AA	AA	TT	TT	TT	AA	AA	AA	AA	TT	AA	AA	AA	AA	AA	TT	AA	AA	TT	TT	AA	AA	AA	TT	TT	TT	TT	AA	TT	AA
AX-109985432	T/C	1a	55538148	+	Genome	Source	NA	NA	Genome68368	NA	CC	TT	TT	TT	CC	TT	CC	CC	TT	TT	TT	CC	CC	CC	TT	TT	TT	TT	CC	TT	TT	TT	TT	TT	CC	TT	TT	CC	CC	TT	TT	TT	CC	CC	CC	CC	TT	CC	TT
AX-110667374	A/G	1a	55672787	+	Genome	Source	NA	NA	Genome68368	NA	GG	AA	AA	AA	GG	AA	GG	GG	AA	AA	AA	GG	GG	GG	AA	AA	AA	AA	GG	AA	AA	AA	AA	AA	GG	AA	AA	GG	GG	AA	AA	AA	GG	GG	GG	GG	AA	GG	AA
AX-110489648	C/A	1a	56764601	+	Genome	Source	NA	NA	Genome68368	NA	CC	CC	CC	CC	AA	CC	AA	AA	CC	CC	CC	AA	AA	AA	CC	CC	CC	CC	AA	CC	CC	CC	CC	CC	AA	CC	CC	AA	AA	CC	CC	CC	AA	AA	AA	AA	CC	AA	CC
AX-110905108	G/C	1a	56886635	+	Genome	Source	NA	NA	Genome68368	NA	GG	GG	GG	GG	CC	GG	CC	CC	GG	GG	GG	CC	CC	CC	GG	GG	GG	GG	CC	GG	GG	GG	GG	GG	CC	GG	GG	CC	CC	GG	GG	GG	CC	CC	CC	CC	GG	CC	GG
AX-109645338	C/T	1a	60146809	+	Genome	Source	NA	NA	Genome68368	NA	TT	CC	CC	CC	TT	CC	TT	TT	CC	CC	CC	TT	TT	TT	CC	CC	CC	CC	TT	CC	CC	CC	CC	CC	TT	CC	CC	TT	TT	CC	CC	CC	TT	TT	TT	TT	CC	TT	CC
AX-111082528	T/C	1a	60213526	+	Genome	Source	NA	NA	Genome68368	NA	CC	TT	TT	TT	CC	TT	CC	CC	TT	TT	TT	CC	CC	CC	TT	TT	TT	TT	CC	TT	TT	TT	TT	TT	CC	TT	TT	CC	CC	TT	TT	TT	CC	CC	CC	CC	TT	CC	TT
AX-109423508	T/C	1a	62894551	+	Genome	Source	NA	NA	Genome68368	NA	CC	TT	TT	TT	CC	TT	CC	CC	TT	TT	TT	CC	CC	CC	TT	TT	TT	TT	CC	TT	TT	TT	TT	TT	CC	TT	TT	CC	CC	TT	TT	TT	CC	CC	CC	CC	TT	CC	TT
AX-108794038	T/C	1a	64141305	+	Genome	Source	NA	NA	Genome68368	NA	CC	TT	TT	TT	CC	TT	CC	CC	TT	TT	TT	CC	CC	CC	TT	TT	TT	TT	CC	TT	TT	TT	TT	TT	CC	TT	TT	CC	CC	TT	TT	TT	CC	CC	CC	CC	TT	CC	TT
AX-94823205	T/C	1a	64285977	+	Genome	Source	NA	NA	Genome68368	NA	CC	TT	TT	TT	TT	TT	TT	TT	TT	TT	TT	TT	TT	TT	TT	TT	TT	TT	TT	TT	TT	TT	TT	TT	TT	TT	TT	TT	TT	CC	TT	TT	TT	TT	TT	TT	TT	TT	TT
AX-110419636	G/A	1a	64305124	+	Genome	Source	NA	NA	Genome68368	NA	AA	GG	GG	GG	AA	GG	AA	AA	GG	GG	GG	AA	AA	AA	GG	GG	GG	GG	AA	GG	GG	GG	GG	GG	AA	GG	GG	AA	AA	AG	GG	GG	AA	AA	AA	AA	GG	AA	GG
AX-111192788	A/G	1a	65389536	+	Genome	Source	NA	NA	Genome68368	NA	GG	AA	AA	AA	GG	AA	GG	GG	AA	AA	AA	GG	GG	GG	AA	AA	AA	AA	GG	AA	AA	AA	AA	AA	GG	AA	AA	GG	GG	AA	AA	AA	GG	GG	GG	GG	AA	GG	AA
AX-110906528	A/G	1a	67457911	+	Genome	Source	NA	NA	Genome68368	NA	GG	AA	AA	AA	GG	AA	GG	GG	AA	AA	AA	GG	GG	GG	AA	AA	AA	AA	GG	AA	AA	AA	AA	AA	GG	AA	AA	GG	GG	AA	AA	AA	GG	GG	GG	GG	AA	GG	AA
AX-109287829	A/G	1a	68114149	+	Genome	Source	NA	NA	Genome68368	NA	GG	AA	AA	AA	GG	AA	GG	GG	AA	AA	AA	GG	GG	GG	AA	AA	AA	AA	GG	AA	AA	AA	AA	AA	GG	AA	AA	GG	GG	AA	AA	AA	GG	GG	GG	GG	AA	GG	AA
AX-110476734	A/G	1a	68325714	+	Genome	Source	NA	NA	Genome68368	NA	GG	AA	AA	AA	GG	AA	GG	GG	AA	AA	AA	GG	GG	GG	AA	AA	AA	AA	GG	AA	AA	AA	AA	AA	GG	AA	AA	GG	GG	AA	AA	AA	GG	GG	GG	GG	AA	GG	AA
AX-108938416	A/G	1a	74852493	+	Genome	Source	NA	NA	Genome68368	NA	GG	AA	AA	AA	GG	AA	GG	GG	AA	AA	AA	GG	GG	GG	AA	AA	AA	AA	GG	AA	AA	AA	AA	AA	GG	AA	NN	GG	GG	AA	AA	AA	GG	GG	GG	GG	AA	GG	AA
AX-108822056	A/G	1a	76064928	+	Genome	Source	NA	NA	Genome68368	NA	GG	AA	AA	AA	GG	AA	GG	GG	AA	AA	AA	GG	GG	GG	AA	AA	AA	AA	GG	AA	AA	AA	AA	AA	GG	AA	AA	GG	GG	AA	AA	AA	GG	GG	GG	AG	AA	GG	AA
AX-110917468	C/T	1a	76134320	+	Genome	Source	NA	NA	Genome68368	NA	TT	CC	CC	CC	TT	CC	TT	TT	CC	CC	CC	TT	TT	TT	CC	CC	CC	CC	TT	CC	CC	CC	CC	CC	TT	CC	CC	TT	TT	CC	CC	CC	TT	TT	TT	TT	CC	TT	CC
AX-94781690	A/C	1a	78140632	+	Genome	Source	NA	NA	Genome68368	NA	CC	AA	AA	AA	AA	AA	AA	AA	AA	AA	AA	AA	AA	AA	AA	AA	AA	AA	AA	AA	AA	AA	AA	AA	AA	AA	AA	AA	AA	CC	AA	AA	AA	AA	AA	AA	AA	AA	AA
AX-108948229	G/A	1a	78680193	+	Genome	Source	NA	NA	Genome68368	NA	AA	GG	GG	GG	AA	GG	AA	AA	GG	GG	GG	AA	AA	AA	GG	GG	GG	GG	AA	GG	GG	GG	GG	GG	AA	GG	GG	AA	AA	GG	GG	GG	AA	AA	AA	AA	GG	AA	GG
AX-109819404	C/A	1a	78710285	+	Genome	Source	NA	NA	Genome68368	NA	AA	CC	CC	CC	AA	CC	AA	AA	CC	CC	CC	AA	AA	AA	CC	CC	CC	CC	AA	CC	CC	CC	CC	CC	AA	CC	CC	AA	AA	CC	CC	CC	AA	AA	AA	AA	CC	AA	CC
AX-110389477	G/A	1a	78736624	+	Genome	Source	NA	NA	Genome68368	NA	AA	GG	GG	GG	AA	GG	AA	AA	GG	GG	GG	AA	AA	AA	GG	GG	GG	GG	AA	GG	GG	GG	GG	GG	AA	GG	GG	AA	AA	GG	GG	GG	AA	AA	AA	AA	GG	AA	GG
AX-111653785	C/G	1a	79093625	+	Genome	Source	NA	NA	Genome68368	NA	GG	CC	CC	CC	GG	CC	GG	GG	CC	CC	CC	GG	GG	GG	CC	CC	CC	CC	GG	CC	CC	CC	CC	CC	GG	CC	CC	GG	GG	CC	CC	CC	GG	GG	GG	GG	CC	GG	CC
AX-110094019	A/G	1a	82130751	+	Genome	Source	NA	NA	Genome68368	NA	GG	AA	AA	AA	GG	AA	GG	GG	AA	AA	AA	GG	GG	GG	AA	AA	AA	AA	GG	AA	AA	AA	AA	AA	GG	AA	AA	GG	GG	AA	AA	AA	GG	GG	GG	GG	AA	GG	AA
AX-109600560	T/C	1a	90595204	+	Genome	Source	NA	NA	Genome68368	NA	CC	TT	TT	TT	CC	TT	CC	CC	TT	TT	TT	CC	CC	CC	TT	TT	TT	TT	CC	TT	TT	TT	TT	TT	CC	TT	TT	CC	CC	TT	TT	TT	CC	CC	CC	CC	TT	CC	TT
AX-111744910	G/A	1a	91189832	+	Genome	Source	NA	NA	Genome68368	NA	AA	GG	GG	GG	AA	GG	AA	AA	GG	GG	GG	AA	AA	AA	GG	GG	GG	GG	AA	GG	GG	GG	GG	GG	AA	GG	GG	AA	AA	GG	GG	GG	AA	AA	AA	AA	GG	AA	GG
AX-110433295	G/A	1a	92157303	+	Genome	Source	NA	NA	Genome68368	NA	AA	GG	GG	GG	AA	GG	AA	AA	GG	GG	GG	AA	AA	AA	GG	GG	GG	GG	AA	GG	GG	GG	GG	GG	AA	GG	GG	AA	AA	GG	GG	GG	AA	AA	AA	AA	GG	AA	GG
AX-110438862	G/C	1a	93842419	+	Genome	Source	NA	NA	Genome68368	NA	CC	GG	GG	GG	CC	GG	CC	CC	GG	GG	GG	CC	CC	CC	GG	GG	GG	GG	CC	GG	GG	GG	GG	GG	CC	GG	GG	CC	CC	GG	GG	GG	CC	CC	CC	CC	GG	CC	GG
AX-108842475	G/A	1a	94459103	+	Genome	Source	NA	NA	Genome68368	NA	AA	GG	GG	GG	AA	GG	AA	AA	GG	GG	GG	AA	AA	AA	GG	GG	GG	GG	AA	GG	GG	GG	GG	GG	AA	GG	GG	AA	AA	GG	GG	GG	AA	AA	AA	AA	GG	AA	GG
AX-108833908	A/G	1a	96864878	+	Genome	Source	NA	NA	Genome68368	NA	GG	AA	AA	AA	GG	AA	GG	GG	AA	AA	AA	GG	GG	GG	AA	AA	AA	AA	GG	AA	AA	AA	AA	AA	GG	AA	AG	GG	GG	AA	AA	AA	GG	GG	GG	GG	AA	GG	AA
AX-109578692	T/C	1a	98192632	+	Genome	Source	NA	NA	Genome68368	NA	CC	TT	TT	TC	CC	TT	CC	CC	TT	TT	TT	CC	CC	TC	TT	NN	TT	TT	CC	TT	TT	NN	TT	TT	CC	TT	NN	CC	CC	TT	TC	TT	CC	CC	CC	CC	TT	CC	TT
AX-108751633	T/G	1a	98731913	+	Genome	Source	NA	NA	Genome68368	NA	GG	TT	TT	TT	GG	TT	GG	GG	TT	TT	TT	GG	GG	GG	TT	TT	TT	TT	GG	TT	TT	TT	TT	TT	GG	TT	TT	GG	GG	TT	TT	TT	GG	GG	GG	GG	TT	GG	TT
AX-110540561	C/T	1a	98733570	+	Genome	Source	NA	NA	Genome68368	NA	TT	CC	CC	CC	TT	CC	TT	TT	CC	CC	CC	TT	TT	TT	CC	CC	CC	CC	TT	CC	CC	CC	CC	CC	TT	CC	CC	TT	TT	CC	CC	CC	TT	TT	TT	TT	CC	TT	CC
AX-111624946	T/C	1a	99257091	+	Genome	Source	NA	NA	Genome68368	NA	TT	TT	TT	TT	TT	TT	TT	TT	TT	TT	TT	TT	TT	TT	TT	TT	TT	TT	TT	TT	TT	TT	TT	TT	TT	TT	TT	TT	TT	TT	TT	TT	TT	TT	TT	TT	TT	TT	TT
AX-110075658	A/G	1a	99290168	+	Genome	Source	NA	NA	Genome68368	NA	AA	AA	AA	AA	AA	AA	AA	AA	AA	AA	AA	AA	AA	AA	AA	AA	AA	AA	AA	AA	AA	AA	AA	AA	AA	AA	AA	AA	AA	AA	AA	AA	AA	AA	AA	AA	AA	AA	AA
AX-110076651	C/T	1a	100971815	+	Genome	Source	NA	NA	Genome68368	NA	TC	CC	CC	CC	CC	CC	CC	CC	CC	CC	CC	CC	CC	CC	CC	CC	CC	CC	CC	CC	CC	CC	CC	CC	CC	CC	CC	CC	CC	TC	CC	CC	CC	CC	CC	CC	CC	CC	CC
AX-108861801	C/T	1a	101351579	+	Genome	Source	NA	NA	Genome68368	NA	TC	CC	CC	CC	CC	CC	CC	CC	CC	CC	CC	CC	CC	CC	CC	CC	CC	CC	CC	CC	CC	CC	CC	CC	CC	CC	CC	CC	CC	TC	CC	CC	CC	CC	CC	CC	CC	CC	CC
AX-111604191	A/C	1a	109174302	+	Genome	Source	NA	NA	Genome68368	NA	CC	AA	AA	AA	AA	AA	AA	AA	AA	AA	AA	AA	AA	AA	AA	AA	AA	AA	AA	AA	AA	AA	AA	AA	AA	AA	AC	AA	AA	CC	AA	AA	AA	AA	AA	AA	AA	AA	AA
AX-108745854	G/A	1a	113463974	+	Genome	Source	NA	NA	Genome68368	NA	GG	GG	GG	GG	GG	AG	AG	GG	GG	GG	GG	AG	GG	GG	GG	GG	GG	GG	GG	GG	GG	GG	GG	GG	GG	GG	AG	GG	GG	GG	GG	GG	GG	GG	GG	GG	GG	GG	GG
AX-111570965	G/A	1a	115024326	+	Genome	Source	NA	NA	Genome68368	NA	AA	GG	GG	GG	AA	GG	AA	AA	GG	GG	GG	AA	AA	AA	GG	GG	GG	GG	AA	GG	GG	GG	GG	GG	AA	GG	GG	AA	AA	GG	GG	GG	AA	AA	AA	AA	GG	AA	GG
AX-109466166	T/C	1a	118131362	+	Genome	Source	NA	NA	Genome68368	NA	CC	TT	TT	TT	CC	TT	CC	CC	TT	TT	TT	CC	NN	CC	TT	TT	TT	TT	CC	TT	TT	TT	TT	TT	CC	TT	TT	CC	CC	TT	TT	TT	CC	CC	CC	CC	TT	CC	TT
AX-110665039	G/A	1a	121161399	+	Genome	Source	NA	NA	Genome68368	NA	AA	GG	GG	GG	AA	GG	AA	AA	GG	GG	GG	AA	AA	AA	GG	GG	GG	GG	AA	GG	GG	GG	GG	GG	AA	GG	GG	AA	AA	GG	GG	GG	AA	AA	AA	AA	GG	AA	GG
AX-110591349	C/T	1a	123409833	+	Genome	Source	NA	NA	Genome68368	NA	TT	CC	CC	CC	TT	CC	TT	TT	CC	CC	CC	TT	TT	TT	CC	CC	CC	CC	TT	CC	CC	CC	CC	CC	TT	CC	NN	TT	TT	CC	CC	CC	TT	TT	TT	TT	CC	TT	CC
AX-111175474	T/C	1a	123602345	+	Genome	Source	NA	NA	Genome68368	NA	CC	TT	TT	TT	CC	TT	CC	CC	TT	TT	TT	CC	CC	CC	TT	TT	TT	TT	CC	TT	TT	TT	TT	TT	TC	TT	TT	NN	CC	TT	TT	TT	CC	CC	CC	CC	TT	CC	TT
AX-111014967	G/A	1a	124744637	+	Genome	Source	NA	NA	Genome68368	NA	AA	GG	GG	GG	AA	GG	AA	AA	GG	GG	GG	AA	AA	AA	GG	GG	GG	GG	AA	GG	GG	GG	GG	GG	AA	GG	AG	AA	AA	GG	GG	GG	AA	AA	AA	AA	GG	AA	GG
AX-110982349	C/T	1a	125218761	+	Genome	Source	NA	NA	Genome68368	NA	TT	CC	CC	CC	TT	CC	TT	TT	CC	CC	CC	TT	TT	TT	CC	CC	CC	CC	TT	CC	CC	CC	CC	CC	TT	CC	CC	TT	TT	CC	CC	CC	TT	TT	TT	TT	CC	TT	CC
AX-109445074	A/G	1a	126558440	+	Genome	Source	NA	NA	Genome68368	NA	GG	AA	AA	AA	GG	AA	GG	GG	AA	AA	AA	GG	GG	GG	AA	AA	AA	AA	GG	AA	AA	AA	AA	AA	GG	AA	AA	GG	GG	AA	AA	AA	GG	GG	GG	GG	AA	GG	AA
AX-109859442	G/A	1a	126886936	+	Genome	Source	NA	NA	Genome68368	NA	AA	GG	GG	GG	AA	GG	AA	AA	GG	GG	GG	AA	AA	AA	GG	GG	GG	GG	AA	GG	GG	GG	GG	GG	AA	GG	GG	AA	AA	GG	GG	GG	AA	AA	AA	AA	GG	AA	GG
AX-110040067	G/A	1a	127527256	+	Genome	Source	NA	NA	Genome68368	NA	AA	GG	GG	GG	AA	GG	AA	AA	GG	GG	GG	AA	AA	AA	GG	GG	GG	GG	AA	GG	GG	GG	GG	GG	AA	GG	GG	AA	AA	GG	GG	GG	AA	AA	AA	AA	GG	AA	GG
AX-111719897	T/C	1a	130506309	+	Genome	Source	NA	NA	Genome68368	NA	CC	TT	TT	TT	CC	TT	CC	CC	TT	TT	TT	CC	CC	CC	TT	TT	TT	TT	CC	TT	TT	TT	TT	TT	CC	TT	TT	CC	CC	TT	TT	TT	CC	CC	CC	CC	TT	CC	TT
AX-110431848	G/A	1a	132750383	+	Genome	Source	NA	NA	Genome68368	NA	AA	GG	GG	GG	AA	GG	AA	AA	GG	GG	GG	AA	AA	AA	GG	GG	GG	GG	AA	GG	GG	GG	GG	GG	AA	GG	GG	AA	AA	GG	GG	GG	AA	AA	AA	AA	GG	AA	GG
AX-108935119	C/T	1a	133319584	+	Genome	Source	NA	NA	Genome68368	NA	TT	CC	CC	CC	TT	CC	TT	TT	CC	CC	CC	TT	TT	TT	CC	CC	CC	CC	TT	CC	CC	CC	CC	CC	TT	CC	CC	TT	TT	CC	CC	CC	TT	TT	TT	TT	CC	TT	CC
AX-110689839	A/G	1a	133637910	+	Genome	Source	NA	NA	Genome68368	NA	GG	AA	AA	AA	GG	AA	GG	GG	AA	AA	AA	GG	GG	GG	AA	AA	AA	AA	GG	AA	AA	AA	AA	AA	GG	AA	AA	GG	GG	AA	AA	AA	GG	GG	GG	GG	AA	GG	AA
AX-110689372	A/G	1a	136781090	+	Genome	Source	NA	NA	Genome68368	NA	GG	AA	AA	AA	GG	AA	GG	GG	AA	AA	AA	GG	GG	GG	AA	AA	AA	AA	GG	AA	AA	AA	AA	AA	GG	AA	AA	GG	GG	AA	AA	AA	GG	GG	GG	GG	AA	GG	AA
AX-110385881	G/A	1a	137318173	+	Genome	Source	NA	NA	Genome68368	NA	AA	GG	GG	GG	AA	GG	AA	AA	GG	GG	GG	AA	AA	AA	GG	GG	GG	GG	AA	GG	GG	GG	GG	GG	AA	GG	GG	AA	AA	GG	GG	GG	AA	AA	AA	AA	GG	AA	GG
AX-109983715	T/C	1a	137592766	+	Genome	Source	NA	NA	Genome68368	NA	CC	TT	TT	TT	CC	TT	CC	CC	TT	TT	TT	CC	CC	CC	TT	TT	TT	TT	CC	TT	TT	TT	TT	TT	CC	TT	TT	CC	CC	TT	TT	TT	CC	CC	CC	CC	TT	CC	TT
AX-110690969	T/C	1a	140848122	+	Genome	Source	NA	NA	Genome68368	NA	CC	TT	TT	TT	CC	TT	CC	CC	TT	TT	TT	CC	CC	CC	TT	TT	TT	TT	CC	TT	TT	TT	TT	TT	CC	TT	TT	CC	CC	TT	TT	TT	CC	CC	CC	CC	TT	CC	TT
AX-109475088	T/C	1a	143772165	+	Genome	Source	NA	NA	Genome68368	NA	CC	TT	TT	TT	CC	TT	CC	CC	TT	TT	TT	CC	CC	CC	TT	TT	TT	TT	CC	TT	TT	TT	TT	TT	CC	TT	TT	CC	CC	TT	TT	TT	CC	CC	CC	CC	TT	CC	TT
AX-111517036	T/G	1a	144368723	+	Genome	Source	NA	NA	Genome68368	NA	GG	TT	TT	TT	GG	TT	GG	GG	TT	TT	TT	GG	GG	GG	TT	TT	TT	TT	GG	TT	TT	TT	TT	TT	GG	TT	TT	GG	GG	TT	TT	TT	GG	GG	GG	GG	TT	GG	TT
AX-111716711	A/G	1a	145582387	+	Genome	Source	NA	NA	Genome68368	NA	GG	AA	AA	AA	GG	AA	GG	GG	AA	AA	AA	GG	GG	GG	AA	AA	AA	AA	GG	AA	AA	AA	AA	AA	GG	AA	AA	GG	GG	AA	AA	AA	GG	GG	GG	GG	AA	GG	AA
AX-111280612	G/A	1a	147390137	+	Genome	Source	NA	NA	Genome68368	NA	AA	GG	GG	GG	AA	GG	AA	AA	GG	GG	GG	AA	AA	AA	GG	GG	GG	GG	AA	GG	GG	GG	GG	GG	AA	GG	GG	AA	AA	GG	GG	GG	AA	AA	AA	AA	GG	AA	GG
AX-109463638	C/T	1a	148200174	+	Genome	Source	NA	NA	Genome68368	NA	TT	CC	CC	CC	TT	CC	TT	TT	CC	CC	CC	TT	TT	TT	CC	CC	CC	CC	TT	CC	CC	CC	CC	CC	TT	CC	CC	TT	TT	CC	CC	CC	TT	TT	TT	TT	CC	TT	CC
AX-111611738	A/C	1a	150466783	+	Genome	Source	NA	NA	Genome68368	NA	AC	AA	AA	AA	AA	AA	AA	AA	AA	AA	AA	AA	AA	AA	AA	AA	AA	AA	AA	AA	AA	AA	AA	AA	AA	AA	AA	AA	AA	AC	AA	AA	AA	AA	AA	AA	AA	AA	AA
AX-111222965	C/G	1a	152347158	+	Genome	Source	NA	NA	Genome68368	NA	CG	CC	CC	CC	CC	CC	CC	CC	CC	CC	CC	CC	CC	CC	CC	CC	CC	CC	CC	CC	CC	CC	CC	CC	CC	CC	CC	CC	CC	CC	CC	CC	CC	CC	CC	CC	CC	CC	CC
AX-108820112	C/T	1a	152852450	+	Genome	Source	NA	NA	Genome68368	NA	TT	CC	CC	CC	TT	CC	TT	TT	CC	CC	CC	TT	TT	TT	CC	CC	CC	CC	TT	CC	CC	CC	CC	CC	TT	CC	CC	TT	TT	CC	CC	CC	TT	TT	TT	TT	CC	TT	CC
AX-94445757	A/C	1a	155435472	+	Genome	Source	NA	NA	Genome68368	NA	CC	AA	AA	AA	AA	AA	AA	AA	AA	AA	AA	AA	AA	AA	AA	AA	AA	AA	AA	AA	AA	AA	AA	AA	AA	AA	AA	AA	AA	CC	AA	AA	AA	AA	AA	AA	AA	AA	AA
AX-110402962	T/G	1a	162073435	+	Genome	Source	NA	NA	Genome68368	NA	GG	TT	TT	TT	GG	TT	GG	GG	TT	TT	TT	GG	GG	GG	TT	TT	TT	TT	GG	TT	TT	TT	TT	TT	GG	TT	TT	GG	GG	TT	TT	TT	GG	GG	GG	GG	TT	GG	TT
AX-109294280	T/G	1a	162479799	+	Genome	Source	NA	NA	Genome68368	NA	GG	TT	TT	TT	GG	TT	GG	GG	TT	TT	TT	GG	GG	GG	TT	TT	TT	TT	GG	TT	TT	TT	TT	TT	GG	TT	TT	GG	GG	TT	TT	TT	GG	GG	GG	GG	TT	GG	TT
AX-111805601	G/C	1a	163602138	+	Genome	Source	NA	NA	Genome68368	NA	CG	GG	GG	GG	GG	GG	GG	GG	GG	GG	GG	GG	GG	GG	GG	GG	GG	GG	GG	GG	GG	GG	GG	GG	GG	GG	GG	GG	GG	GG	GG	GG	GG	GG	GG	GG	GG	GG	GG
AX-108999666	A/G	1a	164058832	+	Genome	Source	NA	NA	Genome68368	NA	GG	AA	AA	AA	GG	AA	GG	GG	AA	AA	AA	GG	GG	GG	AA	AA	AA	AA	GG	AA	AA	AA	AA	AA	GG	AA	AA	GG	GG	AA	AA	AA	GG	GG	GG	GG	AA	GG	AA
AX-110957964	T/G	1a	165007555	+	Genome	Source	NA	NA	Genome68368	NA	GG	TT	TT	TT	GG	TT	GG	GG	TT	TT	TT	GG	GG	GG	TT	TT	TT	TT	GG	TT	TT	TT	TT	TT	GG	TT	TT	GG	GG	TT	TT	TT	GG	GG	GG	GG	TT	GG	TT
AX-111498146	G/A	1a	165906959	+	Genome	Source	NA	NA	Genome68368	NA	AA	GG	GG	GG	AA	GG	AA	AA	GG	GG	GG	AA	AA	AA	GG	GG	GG	GG	AA	GG	GG	GG	GG	GG	AA	GG	GG	AA	AA	GG	GG	GG	AA	AA	AA	AA	GG	AA	GG
AX-109854212	G/A	1a	167399158	+	Genome	Source	NA	NA	Genome68368	NA	AA	GG	GG	GG	AA	GG	AA	AA	GG	GG	GG	AA	AA	AA	GG	GG	GG	GG	AA	GG	GG	GG	GG	GG	AA	GG	GG	AA	AA	GG	GG	GG	AA	AA	AA	AA	GG	AA	GG
AX-109346800	C/T	1a	168971855	+	Genome	Source	NA	NA	Genome68368	NA	TT	CC	CC	CC	TT	CC	TT	TT	CC	CC	CC	TT	TT	TT	CC	CC	CC	CC	TT	CC	CC	CC	CC	CC	TT	CC	CC	TT	TT	CC	CC	CC	TT	TT	TT	TT	CC	TT	CC
AX-109932096	T/C	1a	170544026	+	Genome	Source	NA	NA	Genome68368	NA	CC	TT	TT	TT	CC	TT	CC	CC	TT	TT	TT	CC	CC	CC	TT	TT	TT	TT	CC	TT	TT	TT	TT	TT	CC	TT	TT	CC	CC	TT	TT	TT	CC	CC	CC	CC	TT	CC	TT
AX-109551191	G/A	1a	173551415	+	Genome	Source	NA	NA	Genome68368	NA	AA	GG	GG	GG	AA	GG	AA	AA	GG	GG	GG	AA	AA	AA	GG	GG	GG	GG	AA	GG	GG	GG	GG	GG	AA	GG	GG	AA	AA	GG	GG	GG	AA	AA	AA	AA	GG	AA	GG
AX-110529238	C/G	1a	174750220	+	Genome	Source	NA	NA	Genome68368	NA	GG	CC	CC	CC	GG	CC	GG	GG	CC	CC	CC	GG	GG	GG	CC	CC	CC	CC	GG	CC	CC	CC	CC	CC	GG	CC	CC	GG	GG	CC	CC	CC	GG	GG	GG	GG	CC	GG	CC
AX-109487906	G/A	1a	179856966	+	Genome	Source	NA	NA	Genome68368	NA	AA	GG	GG	GG	AA	GG	AA	AA	GG	GG	GG	AA	AA	AA	GG	GG	GG	GG	AA	GG	GG	GG	GG	GG	AA	GG	GG	AA	AA	GG	GG	GG	AA	AA	AA	AA	GG	AA	GG
AX-111619451	A/G	1a	180161685	+	Genome	Source	NA	NA	Genome68368	NA	GG	AA	AA	AA	GG	AA	GG	GG	AA	AA	AA	GG	GG	GG	AA	AA	AA	AA	GG	AA	AA	AA	AA	AA	GG	AA	AA	GG	GG	AA	AA	AA	GG	GG	GG	GG	AA	GG	AA
AX-111077993	C/G	1a	182610660	+	Genome	Source	NA	NA	Genome68368	NA	GG	CC	CC	CC	GG	CC	GG	GG	CC	CC	CC	GG	GG	GG	CC	CC	CC	CC	GG	CC	CC	CC	CC	CC	GG	CC	CC	GG	GG	CC	CC	CC	GG	GG	GG	GG	CC	GG	CC
AX-108768253	C/T	1a	183277749	+	Genome	Source	NA	NA	Genome68368	NA	TT	CC	CC	CC	TT	CC	TT	TT	CC	CC	CC	TT	TT	TT	CC	CC	CC	CC	TT	CC	CC	CC	CC	CC	TT	CC	CC	TT	TT	CC	CC	CC	TT	TT	TT	TT	CC	TT	CC
AX-110019998	G/A	1a	186258311	+	Genome	Source	NA	NA	Genome68368	NA	AA	GG	GG	GG	NN	GG	AA	AA	GG	GG	GG	AA	AA	AA	GG	GG	GG	GG	AA	GG	GG	AG	GG	GG	AA	GG	GG	AA	AA	GG	GG	GG	AA	AA	AA	AA	GG	AA	GG
AX-109281866	T/C	1a	188157822	+	Genome	Source	NA	NA	Genome68368	NA	CC	TT	TT	TT	CC	TT	CC	CC	TT	TT	TT	CC	CC	CC	TT	TT	TT	TT	CC	TT	TT	TT	TT	TT	CC	TT	NN	CC	CC	TT	TT	TT	CC	CC	CC	CC	TT	CC	TT
AX-110526267	T/C	1a	193832096	+	Genome	Source	NA	NA	Genome68368	NA	CC	TT	TT	TT	CC	TT	CC	CC	TT	TT	TT	CC	CC	CC	TT	TT	TT	TT	CC	TT	TT	NN	TT	TT	CC	TT	TT	CC	CC	TT	TC	TT	NN	CC	CC	CC	TT	CC	TT
AX-110151175	G/C	1a	199108531	+	Genome	Source	NA	NA	Genome68368	NA	CC	GG	GG	GG	CC	GG	CC	CC	GG	GG	GG	CC	CC	CC	GG	GG	GG	GG	CC	GG	GG	GG	GG	GG	CC	GG	GG	CC	CC	GG	GG	GG	CC	CC	CC	CC	GG	CC	GG
AX-110561950	G/A	1a	201001972	+	Genome	Source	NA	NA	Genome68368	NA	AA	GG	GG	GG	AA	GG	AA	AA	GG	GG	GG	AA	AA	AA	GG	GG	GG	GG	AA	GG	GG	GG	GG	GG	AA	GG	GG	AA	AA	GG	GG	GG	AA	AA	AA	AA	GG	AA	GG
AX-111041441	C/T	1a	202727312	+	Genome	Source	NA	NA	Genome68368	NA	CC	CC	CC	CC	TT	CC	TT	TT	CC	CC	CC	TT	TT	TT	CC	CC	CC	CC	TT	CC	CC	CC	CC	CC	TT	CC	CC	TT	TT	CC	CC	CC	TT	TT	TT	TT	CC	TT	CC
AX-110597073	T/G	1a	202729098	+	Genome	Source	NA	NA	Genome68368	NA	GG	TT	TT	TT	GG	TT	GG	GG	TT	TT	TT	GG	GG	GG	TT	TT	TT	TT	GG	TT	TT	TT	TT	TT	GG	TT	TT	GG	GG	TT	TT	TT	GG	GG	GG	GG	TT	GG	TT
AX-108753954	T/G	1a	204409421	+	Genome	Source	NA	NA	Genome68368	NA	GG	TT	TT	TT	GG	TT	GG	GG	TT	TT	TT	GG	GG	GG	TT	TT	TT	TT	GG	TT	TT	TT	TT	TT	GG	TT	TT	GG	GG	TT	TT	TT	GG	GG	GG	GG	TT	GG	TT
AX-111063899	G/A	1a	206729787	+	Genome	Source	NA	NA	Genome68368	NA	AA	GG	GG	GG	AA	GG	AA	AA	GG	GG	GG	AA	AA	AA	GG	GG	GG	GG	AA	GG	GG	GG	GG	GG	AA	GG	AG	AA	AA	GG	GG	GG	AA	AA	AA	AA	GG	AA	GG
AX-109623449	G/A	1a	209531921	+	Genome	Source	NA	NA	Genome68368	NA	AA	GG	GG	GG	AA	GG	AA	AA	GG	GG	GG	AA	AA	AA	GG	GG	GG	GG	AA	GG	GG	GG	GG	GG	AA	GG	GG	AA	AA	GG	GG	GG	AA	AA	AA	AA	GG	AA	GG
AX-111100407	G/T	1a	217211520	+	Genome	Source	NA	NA	Genome68368	NA	TT	GG	GG	GG	TT	GG	TT	TT	GG	GG	GG	TT	TT	TT	GG	GG	GG	GG	TT	GG	GG	GG	GG	GG	TT	GG	GG	TT	TT	GG	GG	GG	TT	TT	TT	TT	GG	TT	GG
AX-111524432	G/C	1a	218248196	+	Genome	Source	NA	NA	Genome68368	NA	CC	GG	GG	GG	CC	GG	CC	CC	GG	GG	GG	CC	CC	CC	GG	GG	GG	GG	CC	GG	GG	GG	GG	GG	CC	GG	GG	CC	CC	GG	GG	GG	CC	CC	CC	CC	GG	CC	GG
AX-111670960	T/C	1a	231452160	+	Genome	Source	NA	NA	Genome68368	NA	CC	TT	TT	TT	CC	TT	CC	CC	TT	TT	TT	CC	CC	CC	TT	TT	TT	TT	CC	TT	TT	TT	TT	TT	CC	TT	TT	CC	CC	TT	TT	TT	CC	CC	CC	CC	TT	CC	TT
AX-110639423	A/G	1a	238288755	+	Genome	Source	NA	NA	Genome68368	NA	GG	AA	AA	AA	GG	AA	GG	GG	AA	AA	AA	GG	GG	GG	AA	AA	AA	AA	GG	AA	AA	AA	AA	AA	GG	AA	AG	GG	GG	AA	AA	AA	GG	GG	GG	GG	AA	GG	AA
AX-109430744	G/T	1a	242837040	+	Genome	Source	NA	NA	Genome68368	NA	TT	GG	GG	GG	TT	GG	TT	TT	GG	GG	GG	TT	TT	TT	GG	GG	GG	GG	TT	GG	GG	GG	GG	GG	TT	GG	GG	TT	TT	GG	GG	GG	TT	TT	TT	TT	GG	TT	GG
AX-110690060	G/C	1a	242993147	+	Genome	Source	NA	NA	Genome68368	NA	CC	GG	GG	GG	CC	GG	CC	CC	GG	GG	GG	CC	CC	CC	GG	GG	GG	GG	CC	GG	GG	GG	GG	GG	CC	GG	GG	CC	CC	GG	GG	GG	CC	CC	CC	CC	GG	CC	GG
AX-108730368	G/T	1a	244493648	+	Genome	Source	NA	NA	Genome68368	NA	TT	GG	GG	GG	TT	GG	TT	TT	GG	GG	GG	TT	TT	TT	GG	GG	GG	GG	TT	GG	GG	GG	GG	GG	TT	GG	GG	TT	TT	GG	GG	GG	TT	TT	TT	TT	GG	TT	GG
AX-110456913	A/C	1a	246948413	+	Genome	Source	NA	NA	Genome68368	NA	CC	AA	AA	AA	CC	AA	CC	CC	AA	AA	AA	CC	CC	CC	AA	AA	AA	AA	CC	AA	AA	AA	AA	AA	CC	AA	AA	CC	CC	AA	AA	AA	CC	CC	CC	CC	AA	CC	AA
AX-110024974	A/G	1a	249042900	+	Genome	Source	NA	NA	Genome68368	NA	GG	AA	AA	AA	GG	AA	GG	GG	AA	AA	AA	GG	GG	GG	AA	AA	AA	AA	GG	AA	AA	AA	AA	AA	GG	AA	AA	GG	GG	AA	AA	AA	GG	GG	GG	GG	AA	GG	AA
AX-110360660	T/A	1a	252904707	+	Genome	Source	NA	NA	Genome68368	NA	AA	TT	TT	TT	AA	TT	AA	AA	TT	TT	TT	AA	AA	AA	TT	TT	TT	TT	AA	TT	TT	TT	TT	TT	AA	TT	TT	AA	AA	TT	TT	TT	AA	AA	AA	AA	TT	AA	TT
AX-108877949	G/A	1a	253775235	+	Genome	Source	NA	NA	Genome68368	NA	AA	GG	GG	GG	AA	GG	AA	AA	GG	GG	GG	AA	AA	AA	GG	GG	GG	GG	AA	GG	GG	GG	GG	GG	AA	GG	GG	AA	AA	GG	GG	GG	AA	AA	AA	AA	GG	AA	GG
AX-109488235	G/A	1a	254582915	+	Genome	Source	NA	NA	Genome68368	NA	AA	GG	GG	GG	AA	GG	AA	AA	GG	GG	GG	AA	AA	AA	GG	GG	GG	GG	AA	GG	GG	GG	GG	GG	AA	GG	GG	AA	AA	GG	GG	GG	AA	AA	AA	AA	GG	AA	GG
AX-108764733	C/G	1a	255494720	+	Genome	Source	NA	NA	Genome68368	NA	GG	CC	CC	CC	GG	CC	GG	GG	CC	CC	CC	GG	GG	GG	CC	CC	CC	CC	GG	CC	CC	CC	CC	CC	GG	CC	CC	GG	GG	CC	CC	CC	GG	GG	GG	GG	CC	GG	CC
AX-110525765	A/G	1a	256299935	+	Genome	Source	NA	NA	Genome68368	NA	GG	AA	AA	AA	GG	AA	GG	GG	AA	AA	AA	GG	GG	GG	AA	AA	AA	AA	GG	AA	AA	AA	AA	AA	GG	AA	AA	GG	GG	AA	AA	AA	GG	GG	GG	GG	AA	GG	AA
AX-111466979	A/G	1a	256415281	+	Genome	Source	NA	NA	Genome68368	NA	GG	AA	AA	AA	GG	AA	GG	GG	AA	AA	AA	GG	GG	GG	AA	AA	AA	AA	GG	AA	AA	AG	AA	AA	GG	AA	AA	GG	GG	AA	AA	AA	GG	GG	GG	GG	AA	GG	AA
AX-109081372	G/A	1a	259543618	+	Genome	Source	NA	NA	Genome68368	NA	AA	GG	GG	GG	AA	AA	AA	AA	GG	GG	GG	AA	AA	AA	GG	GG	GG	GG	AA	GG	GG	GG	GG	GG	AA	GG	GG	AA	AA	GG	GG	GG	AA	AA	AA	AA	GG	AA	GG
AX-111806819	C/T	1a	260292218	+	Genome	Source	NA	NA	Genome68368	NA	TT	CC	CC	CC	TT	TT	TT	TT	CC	CC	CC	TT	TT	TT	CC	CC	CC	CC	TT	CC	CC	CC	CC	CC	TT	CC	CC	TT	TT	CC	CC	CC	TT	TT	TT	TT	CC	TT	CC
AX-110599307	C/T	1a	260303291	+	Genome	Source	NA	NA	Genome68368	NA	TT	CC	CC	CC	TT	TT	TT	TT	CC	CC	CC	TT	TT	TT	CC	CC	CC	CC	TT	CC	CC	CC	CC	CC	TT	CC	CC	TT	TT	CC	CC	CC	TT	TT	TT	TT	CC	TT	CC
AX-89661196	A/G	1a	262536208	+	Genome	Source	NA	NA	Genome68368	NA	GG	AA	AA	AA	GG	GG	GG	GG	AA	AA	AA	GG	GG	GG	AA	AA	AA	AA	GG	AA	AA	AA	AA	AA	GG	AA	AA	GG	GG	AA	AA	AA	GG	GG	GG	GG	AA	GG	AA
AX-111018338	G/A	1a	262569083	+	Genome	Source	NA	NA	Genome68368	NA	AA	GG	GG	GG	GG	GG	GG	GG	GG	GG	GG	GG	GG	GG	GG	GG	GG	GG	GG	GG	GG	GG	GG	GG	GG	GG	GG	GG	GG	GG	GG	GG	GG	GG	GG	GG	GG	GG	GG
AX-109054416	A/G	1a	268441078	+	Genome	Source	NA	NA	Genome68368	NA	GG	AA	AA	AA	GG	GG	GG	GG	AA	AA	AA	GG	GG	GG	AA	AA	AA	AA	GG	AA	AA	AA	AA	AA	GG	AA	AA	GG	GG	AA	AA	AA	GG	GG	GG	GG	AA	GG	AA
AX-108881699	T/G	1a	268688141	+	Genome	Source	NA	NA	Genome68368	NA	GG	TT	TT	TT	GG	GG	GG	GG	TT	TT	TT	GG	GG	GG	TT	TT	TT	TT	GG	TT	TT	TT	TT	TT	GG	TT	TT	GG	GG	TT	TT	TT	GG	GG	GG	GG	TT	GG	TT
AX-109887739	A/G	1a	269592129	+	Genome	Source	NA	NA	Genome68368	NA	GG	AA	AA	AA	GG	GG	GG	GG	AA	AA	AA	GG	GG	GG	AA	AA	AA	AA	GG	AA	AA	AA	AA	AA	GG	AA	AA	GG	GG	AA	AA	AA	GG	GG	GG	GG	AA	GG	AA
AX-108877992	C/A	1a	270936712	+	Genome	Source	NA	NA	Genome68368	NA	AA	CC	CC	CC	AA	AA	AA	AA	CC	CC	CC	AA	AA	AA	CC	CC	CC	CC	AA	CC	CC	CC	CC	CC	AA	CC	CC	AA	AA	CC	CC	CC	AA	AA	AA	AA	CC	AA	CC
AX-111534622	C/T	1a	271701212	+	Genome	Source	NA	NA	Genome68368	NA	TT	CC	CC	CC	TT	TT	TT	TT	CC	CC	CC	TT	TT	TT	CC	CC	CC	CC	TT	CC	CC	CC	CC	CC	TT	CC	CC	TT	TT	CC	CC	CC	TT	TT	TT	TT	CC	TT	CC
AX-109900562	G/A	1a	272618863	+	Genome	Source	NA	NA	Genome68368	NA	AA	GG	GG	GG	AA	AA	AA	AA	GG	GG	GG	AA	AA	AA	GG	GG	GG	GG	AA	GG	GG	GG	GG	GG	AA	GG	GG	AA	AA	GG	GG	GG	AA	AA	NN	AA	GG	AA	GG
AX-109445371	G/A	1a	275361134	+	Genome	Source	NA	NA	Genome68368	NA	AA	GG	GG	GG	AA	AA	AA	AA	GG	GG	GG	AA	AA	AA	GG	GG	GG	GG	AA	GG	GG	GG	GG	GG	AA	GG	GG	AA	AA	GG	GG	GG	AA	AA	AA	AA	GG	AA	GG
AX-108933804	T/C	1a	276124736	+	Genome	Source	NA	NA	Genome68368	NA	CC	TT	TT	TT	CC	CC	CC	CC	TT	TT	TT	CC	CC	CC	TT	TT	TT	TT	CC	TT	TT	TT	TT	TT	CC	TT	TT	CC	CC	TT	NN	TT	CC	CC	CC	CC	TT	CC	TT
AX-110075991	G/A	1a	276395254	+	Genome	Source	NA	NA	Genome68368	NA	AG	GG	GG	GG	GG	GG	GG	GG	GG	GG	GG	GG	GG	GG	GG	GG	GG	GG	GG	GG	GG	GG	GG	GG	GG	GG	GG	GG	GG	AG	GG	GG	GG	GG	GG	GG	GG	GG	GG
AX-111216887	G/A	1a	276709198	+	Genome	Source	NA	NA	Genome68368	NA	AA	GG	GG	GG	AA	AA	AA	AA	GG	GG	GG	AA	AA	AA	GG	GG	GG	GG	AA	GG	GG	GG	GG	GG	AA	GG	GG	AA	AA	GG	GG	GG	AA	AA	AA	AA	GG	AA	GG
AX-111640042	T/C	1a	277832234	+	Genome	Source	NA	NA	Genome68368	NA	CC	TT	TT	TT	CC	CC	CC	CC	TT	TT	TT	CC	CC	CC	TT	TT	TT	TT	CC	TT	TT	TT	TT	TT	CC	TT	TT	CC	CC	TT	TT	TT	CC	CC	CC	CC	TT	CC	TT
AX-111006211	A/G	1a	279678874	+	Genome	Source	NA	NA	Genome68368	NA	GG	AA	AA	AA	GG	GG	GG	GG	AA	AA	AA	GG	GG	GG	AA	AA	AA	AA	GG	AA	AA	AA	AA	AA	GG	AA	NN	GG	GG	AA	AA	AA	GG	GG	AG	GG	AA	GG	AA
AX-110054722	A/G	1a	281761858	+	Genome	Source	NA	NA	Genome68368	NA	GG	AA	AA	AA	GG	GG	GG	GG	AA	AA	AA	GG	GG	GG	AA	AA	AA	AA	GG	AA	AA	AA	AA	AA	GG	AA	AG	GG	GG	AA	AA	AA	GG	GG	GG	GG	AA	GG	AA
AX-108749332	A/G	1a	284580050	+	Genome	Source	NA	NA	Genome68368	NA	GG	AA	AA	AA	GG	GG	GG	GG	AA	AA	AA	GG	GG	GG	AA	AA	AA	AA	GG	AA	AA	AA	AA	AA	GG	AA	AA	GG	GG	AA	AA	AA	GG	GG	GG	GG	AA	GG	AA
AX-110133162	C/T	1a	284629975	+	Genome	Source	NA	NA	Genome68368	NA	TT	CC	CC	CC	TT	TT	TT	TT	CC	CC	CC	TT	TT	TT	CC	CC	CC	CC	TT	CC	CC	CC	CC	CC	TT	CC	CC	TT	TT	CC	CC	CC	TT	TT	TT	TT	CC	TT	CC
AX-110150934	C/A	1a	286311200	+	Genome	Source	NA	NA	Genome68368	NA	AA	CC	CC	CC	AA	AA	AA	AA	CC	CC	CC	AA	AA	AA	CC	CC	CC	CC	AA	CC	CC	CC	CC	CC	AA	CC	CC	AA	AA	CC	CC	CC	AA	AA	AA	AA	CC	AA	CC
AX-111609292	T/C	1a	289074386	+	Genome	Source	NA	NA	Genome68368	NA	CC	TT	TT	TT	TC	CC	CC	CC	TT	TT	TT	CC	CC	CC	TT	TT	TT	TT	CC	TT	TT	TT	TT	TT	CC	TT	TT	CC	CC	TT	TT	TT	NN	CC	CC	CC	TT	CC	TT
AX-109405272	C/T	1a	293302616	+	Genome	Source	NA	NA	Genome68368	NA	TT	CC	CC	CC	TT	TT	TT	TT	CC	CC	CC	TT	TT	TT	CC	CC	CC	CC	TT	CC	CC	CC	CC	CC	TT	CC	NN	TT	TT	CC	CC	CC	TT	TT	TT	TT	CC	TT	CC
AX-109624579	T/C	1a	294939701	+	Genome	Source	NA	NA	Genome68368	NA	CC	TT	TT	TT	CC	CC	CC	CC	TT	TT	TT	CC	CC	NN	TT	TT	TT	TT	CC	TT	TT	TT	TT	TT	NN	TT	NN	CC	CC	TT	TT	TT	CC	CC	CC	TC	TT	CC	TT
AX-109494616	A/G	1a	295811453	+	Genome	Source	NA	NA	Genome68368	NA	GG	AA	AA	AA	GG	GG	GG	GG	AA	AA	AA	GG	GG	GG	AA	AA	AA	AA	GG	AA	AA	AA	AA	AA	GG	AA	AG	GG	GG	AA	AA	AA	GG	GG	GG	GG	AA	GG	AA
AX-109067509	A/C	1a	295899685	+	Genome	Source	NA	NA	Genome68368	NA	CC	AA	AA	AA	CC	CC	CC	CC	AA	AA	AA	CC	CC	CC	AA	AA	AA	AA	CC	AA	AA	AA	AA	AA	CC	AA	AC	CC	CC	AA	AA	AA	CC	CC	CC	CC	AA	CC	AA
AX-110028283	T/C	1a	295903350	+	Genome	Source	NA	NA	Genome68368	NA	CC	TT	TT	TT	CC	CC	CC	CC	TT	TT	TT	CC	CC	CC	TT	TT	TT	TT	CC	TT	TT	TT	TT	TT	CC	TT	TC	CC	CC	TT	TT	TT	CC	CC	CC	CC	TT	CC	TT
AX-109332174	T/C	1a	297283171	+	Genome	Source	NA	NA	Genome68368	NA	CC	TT	TT	TT	CC	CC	CC	CC	TT	TT	TT	CC	CC	CC	TT	TT	TT	TT	CC	TT	TT	TT	TT	TT	CC	TT	NN	CC	CC	TT	TC	TT	CC	CC	CC	CC	TT	CC	TT
AX-110436880	C/A	1a	298233610	+	Genome	Source	NA	NA	Genome68368	NA	AA	CC	CC	CC	AA	AA	AA	AA	CC	CC	CC	AA	AA	AA	CC	CC	CC	CC	AA	CC	CC	CC	CC	CC	AA	CC	AC	AA	AA	CC	CC	CC	AA	AA	AA	AA	CC	AA	CC
AX-108884988	G/A	1a	299963208	+	Genome	Source	NA	NA	Genome68368	NA	AA	GG	GG	GG	AA	AA	AA	AA	GG	GG	GG	AA	AA	AA	GG	GG	GG	GG	AA	GG	GG	GG	GG	GG	AA	GG	AG	AA	AA	GG	GG	GG	AA	AA	AA	AA	GG	AA	GG
AX-108831568	T/G	1a	300455416	+	Genome	Source	NA	NA	Genome68368	NA	TT	TT	TT	TT	TT	TT	TT	TT	TT	TT	TT	TT	TT	TT	TT	TT	TT	TT	TT	TT	TT	TT	TT	TT	TT	TT	NN	TT	TT	TT	TT	TT	TT	TT	TT	TT	TT	TT	TT
AX-109526468	G/C	1a	300527636	+	Genome	Source	NA	NA	Genome68368	NA	GG	GG	GG	GG	GG	GG	GG	GG	GG	GG	GG	GG	GG	GG	GG	GG	GG	GG	GG	GG	GG	GG	GG	GG	GG	GG	GG	GG	GG	GG	GG	GG	GG	GG	GG	GG	GG	GG	GG
AX-111043470	T/C	1a	300746499	+	Genome	Source	NA	NA	Genome68368	NA	TT	TT	TT	TT	TT	TT	TT	TT	TT	TT	TT	TT	TT	TT	TT	TT	TT	TT	TT	TT	TT	TT	TT	TT	TT	TT	TT	TT	TT	TT	TT	TT	TT	TT	TT	TT	TT	TT	TT
AX-110020710	C/T	1a	300759287	+	Genome	Source	NA	NA	Genome68368	NA	CC	CC	CC	CC	CC	CC	CC	CC	CC	CC	CC	CC	CC	CC	CC	CC	CC	CC	CC	CC	CC	CC	CC	CC	CC	CC	NN	CC	CC	CC	CC	CC	CC	CC	CC	CC	CC	CC	CC
AX-109464733	T/C	1a	300783925	+	Genome	Source	NA	NA	Genome68368	NA	TT	TT	TT	TT	TT	TT	TT	TT	TT	TT	TT	TT	TT	TT	TT	TT	TT	TT	TT	TT	TT	TT	TT	TT	TT	TT	NN	TT	TT	TT	TT	TT	TT	TT	TT	TT	TT	TT	TT
AX-108755593	T/C	1a	301628452	+	Genome	Source	NA	NA	Genome68368	NA	TT	TT	TT	TT	TT	TT	TT	TT	TT	TT	TT	TT	TT	TT	TT	TT	TT	TT	TT	TT	TT	TT	TT	TT	TT	TT	NN	TT	TT	TT	TT	TT	TT	TT	TT	TT	TT	TT	TT
AX-110920806	A/C	1a	301794146	+	Genome	Source	NA	NA	Genome68368	NA	AA	AA	AA	AA	AA	AA	AA	AA	AA	AA	AA	AA	AA	AA	AA	AA	AA	AA	AA	AA	AA	NN	AA	AA	AA	AA	AC	AA	AA	AA	AA	AA	AA	AA	AA	AA	AA	AA	NN
AX-111201621	G/C	1a	301795881	+	Genome	Source	NA	NA	Genome68368	NA	GG	GG	GG	GG	GG	GG	GG	GG	GG	GG	GG	GG	GG	GG	GG	GG	GG	GG	GG	GG	GG	GG	GG	GG	GG	GG	CG	GG	GG	GG	GG	GG	GG	GG	GG	GG	GG	GG	GG
AX-111530836	A/C	1a	302209646	+	Genome	Source	NA	NA	Genome68368	NA	AA	AA	AA	AA	AA	AA	AA	AA	AA	AA	AA	AA	AA	AA	AA	AA	AA	AA	AA	AA	AA	AA	AA	NN	AA	AA	AA	AA	AA	AA	AA	AA	AA	AA	AA	AA	AA	AA	AA
AX-110998966	C/T	1a	302620071	+	Genome	Source	NA	NA	Genome68368	NA	CC	CC	CC	CC	CC	CC	CC	CC	CC	CC	CC	CC	CC	CC	CC	CC	CC	CC	CC	CC	CC	CC	CC	CC	CC	CC	CC	CC	CC	CC	CC	CC	CC	CC	CC	CC	CC	CC	CC
AX-108875042	T/G	1a	307795508	+	Genome	Source	NA	NA	Genome68368	NA	TT	TT	TT	TT	TT	NN	TT	TT	TT	TT	TT	TT	TT	TT	TT	TT	TT	TT	TT	TT	TT	TT	TT	TT	TT	TT	TG	TT	TT	TT	TT	TT	TT	TT	TT	TT	TT	TT	TT
AX-111554735	C/T	1a	308030276	+	Genome	Source	NA	NA	Genome68368	NA	CC	CC	CC	CC	CC	CC	CC	CC	CC	CC	CC	CC	CC	CC	CC	CC	CC	CC	CC	CC	CC	CC	CC	CC	CC	CC	TC	CC	CC	CC	CC	CC	CC	CC	CC	CC	CC	CC	CC
AX-110029490	A/G	1a	308538471	+	Genome	Source	NA	NA	Genome68368	NA	AA	AA	AA	AA	AA	AA	AA	AA	AA	AA	AA	AA	AA	AA	AA	AA	AA	AA	AA	AA	AA	AA	AA	AA	AA	AA	AA	AA	AA	AA	AA	AA	AA	AA	AA	AA	AA	AA	AA
AX-109475709	C/T	1a	308549710	+	Genome	Source	NA	NA	Genome68368	NA	CC	CC	CC	CC	CC	CC	TC	CC	CC	CC	CC	CC	CC	CC	CC	CC	CC	CC	CC	CC	CC	CC	CC	CC	CC	CC	TC	CC	CC	CC	CC	CC	CC	CC	CC	CC	CC	TC	CC
AX-109352492	T/C	1a	308999008	+	Genome	Source	NA	NA	Genome68368	NA	CC	TT	TT	TT	CC	CC	CC	CC	TT	TT	TT	CC	CC	CC	TT	TT	TT	TT	CC	TT	TT	TT	TT	TT	CC	TT	TC	CC	CC	TT	TT	TT	CC	CC	CC	CC	TT	CC	TT
AX-110633470	G/A	1a	312604137	+	Genome	Source	NA	NA	Genome68368	NA	GG	GG	GG	GG	GG	GG	GG	GG	GG	GG	GG	GG	GG	GG	GG	GG	GG	GG	GG	GG	GG	GG	GG	GG	GG	GG	NN	GG	GG	GG	GG	GG	GG	GG	GG	GG	GG	GG	GG
AX-110588403	C/G	1a	312604812	+	Genome	Source	NA	NA	Genome68368	NA	CC	CC	CC	CC	CC	CC	CC	CC	CC	CC	CC	CC	CC	CC	CC	CC	CC	CC	CC	CC	CC	CC	CC	CC	CC	CC	CG	CC	CC	CC	CC	CC	CC	CC	CC	CC	CC	CC	CC
AX-109347635	T/C	1a	313012788	+	Genome	Source	NA	NA	Genome68368	NA	TT	TT	TT	TT	TT	TT	TT	TT	TT	TT	TT	TT	TT	TT	TT	TT	TT	TT	TT	TT	TT	TT	TT	TT	TT	TT	TC	TT	TT	TT	TT	TT	TT	TT	TT	TT	TT	TT	TT
AX-110917019	T/C	1a	314106269	+	Genome	Source	NA	NA	Genome68368	NA	TT	TT	TT	TT	TT	TT	TT	TT	TT	TT	TT	TT	TT	TT	TT	TT	TT	TT	TT	TT	TT	TT	TT	TT	TT	TT	TC	TT	TT	TT	TT	TT	TT	TT	TT	TT	TT	TT	TT
AX-111510129	G/A	1a	314109964	+	Genome	Source	NA	NA	Genome68368	NA	AG	GG	GG	GG	GG	GG	GG	GG	GG	GG	GG	GG	GG	GG	GG	GG	GG	GG	GG	GG	GG	GG	GG	GG	GG	GG	GG	GG	GG	GG	GG	GG	GG	GG	GG	GG	GG	GG	GG
AX-109883834	A/G	1a	318672014	+	Genome	Source	NA	NA	Genome68368	NA	NN	AA	AA	AA	AA	AA	AA	AA	AA	AA	AA	AA	AA	AA	NN	AA	AA	AA	AA	AA	AA	AA	AA	AA	AA	AA	AG	AA	AA	AA	AA	AA	AA	AA	AA	AA	AA	AA	AA
AX-108729836	T/C	1a	318672205	+	Genome	Source	NA	NA	Genome68368	NA	TT	TT	TT	TT	TT	TT	TT	TT	TT	TT	TT	TT	TT	TT	TT	TT	TT	TT	TT	TT	NN	TT	TT	TT	TT	TT	NN	TT	TT	TT	NN	TT	TT	TT	TT	TT	TT	TT	TT
AX-109914161	A/G	1a	318919179	+	Genome	Source	NA	NA	Genome68368	NA	AA	AA	AA	AA	AA	AA	AA	AA	AA	AA	AA	AA	AA	AA	AA	AA	AA	AA	AA	AA	AA	AA	AA	AA	AA	AA	AA	AA	AA	AA	AA	AA	AA	AA	AA	AA	AA	AA	AA
AX-110490499	C/T	1a	318931805	+	Genome	Source	NA	NA	Genome68368	NA	CC	CC	CC	CC	CC	CC	CC	CC	CC	CC	CC	CC	CC	CC	CC	CC	CC	CC	CC	CC	CC	CC	CC	CC	CC	CC	NN	CC	CC	CC	CC	CC	CC	CC	CC	CC	CC	CC	CC
AX-111554031	C/T	1a	319030946	+	Genome	Source	NA	NA	Genome68368	NA	CC	CC	CC	CC	CC	CC	CC	CC	CC	CC	CC	CC	CC	CC	CC	CC	CC	CC	CC	CC	CC	CC	CC	CC	CC	CC	CC	CC	CC	CC	CC	CC	CC	CC	CC	CC	CC	CC	CC
AX-109870010	G/T	1a	319036591	+	Genome	Source	NA	NA	Genome68368	NA	GG	GG	GG	GG	GG	GG	GG	GG	GG	GG	GG	GG	GG	GG	GG	GG	GG	GG	GG	GG	GG	GG	GG	GG	GG	GG	TG	GG	GG	GG	GG	GG	GG	GG	GG	GG	GG	GG	GG
AX-111700826	C/T	1a	319154912	+	Genome	Source	NA	NA	Genome68368	NA	CC	CC	CC	CC	CC	CC	CC	CC	CC	CC	CC	CC	CC	CC	CC	CC	CC	CC	CC	CC	CC	CC	CC	CC	CC	CC	CC	CC	CC	CC	CC	CC	CC	CC	CC	CC	CC	CC	CC
AX-110450556	G/C	1a	319481934	+	Genome	Source	NA	NA	Genome68368	NA	GG	GG	GG	GG	GG	GG	GG	GG	GG	GG	GG	GG	GG	GG	GG	GG	GG	GG	GG	GG	GG	GG	GG	GG	GG	GG	GG	GG	GG	GG	GG	GG	GG	GG	GG	GG	GG	GG	GG
AX-109538732	G/A	1a	319486109	+	Genome	Source	NA	NA	Genome68368	NA	GG	GG	GG	GG	GG	GG	GG	GG	GG	GG	GG	GG	GG	GG	GG	GG	GG	GG	GG	GG	GG	GG	GG	GG	GG	GG	NN	GG	GG	GG	GG	GG	GG	GG	GG	GG	GG	GG	GG
AX-86173425	A/G	1a	319818953	+	Genome	Source	NA	NA	Genome68368	NA	AA	AA	AA	AA	AA	AA	AA	AA	AA	AA	AA	AA	AA	AA	AA	AA	AA	AA	AA	AA	AA	AA	AA	AA	AA	AA	AA	AA	AA	AA	AA	AA	AA	AA	AA	AA	AA	AA	AA
AX-111518124	T/C	1a	319820204	+	Genome	Source	NA	NA	Genome68368	NA	TT	TT	TT	TT	TT	TT	TT	TT	TT	TT	TT	TT	TT	TT	TT	TT	TT	TT	TT	TT	TT	TT	TT	TT	TT	TT	NN	TT	TT	TT	TT	TT	TT	TT	TT	TT	TT	TT	TT
AX-111543220	T/C	1a	319924174	+	Genome	Source	NA	NA	Genome68368	NA	TT	TT	TT	TT	TT	TT	TT	TT	TT	TT	TT	TT	TT	TT	TT	TT	TT	TT	TT	TT	TT	TT	TT	TT	TT	TT	NN	TT	TT	TT	TT	TT	TT	TT	TT	TT	TT	TT	TT
AX-109373293	G/T	1a	319926426	+	Genome	Source	NA	NA	Genome68368	NA	GG	GG	GG	GG	GG	GG	GG	GG	GG	GG	GG	GG	GG	GG	GG	GG	GG	GG	GG	GG	GG	GG	GG	GG	GG	GG	NN	GG	GG	GG	GG	GG	GG	GG	GG	GG	GG	GG	GG
AX-110104657	C/T	1a	319927114	+	Genome	Source	NA	NA	Genome68368	NA	CC	CC	CC	CC	CC	CC	CC	CC	CC	CC	CC	CC	CC	CC	CC	CC	CC	CC	CC	CC	CC	CC	CC	CC	CC	CC	NN	CC	CC	CC	CC	CC	CC	CC	CC	CC	CC	CC	CC
AX-108982477	G/A	1a	319928175	+	Genome	Source	NA	NA	Genome68368	NA	GG	GG	GG	GG	GG	GG	GG	GG	GG	GG	GG	GG	GG	GG	GG	GG	GG	GG	GG	GG	GG	GG	GG	GG	GG	GG	NN	GG	GG	GG	GG	GG	GG	GG	GG	GG	GG	GG	GG
AX-110581018	A/G	1a	319929481	+	Genome	Source	NA	NA	Genome68368	NA	AA	AA	AA	AA	AA	AA	AA	AA	AA	AA	AA	AA	AA	AA	AA	AA	AA	AA	AA	AA	AA	AA	AA	AA	AA	AA	AG	AA	AA	AA	AA	AA	AA	AA	AA	AA	AA	AA	AA
AX-108892300	A/G	1a	320210183	+	Genome	Source	NA	NA	Genome68368	NA	AA	AA	AA	AA	GG	GG	GG	GG	AA	AA	AA	GG	GG	GG	AA	AA	AA	AA	GG	AA	AA	AA	AA	AA	GG	AA	AG	GG	GG	AA	AA	AA	GG	GG	AG	NN	AA	GG	AA
AX-108886727	T/C	1a	320347155	+	Genome	Source	NA	NA	Genome68368	NA	TT	TT	TT	TT	CC	CC	CC	CC	TT	TT	TT	CC	CC	CC	TT	TT	TT	TT	CC	TT	TT	TT	TT	TT	CC	TT	TC	CC	CC	TT	TT	TT	CC	CC	CC	CC	TT	CC	TT
AX-109388454	T/C	1a	320993459	+	Genome	Source	NA	NA	Genome68368	NA	TT	TT	TT	TT	CC	CC	CC	CC	TT	TT	TT	CC	CC	CC	TT	TT	TT	TT	NN	TT	TT	TT	TT	TT	CC	TT	TC	CC	CC	TT	TC	TT	CC	CC	CC	CC	TT	CC	TT
AX-109914214	T/C	1a	321121473	+	Genome	Source	NA	NA	Genome68368	NA	TT	TT	TT	TT	CC	CC	CC	CC	TT	TT	TT	CC	CC	CC	TT	TT	TT	TT	CC	TT	TT	TT	TT	TT	CC	TT	TT	CC	CC	TT	TT	TT	CC	CC	CC	CC	TT	CC	TT
AX-109886129	A/C	1a	321464733	+	Genome	Source	NA	NA	Genome68368	NA	AA	AA	AA	AA	CC	CC	CC	CC	AA	AA	AA	CC	CC	CC	AA	AA	AA	AA	CC	AA	AA	AA	AA	AA	CC	AA	NN	CC	CC	AA	AA	AA	CC	CC	CC	CC	AA	CC	AA
AX-110932930	A/G	1a	321498878	+	Genome	Source	NA	NA	Genome68368	NA	AA	AA	AA	AA	GG	GG	GG	GG	AA	AA	AA	GG	GG	GG	AA	AA	AA	AA	GG	AA	AA	AA	AA	AA	GG	AA	AG	GG	GG	AA	AA	AA	GG	GG	GG	GG	AA	GG	AA
AX-110552390	A/C	1a	321686787	+	Genome	Source	NA	NA	Genome68368	NA	AA	AA	AC	AA	CC	CC	CC	CC	AC	AA	AA	CC	CC	NN	AA	AA	AA	AA	CC	AA	AA	AA	AA	AA	CC	AA	AC	CC	CC	AA	AA	AA	CC	CC	CC	CC	AA	CC	AA
AX-109387496	G/A	1a	322460691	+	Genome	Source	NA	NA	Genome68368	NA	GG	GG	GG	GG	GG	GG	GG	GG	GG	GG	GG	GG	GG	GG	GG	GG	GG	GG	GG	GG	GG	GG	GG	GG	GG	GG	NN	GG	GG	GG	GG	GG	GG	GG	GG	GG	GG	GG	GG
AX-110612666	C/T	1a	323243740	+	Genome	Source	NA	NA	Genome68368	NA	CC	CC	CC	CC	CC	CC	CC	CC	CC	CC	CC	CC	CC	CC	CC	CC	CC	CC	CC	CC	CC	CC	CC	CC	CC	CC	CC	CC	CC	CC	CC	CC	CC	CC	CC	CC	CC	CC	CC
AX-109005483	C/T	1a	324082899	+	Genome	Source	NA	NA	Genome68368	NA	CC	CC	CC	CC	CC	CC	CC	CC	CC	CC	CC	CC	CC	CC	CC	CC	CC	CC	CC	CC	CC	CC	CC	CC	CC	CC	CC	CC	CC	CC	CC	CC	CC	CC	CC	CC	CC	CC	CC
AX-108818229	C/T	1a	324733295	+	Genome	Source	NA	NA	Genome68368	NA	CC	CC	CC	CC	CC	CC	CC	CC	CC	CC	CC	CC	CC	CC	CC	CC	CC	CC	CC	CC	CC	CC	CC	CC	CC	CC	CC	CC	CC	CC	CC	CC	CC	CC	CC	CC	CC	CC	CC
AX-110609563	G/A	1a	325931615	+	Genome	Source	NA	NA	Genome68368	NA	GG	GG	GG	GG	GG	GG	GG	GG	GG	GG	GG	GG	GG	GG	GG	GG	GG	GG	GG	GG	GG	GG	GG	GG	GG	GG	GG	GG	GG	GG	GG	GG	GG	GG	GG	GG	GG	GG	GG
AX-110059082	C/T	1a	331223487	+	Genome	Source	NA	NA	Genome68368	NA	CC	CC	CC	CC	CC	CC	CC	CC	CC	CC	CC	CC	CC	CC	CC	CC	CC	CC	CC	CC	CC	CC	CC	CC	CC	CC	CC	CC	CC	CC	CC	CC	CC	CC	CC	CC	CC	CC	CC
AX-111196957	C/G	1a	333096055	+	Genome	Source	NA	NA	Genome68368	NA	GG	CC	NN	CC	GG	GG	GG	GG	CC	CC	CC	GG	GG	GG	CC	CC	CC	CC	GG	CC	CC	CC	CC	CC	NN	CG	NN	GG	GG	CC	CC	CC	GG	GG	GG	GG	CC	GG	CC
AX-110971510	C/G	1a	333096768	+	Genome	Source	NA	NA	Genome68368	NA	GG	CC	CC	CC	GG	GG	GG	GG	CC	CC	CC	GG	GG	GG	CC	CC	CC	CC	GG	CC	CC	CC	CC	CC	GG	CC	CC	GG	GG	CC	CC	CC	GG	GG	GG	GG	CC	GG	CC
AX-110921788	C/T	1a	333122533	+	Genome	Source	NA	NA	Genome68368	NA	TT	CC	CC	CC	TT	TT	TT	TT	CC	CC	CC	TT	TT	TT	CC	CC	CC	CC	TT	CC	CC	CC	CC	CC	TT	CC	CC	TT	TT	CC	CC	CC	TT	TT	TT	TT	CC	TT	CC
AX-111454671	C/T	1a	333126683	+	Genome	Source	NA	NA	Genome68368	NA	TT	CC	CC	CC	TT	TT	TT	TT	CC	CC	CC	TT	TT	TT	CC	CC	CC	CC	TT	CC	CC	CC	CC	CC	TT	CC	CC	TT	TT	CC	CC	CC	TT	TT	TT	TT	CC	TT	CC
AX-109031008	C/T	1a	333126984	+	Genome	Source	NA	NA	Genome68368	NA	TT	CC	CC	CC	TT	TT	TT	TT	CC	CC	CC	TT	TT	TT	CC	CC	CC	CC	TT	CC	CC	CC	CC	CC	TT	CC	CC	TT	TT	CC	CC	CC	TT	TT	TT	TT	CC	TT	CC
AX-110365044	T/C	1a	333128250	+	Genome	Source	NA	NA	Genome68368	NA	CC	TT	TT	TT	CC	CC	CC	CC	TT	TT	TT	CC	CC	CC	TT	TT	TT	TT	CC	TT	TT	TT	TT	TT	CC	TT	TT	CC	CC	TT	TT	TT	CC	CC	CC	CC	TT	CC	TT
AX-109508520	T/C	1a	333130109	+	Genome	Source	NA	NA	Genome68368	NA	CC	TT	TT	TT	CC	CC	CC	CC	TT	TT	TT	CC	CC	CC	TT	TT	TT	TT	CC	TT	TT	TT	TT	TT	CC	TT	TT	CC	CC	TT	TT	TT	CC	CC	CC	CC	TT	CC	TT
AX-110546251	C/T	1a	333208482	+	Genome	Source	NA	NA	Genome68368	NA	TT	CC	CC	CC	TT	TT	TT	TT	CC	CC	TC	TT	TT	TT	CC	CC	CC	CC	TT	CC	NN	CC	CC	CC	TT	CC	NN	TT	TT	CC	NN	CC	TT	TT	TT	TT	CC	TT	CC
AX-109444809	T/C	1a	333220372	+	Genome	Source	NA	NA	Genome68368	NA	CC	TT	TT	TT	CC	CC	CC	CC	TT	TT	TT	CC	CC	CC	TT	TT	TT	TT	CC	TT	TT	TT	TT	TT	CC	TT	TT	CC	CC	TT	TT	TT	CC	CC	CC	CC	TT	CC	TT
AX-94400532	C/T	1a	333221623	+	Genome	Source	NA	NA	Genome68368	NA	TT	CC	CC	CC	TT	TT	TT	TT	CC	CC	CC	TT	TT	TT	CC	CC	CC	CC	TT	CC	CC	CC	CC	CC	TT	CC	CC	TT	TT	CC	CC	CC	TT	TT	TT	TT	CC	TT	CC
AX-110469900	T/G	1a	333222765	+	Genome	Source	NA	NA	Genome68368	NA	GG	TT	TT	TT	GG	GG	GG	GG	TT	TT	TT	GG	GG	GG	TT	TT	TT	TT	GG	TT	TT	TT	TT	TT	GG	TT	TG	GG	GG	TT	NN	TT	GG	GG	GG	GG	TT	GG	TT
AX-111792552	A/C	1a	333225698	+	Genome	Source	NA	NA	Genome68368	NA	CC	AA	AA	AA	CC	CC	CC	CC	AA	AA	AA	CC	CC	CC	AA	AA	AA	AA	CC	AA	AA	AA	AA	AA	CC	AA	AA	CC	CC	AA	AA	AA	CC	CC	CC	CC	AA	CC	AA
AX-110928652	G/A	1a	333257543	+	Genome	Source	NA	NA	Genome68368	NA	AA	GG	GG	GG	AA	AA	AA	AA	GG	GG	GG	AA	AA	AA	GG	GG	GG	GG	AA	GG	GG	GG	GG	GG	AA	GG	GG	AA	AA	GG	GG	GG	AA	AA	AA	AA	GG	AA	GG
AX-110550781	C/T	1a	333462099	+	Genome	Source	NA	NA	Genome68368	NA	TT	CC	CC	CC	TT	TT	TT	TT	CC	CC	CC	TT	TT	TT	CC	CC	CC	CC	TT	CC	CC	CC	CC	CC	TT	CC	TC	TT	TT	CC	CC	CC	TT	TT	TT	TT	CC	TT	CC
AX-111615829	C/A	1a	333462759	+	Genome	Source	NA	NA	Genome68368	NA	AA	CC	CC	CC	AA	AA	AA	AA	CC	CC	CC	AA	AA	AA	CC	CC	CC	CC	AA	CC	CC	CC	CC	CC	AA	CC	CC	AA	AA	CC	CC	CC	AA	AA	AA	AA	CC	AA	CC
AX-110623625	T/C	1a	333463113	+	Genome	Source	NA	NA	Genome68368	NA	CC	TT	TT	TT	CC	CC	CC	CC	TT	TT	TT	CC	CC	CC	TT	TT	TT	TT	CC	TT	TT	TT	TT	TT	CC	TT	TT	CC	CC	TT	TT	TT	CC	CC	CC	CC	TT	CC	TT
AX-111472060	A/G	1a	333465524	+	Genome	Source	NA	NA	Genome68368	NA	GG	AA	AA	AA	GG	GG	GG	GG	AA	AA	AA	GG	GG	GG	AA	AA	AA	AA	GG	AA	AA	AA	AA	AA	GG	AA	AA	GG	GG	AA	AA	AA	GG	GG	GG	GG	AA	GG	AA
AX-110387077	A/G	1a	333466151	+	Genome	Source	NA	NA	Genome68368	NA	GG	AA	AA	AA	GG	GG	GG	GG	AA	AA	AA	GG	GG	GG	AA	AA	AA	AA	GG	AA	AA	AA	AA	AA	GG	AA	AA	GG	GG	AA	AA	AA	GG	GG	GG	GG	AA	GG	AA
AX-108965988	T/C	1a	333482273	+	Genome	Source	NA	NA	Genome68368	NA	CC	TT	TT	TT	CC	CC	CC	CC	TT	TT	TT	CC	CC	CC	TT	TT	TT	TT	CC	TT	TT	TT	TT	TT	CC	TT	TT	CC	CC	TT	TT	TT	CC	CC	CC	CC	TT	CC	TT
AX-111686869	C/A	1a	336071534	+	Genome	Source	NA	NA	Genome68368	NA	CC	CC	CC	CC	CC	CC	CC	CC	CC	CC	CC	CC	CC	CC	CC	CC	CC	CC	CC	CC	CC	CC	CC	CC	CC	CC	CC	CC	CC	CC	CC	CC	CC	CC	CC	CC	CC	CC	CC
AX-110427237	A/G	1a	336322526	+	Genome	Source	NA	NA	Genome68368	NA	GG	AA	AA	AA	GG	GG	GG	GG	AA	AA	AA	GG	GG	GG	AA	AA	AA	AA	GG	AA	AA	NN	AA	AA	GG	AA	AA	AG	GG	AA	AA	AA	GG	GG	GG	GG	AA	GG	AA
AX-109310093	G/A	1a	336481179	+	Genome	Source	NA	NA	Genome68368	NA	AA	GG	GG	GG	AA	AA	AA	AA	GG	GG	GG	AA	AA	AA	GG	GG	GG	GG	AA	GG	GG	GG	GG	GG	AA	GG	GG	AA	AA	GG	GG	GG	AA	AA	AA	AA	GG	AA	GG
AX-109375364	T/C	1a	336481379	+	Genome	Source	NA	NA	Genome68368	NA	CC	TT	TT	TT	CC	CC	CC	CC	TT	TT	TT	CC	CC	CC	TT	TT	TT	TT	CC	TT	TT	TT	TT	TT	CC	TT	TT	CC	CC	TT	TT	TT	CC	CC	CC	CC	TT	CC	TT
AX-109921819	G/A	1a	336481919	+	Genome	Source	NA	NA	Genome68368	NA	AA	GG	GG	GG	AA	AA	AA	AA	GG	GG	GG	AA	AA	AA	GG	GG	GG	GG	AA	GG	GG	GG	GG	GG	AA	GG	GG	AA	AA	GG	GG	GG	NN	AA	AA	AA	GG	AA	GG
AX-109420704	T/C	1a	336482315	+	Genome	Source	NA	NA	Genome68368	NA	CC	TT	TT	TT	CC	CC	CC	CC	TT	TT	TT	CC	CC	CC	TT	TT	TT	TT	CC	TT	TT	TT	TT	TT	CC	TT	TT	CC	CC	TT	TT	TT	CC	CC	CC	CC	TT	CC	TT
AX-109859178	T/C	1a	336598878	+	Genome	Source	NA	NA	Genome68368	NA	CC	TT	TT	TT	CC	CC	CC	CC	TT	TT	TT	CC	CC	CC	TT	TT	TT	TT	CC	TT	TT	TT	TT	TT	CC	TT	TT	CC	CC	TT	TT	TT	CC	CC	CC	CC	TT	CC	TT
AX-109861227	C/T	1a	336599014	+	Genome	Source	NA	NA	Genome68368	NA	TT	CC	CC	CC	TT	TT	TT	TT	CC	CC	CC	TT	TT	TT	CC	CC	CC	CC	TT	CC	CC	CC	CC	CC	TT	CC	CC	TT	TT	CC	CC	CC	TT	TT	TT	TT	CC	TT	CC
AX-110201117	T/C	1a	336600873	+	Genome	Source	NA	NA	Genome68368	NA	CC	TT	TT	TT	CC	CC	CC	CC	TT	TT	TT	CC	CC	CC	TT	TT	TT	TT	CC	TT	TT	TT	TT	TT	CC	TT	TT	CC	CC	TT	TT	TT	CC	CC	CC	CC	TT	CC	TT
AX-108744074	G/C	1a	336601588	+	Genome	Source	NA	NA	Genome68368	NA	CC	GG	GG	GG	CC	CC	CC	CC	NN	GG	GG	CC	CC	CC	GG	GG	GG	GG	CC	GG	GG	GG	GG	CG	CC	GG	GG	CC	CC	GG	GG	GG	CC	CC	CC	CC	GG	CC	GG
AX-110643602	A/T	1a	336601817	+	Genome	Source	NA	NA	Genome68368	NA	TT	AA	AA	AA	TT	TT	TT	TT	AA	AA	AA	TT	TT	TT	AA	AA	AA	AA	TT	AA	AA	AA	AA	AA	TT	AA	AA	TT	TT	AA	AA	AA	TT	TT	TT	TT	AA	TT	AA
AX-110034431	T/C	1a	336602216	+	Genome	Source	NA	NA	Genome68368	NA	CC	TT	TT	TT	CC	CC	CC	CC	TT	TT	TT	CC	CC	CC	TT	TT	TT	TT	CC	TT	TT	TT	TT	TT	CC	TT	TT	CC	CC	TT	TC	TT	CC	CC	CC	CC	TT	CC	TT
AX-95683962	C/T	1a	336606828	+	Genome	Source	NA	NA	Genome68368	NA	TT	CC	CC	CC	TT	TT	TT	TT	CC	CC	CC	TT	TT	TT	CC	CC	CC	CC	TT	CC	CC	CC	CC	CC	TT	CC	CC	TT	TT	CC	CC	CC	TT	TT	TT	TT	CC	TT	CC
AX-110527936	G/C	1a	336611530	+	Genome	Source	NA	NA	Genome68368	NA	CC	GG	GG	GG	CC	CC	CC	CC	GG	GG	GG	CC	CC	CC	GG	GG	GG	GG	CC	GG	GG	GG	GG	GG	CC	GG	GG	CC	CC	GG	GG	GG	CC	CC	CC	CC	GG	CC	GG
AX-109583171	T/C	1a	336614010	+	Genome	Source	NA	NA	Genome68368	NA	CC	TT	TT	TT	CC	CC	CC	CC	TT	TT	TT	CC	CC	CC	TT	TT	TT	TT	CC	TT	TT	TT	TT	TT	CC	TT	TT	CC	CC	TT	TT	TT	CC	CC	CC	CC	TT	CC	TT
AX-110150886	A/G	1a	336743053	+	Genome	Source	NA	NA	Genome68368	NA	GG	AA	AA	AA	GG	GG	GG	GG	AA	AA	AA	GG	GG	GG	AA	AA	AA	AA	GG	AA	AA	AA	AA	AA	GG	AA	AA	GG	GG	AA	AA	AA	GG	GG	GG	GG	AA	GG	AA
AX-110935683	C/T	1a	336744311	+	Genome	Source	NA	NA	Genome68368	NA	TT	CC	CC	CC	TT	TT	TT	TT	CC	CC	CC	TT	TT	TT	CC	CC	CC	CC	TT	CC	CC	CC	CC	CC	TT	CC	CC	TT	TT	CC	CC	CC	TT	TT	TT	TT	CC	TT	CC
AX-109328719	T/C	1a	336996370	+	Genome	Source	NA	NA	Genome68368	NA	CC	TT	TT	TT	CC	CC	CC	CC	TT	TT	TT	CC	CC	CC	TT	TT	TT	TT	CC	TT	TT	TT	TT	TT	CC	TT	TT	CC	CC	TT	TT	TT	CC	CC	CC	CC	TT	CC	TT
AX-109055268	T/C	1a	336996486	+	Genome	Source	NA	NA	Genome68368	NA	CC	TT	TT	TT	CC	CC	CC	CC	TT	TT	TT	CC	CC	CC	TT	TT	TT	TT	CC	TT	TT	TT	TT	TT	CC	TT	TT	CC	CC	TT	TT	TT	CC	CC	CC	CC	TT	CC	TT
AX-111529345	G/T	1a	336997551	+	Genome	Source	NA	NA	Genome68368	NA	GG	GG	GG	GG	GG	GG	GG	GG	GG	GG	GG	GG	GG	GG	GG	GG	GG	GG	GG	GG	GG	GG	GG	GG	GG	GG	GG	GG	GG	GG	GG	GG	GG	GG	GG	GG	GG	GG	GG
AX-110554291	G/A	1a	336997631	+	Genome	Source	NA	NA	Genome68368	NA	AA	GG	GG	GG	AA	AA	AA	AA	GG	GG	GG	AA	AA	AA	GG	GG	GG	GG	AA	GG	GG	GG	GG	GG	AA	GG	GG	AA	AA	GG	GG	GG	AA	AA	AA	AA	GG	AA	GG
AX-110007315	T/G	1a	337050461	+	Genome	Source	NA	NA	Genome68368	NA	GG	TT	TT	TT	GG	GG	GG	GG	TT	TT	TT	GG	GG	GG	TT	TT	TT	TT	GG	TT	TT	TT	TT	TT	GG	TT	TT	GG	GG	TT	TT	TT	GG	GG	GG	GG	TT	GG	TT
AX-109858278	A/G	1a	337050682	+	Genome	Source	NA	NA	Genome68368	NA	GG	AA	AA	AA	GG	GG	GG	GG	AA	AA	AA	GG	GG	GG	AA	AA	AA	AA	GG	AA	AA	AA	AA	AA	GG	AA	AA	GG	GG	AA	AA	AA	GG	GG	GG	GG	AA	GG	AA
AX-111051375	A/G	1a	337115430	+	Genome	Source	NA	NA	Genome68368	NA	GG	AA	AA	AA	GG	GG	AG	GG	AA	AA	AA	GG	GG	GG	AA	AA	AA	AA	GG	AA	AA	AA	AA	AA	GG	AA	AA	GG	GG	AA	AA	AA	GG	GG	GG	GG	AA	GG	AA
AX-110420899	A/C	1a	337127959	+	Genome	Source	NA	NA	Genome68368	NA	CC	AA	AA	AA	CC	CC	CC	CC	AA	AA	AA	CC	CC	CC	AA	AA	AA	AA	CC	AA	AA	AA	AA	AA	CC	AA	AA	CC	CC	AA	AA	AA	CC	CC	CC	CC	AA	CC	AA
AX-110962792	C/A	1a	337130160	+	Genome	Source	NA	NA	Genome68368	NA	AA	CC	CC	CC	AA	AA	AA	AA	CC	CC	CC	AA	AA	AA	CC	CC	CC	CC	AA	CC	CC	CC	CC	AA	AA	CC	CC	AA	AA	CC	CC	CC	AA	AA	AA	AA	CC	AA	AA
AX-111670789	T/C	1a	337196221	+	Genome	Source	NA	NA	Genome68368	NA	CC	TT	TT	TT	TC	CC	CC	CC	TT	TT	TT	CC	CC	CC	TT	TT	TT	TT	CC	TT	TT	TT	TT	TT	CC	TT	TT	CC	CC	TT	TT	TT	CC	CC	NN	CC	TT	CC	TT
AX-109284316	T/G	1a	337224207	+	Genome	Source	NA	NA	Genome68368	NA	GG	TT	TT	TT	GG	GG	GG	GG	TT	TT	TT	GG	GG	GG	TT	TT	TT	TT	GG	TT	TT	TT	TT	TT	GG	TT	TT	GG	GG	TT	TT	TT	GG	GG	GG	GG	TT	GG	TT
AX-111589691	C/G	1a	337225468	+	Genome	Source	NA	NA	Genome68368	NA	GG	CC	CC	CC	GG	GG	GG	GG	CC	CC	CC	GG	GG	GG	CC	CC	CC	CC	GG	CC	CC	CC	CC	CC	GG	CC	CC	GG	GG	CC	CC	CC	GG	GG	GG	GG	CC	GG	CC
AX-111739225	T/G	1a	337225561	+	Genome	Source	NA	NA	Genome68368	NA	GG	TT	TT	TT	GG	GG	GG	GG	TT	TT	TT	GG	GG	GG	TT	TT	TT	TT	GG	TT	TT	TT	TT	TT	GG	TT	TT	GG	GG	TT	TT	TT	GG	GG	GG	GG	TT	GG	TT
AX-111179221	T/C	1a	337225667	+	Genome	Source	NA	NA	Genome68368	NA	CC	TT	TT	TT	CC	CC	CC	CC	TT	TT	TT	CC	CC	CC	TT	TT	TT	TT	CC	TT	TT	TT	TT	TT	CC	TT	NN	CC	CC	TT	TT	TT	CC	CC	CC	CC	TT	CC	TT
AX-111751743	G/A	1a	337226824	+	Genome	Source	NA	NA	Genome68368	NA	AA	GG	GG	GG	AA	AA	AA	AA	GG	GG	GG	AA	AA	AA	GG	GG	GG	GG	AA	GG	GG	GG	GG	GG	AA	GG	GG	AA	AA	GG	GG	GG	AA	AA	AA	AA	GG	AA	GG
AX-95632778	G/T	1a	337251753	+	Genome	Source	NA	NA	Genome68368	NA	TT	GG	GG	GG	TT	TT	TT	TT	GG	GG	GG	TT	TT	TT	GG	GG	GG	GG	TT	GG	GG	GG	GG	GG	TT	GG	GG	TT	TT	GG	GG	GG	TT	TT	TT	TT	GG	TT	GG
AX-109435948	T/C	1a	337252036	+	Genome	Source	NA	NA	Genome68368	NA	TT	TT	TT	TT	TT	TT	TT	TT	TT	TT	TT	TT	TT	TT	TT	TT	TT	TT	TT	TT	TT	TT	TT	TT	TT	TT	TT	TT	TT	TT	TT	TT	TT	TT	TT	TT	TT	TT	TT
AX-110487325	C/G	1a	337252187	+	Genome	Source	NA	NA	Genome68368	NA	GG	CC	CC	CC	GG	GG	GG	GG	CC	CC	CC	GG	GG	GG	CC	CC	CC	CC	GG	CC	CC	CC	CC	CC	GG	CC	CC	GG	GG	CC	CC	CC	GG	GG	GG	GG	CC	GG	CC
AX-111038062	A/G	1a	337252449	+	Genome	Source	NA	NA	Genome68368	NA	GG	AA	AA	AA	GG	GG	GG	GG	AA	AA	AA	GG	GG	GG	AA	AA	AA	AA	GG	AA	AA	AA	AA	AA	GG	AA	AA	GG	GG	AA	AA	AA	GG	GG	GG	GG	AA	GG	AA
AX-108998215	G/A	1a	337254117	+	Genome	Source	NA	NA	Genome68368	NA	AA	GG	GG	GG	AA	AA	AA	AA	NN	GG	GG	AA	AA	AA	GG	GG	GG	GG	AA	GG	GG	GG	GG	GG	AA	GG	GG	AA	AA	GG	GG	GG	AA	AA	AA	AA	GG	AA	GG
AX-110512904	G/A	1a	337268822	+	Genome	Source	NA	NA	Genome68368	NA	AA	GG	GG	GG	AA	AA	AA	AA	GG	GG	GG	AA	AA	AA	GG	GG	GG	GG	AA	GG	GG	GG	GG	GG	AA	GG	GG	AA	AA	GG	GG	GG	AA	AA	AA	AA	GG	AA	GG
AX-109313877	C/G	1a	337273658	+	Genome	Source	NA	NA	Genome68368	NA	GG	CC	CC	CC	GG	GG	GG	GG	CC	CC	CC	GG	GG	GG	CC	CC	CC	CC	GG	CC	CC	CC	CC	CC	GG	CC	CC	GG	GG	CC	CC	CC	GG	GG	GG	GG	CC	GG	CC
AX-111658388	G/A	1a	337296267	+	Genome	Source	NA	NA	Genome68368	NA	AA	GG	GG	GG	AA	AA	AA	AA	GG	GG	GG	AA	AA	AA	GG	GG	GG	GG	AA	GG	GG	GG	GG	GG	AA	GG	GG	AA	AA	GG	GG	GG	AA	AA	AA	AA	GG	AA	GG
AX-109926104	T/G	1a	337296838	+	Genome	Source	NA	NA	Genome68368	NA	GG	TT	TT	TT	GG	GG	GG	GG	TT	TT	TT	GG	GG	GG	TT	TT	TT	TT	GG	TT	TT	TT	TT	TT	GG	TT	TT	GG	GG	TT	TT	TT	GG	GG	GG	GG	TT	GG	TT
AX-108936367	T/C	1a	337297518	+	Genome	Source	NA	NA	Genome68368	NA	CC	TT	TT	TT	CC	CC	CC	CC	TT	TT	TT	CC	CC	CC	TT	TT	TT	TT	CC	TT	TT	TT	TT	TT	CC	TT	TT	CC	CC	TT	TT	TT	CC	CC	CC	CC	TT	CC	TT
AX-109543131	A/G	1a	337298003	+	Genome	Source	NA	NA	Genome68368	NA	GG	AA	AA	AA	GG	GG	GG	GG	AA	AA	AA	GG	GG	GG	AA	AA	AA	AA	GG	AA	AA	AA	AA	AA	GG	AA	AA	GG	GG	AA	AA	AA	GG	GG	GG	GG	AA	GG	AA
AX-111067312	T/C	1a	337299673	+	Genome	Source	NA	NA	Genome68368	NA	CC	TT	TT	TT	CC	CC	CC	CC	TT	TT	TT	CC	CC	CC	TT	TT	TT	TT	CC	TT	TT	TT	TT	TT	CC	TT	TT	CC	CC	TT	TT	TT	CC	CC	CC	CC	TT	CC	TT
AX-109977330	A/G	1a	337301122	+	Genome	Source	NA	NA	Genome68368	NA	GG	AA	AA	AA	GG	GG	GG	GG	AA	AA	AA	GG	GG	GG	AA	AA	AA	AA	GG	AA	AA	AA	AA	AA	GG	AA	AA	GG	GG	AA	AA	AA	GG	GG	GG	GG	AA	GG	AA
AX-109010586	G/A	1a	337301320	+	Genome	Source	NA	NA	Genome68368	NA	AA	GG	GG	GG	AA	AA	AA	AA	GG	GG	GG	AA	AA	AA	GG	GG	GG	GG	AA	GG	GG	GG	GG	GG	AA	GG	AG	AA	AA	GG	GG	GG	AA	AA	AA	AA	GG	AA	GG
AX-111210246	C/G	1a	337301510	+	Genome	Source	NA	NA	Genome68368	NA	GG	CC	CC	CC	GG	GG	GG	GG	CC	CC	CC	GG	GG	GG	CC	CC	CC	CC	GG	CC	CC	CC	CC	CC	GG	CC	CC	GG	GG	CC	CC	CC	GG	GG	GG	GG	CC	GG	CC
AX-109027146	T/G	1a	337301910	+	Genome	Source	NA	NA	Genome68368	NA	GG	TT	TT	TT	GG	GG	GG	GG	TT	TT	TT	GG	GG	GG	TT	TT	TT	TT	GG	TT	TT	TT	TT	TT	GG	TT	TT	GG	GG	TT	TT	TT	GG	GG	GG	GG	TT	GG	TT
AX-111545962	G/A	1a	337303057	+	Genome	Source	NA	NA	Genome68368	NA	AA	GG	GG	GG	AA	AA	AA	AA	GG	GG	GG	AA	AA	AA	GG	GG	GG	GG	AA	NN	GG	GG	GG	GG	AA	GG	GG	AA	AA	GG	GG	GG	AA	AA	AA	AA	GG	AA	GG
AX-110967036	T/C	1a	337370816	+	Genome	Source	NA	NA	Genome68368	NA	CC	TT	TC	TT	CC	CC	CC	CC	TT	TT	TT	CC	CC	CC	TT	TT	TT	TT	CC	TT	TT	TT	TT	TT	CC	TT	TT	CC	CC	TT	TC	TT	CC	CC	CC	CC	TT	CC	TT
AX-110917670	C/T	1a	337410241	+	Genome	Source	NA	NA	Genome68368	NA	TT	CC	CC	CC	TT	TT	TT	TT	CC	CC	CC	TT	TT	TT	CC	CC	CC	CC	TT	CC	CC	CC	CC	CC	TT	CC	CC	TT	TT	CC	CC	CC	TT	TT	TT	TT	CC	TT	CC
AX-111624842	G/A	1a	337493212	+	Genome	Source	NA	NA	Genome68368	NA	AA	GG	GG	GG	AA	AA	AA	AA	GG	GG	GG	AA	AA	AA	GG	GG	GG	GG	AA	GG	GG	GG	GG	GG	AA	GG	GG	AA	AA	GG	GG	GG	AA	AA	AA	AA	GG	AA	GG
AX-109878853	C/T	1a	337493316	+	Genome	Source	NA	NA	Genome68368	NA	NN	CC	CC	CC	TT	TT	TT	TT	CC	CC	CC	TT	TT	TT	CC	CC	CC	CC	TT	CC	CC	CC	CC	CC	TT	CC	CC	TT	TT	CC	CC	CC	TT	TT	TT	TT	CC	TT	CC
AX-110099198	G/A	1a	337542953	+	Genome	Source	NA	NA	Genome68368	NA	AA	GG	GG	GG	AA	AA	AA	AA	GG	GG	GG	AA	AA	AA	GG	GG	GG	GG	AA	GG	GG	GG	GG	GG	AA	GG	GG	AA	AA	GG	GG	GG	AA	AA	AA	AA	GG	AA	GG
AX-109623706	C/T	1a	337570853	+	Genome	Source	NA	NA	Genome68368	NA	TT	CC	CC	CC	TT	TT	TT	TT	CC	CC	CC	TT	TT	TT	CC	CC	CC	CC	TT	CC	CC	CC	CC	CC	TT	CC	CC	TT	TT	CC	CC	CC	TT	TT	TT	TT	CC	TT	CC
AX-108842031	G/A	1a	337571302	+	Genome	Source	NA	NA	Genome68368	NA	AA	GG	GG	GG	AA	AA	AA	AA	GG	GG	GG	AA	AA	AA	GG	GG	GG	GG	AA	GG	GG	GG	GG	GG	AA	GG	GG	AA	AA	GG	GG	GG	AA	AA	AA	AA	GG	AA	GG
AX-110987155	A/G	1a	337583102	+	Genome	Source	NA	NA	Genome68368	NA	GG	AA	AA	AA	GG	GG	GG	GG	AA	AA	AA	GG	GG	GG	AA	AA	AA	AA	NN	AA	AA	NN	AA	AA	GG	AA	AA	GG	GG	AA	AA	AA	GG	GG	GG	GG	AA	GG	AA
AX-109005940	G/A	1a	337583164	+	Genome	Source	NA	NA	Genome68368	NA	AA	GG	GG	GG	AA	AA	AA	AA	GG	GG	GG	AA	AA	AA	GG	GG	GG	GG	AA	GG	GG	GG	GG	GG	AA	GG	GG	AA	AA	GG	GG	GG	AA	AA	AA	AA	GG	AA	GG
AX-108925355	G/A	1a	337584256	+	Genome	Source	NA	NA	Genome68368	NA	AA	GG	GG	GG	AA	AA	AA	AA	GG	GG	GG	AA	AA	AA	GG	GG	GG	GG	AA	GG	GG	GG	GG	GG	AA	GG	GG	AA	AA	GG	GG	GG	AA	AA	AA	AA	GG	AA	GG
AX-111623962	A/G	1a	337584342	+	Genome	Source	NA	NA	Genome68368	NA	GG	AA	AA	AA	GG	GG	GG	GG	AA	AA	AA	GG	GG	GG	AA	AA	AA	AA	GG	AA	AA	AA	AA	AA	GG	AA	AA	GG	GG	AA	AA	AA	GG	GG	GG	GG	AA	GG	AA
AX-110473633	A/C	1a	337588568	+	Genome	Source	NA	NA	Genome68368	NA	CC	AA	AA	AA	CC	CC	CC	CC	AA	AA	AA	CC	CC	CC	AA	AA	AA	AA	CC	AA	AA	AA	AA	AA	NN	AA	AA	CC	CC	AA	AA	AA	CC	CC	CC	CC	AA	CC	AA
AX-109060700	A/G	1a	337784374	+	Genome	Source	NA	NA	Genome68368	NA	GG	AA	AA	AA	GG	GG	GG	GG	AA	AA	AA	GG	GG	GG	AA	AA	AA	AA	GG	AA	AA	AA	AA	AA	GG	AA	AA	GG	GG	AA	AA	AA	GG	GG	GG	GG	AA	GG	AA
AX-110968196	T/G	1a	337790100	+	Genome	Source	NA	NA	Genome68368	NA	GG	TT	TT	TT	GG	GG	NN	GG	TT	TT	TT	GG	GG	GG	TT	TT	TT	TT	GG	TT	TT	TT	TT	TT	TG	TT	TT	GG	GG	TT	TT	TT	GG	GG	GG	GG	TT	GG	TT
AX-111491066	A/G	1a	337836155	+	Genome	Source	NA	NA	Genome68368	NA	GG	AA	AA	AA	GG	GG	GG	GG	AA	AA	AA	GG	GG	GG	AA	AA	AA	AA	GG	AA	AA	AA	AA	AA	GG	AA	AA	GG	GG	AA	AA	AA	GG	GG	GG	GG	AA	GG	AA
AX-110578980	G/A	1a	337898106	+	Genome	Source	NA	NA	Genome68368	NA	AA	GG	GG	GG	AA	AA	AA	AA	GG	GG	GG	AA	AA	AA	GG	GG	GG	GG	AA	GG	GG	GG	GG	GG	AA	GG	GG	AA	AA	GG	GG	GG	AA	AA	AA	AA	GG	AA	GG
AX-111672528	G/A	1a	338174177	+	Genome	Source	NA	NA	Genome68368	NA	AA	GG	GG	GG	AA	AA	AA	AA	GG	GG	GG	AA	AA	AA	GG	GG	GG	GG	AA	GG	GG	GG	GG	GG	AA	GG	GG	AA	AA	GG	GG	GG	AA	AA	AA	AA	GG	AA	GG
AX-108944032	C/T	1a	338174534	+	Genome	Source	NA	NA	Genome68368	NA	TT	CC	CC	CC	TT	TT	TT	TT	CC	CC	CC	TT	TT	TT	CC	CC	CC	CC	TT	CC	CC	CC	CC	CC	TT	CC	CC	TT	TT	CC	CC	CC	TT	TT	TT	TT	CC	TT	CC
AX-110108171	A/G	1a	338187986	+	Genome	Source	NA	NA	Genome68368	NA	GG	AA	AA	AA	GG	GG	GG	GG	AA	AA	AA	GG	GG	GG	AA	AA	AA	AA	GG	AA	AA	AA	AA	AA	GG	AA	AA	GG	GG	AA	AA	AA	GG	GG	GG	NN	AA	GG	AA
AX-110499553	T/G	1a	338205923	+	Genome	Source	NA	NA	Genome68368	NA	GG	TT	TT	TT	GG	GG	GG	GG	TT	TT	TT	GG	GG	GG	TT	TT	TT	TT	GG	TT	TT	TT	TT	TT	GG	TT	TT	GG	GG	TT	TT	TT	GG	GG	GG	GG	TT	GG	TT
AX-110687820	A/C	1a	338265015	+	Genome	Source	NA	NA	Genome68368	NA	AA	AA	AA	AA	AA	AA	AA	AA	AA	AA	AA	AA	AA	AA	AA	AA	AA	AA	AA	AA	AA	AA	AA	AA	AA	AA	AA	AA	AA	AA	AA	AA	AA	AA	AA	AA	AA	AA	AA
AX-109980752	G/A	1a	338352908	+	Genome	Source	NA	NA	Genome68368	NA	GG	GG	GG	GG	GG	GG	GG	GG	GG	GG	GG	GG	GG	GG	GG	GG	GG	GG	GG	GG	GG	GG	GG	GG	GG	GG	GG	GG	GG	GG	GG	GG	GG	GG	GG	GG	GG	GG	GG
AX-111820243	A/T	1a	338432094	+	Genome	Source	NA	NA	Genome68368	NA	AA	AA	AA	AA	AA	AA	AA	AA	AA	AA	AA	AA	AA	AA	AA	AA	AA	AA	AA	AA	AA	AA	AA	AA	AA	AA	AA	AA	AA	AA	AA	AA	AA	AA	AA	AA	AA	AA	AA
AX-111701587	A/C	1a	338435283	+	Genome	Source	NA	NA	Genome68368	NA	AA	AA	AA	AA	AA	AA	AA	AA	AA	AA	AA	AA	AA	AA	AA	AA	AA	AA	AA	AA	AA	AA	AA	AA	AA	AA	AA	AA	AA	AA	AA	AA	AA	AA	AA	AA	AA	AA	AA
AX-109925778	G/A	1a	338441448	+	Genome	Source	NA	NA	Genome68368	NA	GG	GG	GG	GG	GG	GG	GG	GG	GG	GG	GG	GG	GG	GG	GG	GG	GG	GG	GG	GG	GG	GG	GG	GG	GG	GG	GG	GG	GG	GG	GG	GG	GG	GG	GG	GG	GG	GG	GG
AX-110909237	G/C	1a	338691944	+	Genome	Source	NA	NA	Genome68368	NA	GG	GG	GG	GG	GG	GG	GG	GG	GG	GG	GG	GG	GG	GG	GG	GG	GG	GG	GG	GG	GG	GG	GG	GG	GG	GG	GG	GG	GG	GG	GG	GG	GG	GG	GG	GG	GG	GG	GG
AX-108852569	C/T	1a	338695813	+	Genome	Source	NA	NA	Genome68368	NA	CC	CC	CC	CC	CC	CC	CC	CC	CC	CC	CC	CC	CC	CC	CC	CC	CC	CC	CC	CC	CC	CC	CC	CC	CC	CC	CC	CC	CC	CC	CC	CC	CC	CC	CC	CC	CC	CC	CC
AX-108800232	G/A	1a	339085281	+	Genome	Source	NA	NA	Genome68368	NA	GG	GG	GG	GG	GG	GG	GG	GG	GG	GG	GG	GG	GG	GG	GG	GG	GG	GG	GG	GG	GG	GG	GG	GG	GG	GG	GG	GG	GG	GG	GG	GG	GG	GG	GG	GG	GG	GG	GG
AX-111696283	C/T	1a	339085502	+	Genome	Source	NA	NA	Genome68368	NA	CC	CC	CC	CC	CC	CC	CC	CC	CC	CC	CC	CC	CC	CC	CC	CC	CC	CC	CC	CC	CC	CC	CC	CC	CC	CC	CC	CC	CC	CC	CC	CC	CC	CC	CC	CC	CC	CC	CC
AX-110417675	G/A	1a	339295173	+	Genome	Source	NA	NA	Genome68368	NA	GG	GG	GG	GG	GG	GG	GG	GG	GG	GG	GG	GG	GG	GG	GG	GG	GG	GG	GG	GG	GG	GG	GG	GG	GG	GG	GG	GG	GG	GG	GG	GG	GG	GG	GG	GG	GG	GG	GG
AX-110506787	G/T	1a	339389791	+	Genome	Source	NA	NA	Genome68368	NA	GG	GG	GG	GG	GG	GG	GG	GG	GG	GG	GG	GG	GG	GG	GG	GG	GG	GG	GG	GG	GG	GG	GG	GG	GG	GG	TG	GG	GG	GG	GG	GG	GG	GG	GG	GG	GG	NN	GG
AX-110057825	G/A	1a	339501451	+	Genome	Source	NA	NA	Genome68368	NA	GG	GG	GG	GG	GG	GG	GG	GG	GG	GG	GG	GG	GG	GG	GG	GG	GG	GG	GG	GG	GG	GG	GG	GG	GG	GG	GG	GG	GG	GG	GG	GG	GG	GG	GG	GG	GG	GG	GG
AX-110593666	G/T	1a	339511496	+	Genome	Source	NA	NA	Genome68368	NA	GG	GG	GG	GG	GG	GG	GG	GG	GG	GG	GG	GG	GG	GG	GG	GG	GG	GG	GG	GG	GG	GG	GG	GG	GG	GG	GG	GG	GG	GG	GG	GG	GG	GG	GG	GG	GG	GG	GG
AX-111090392	G/A	1a	339511604	+	Genome	Source	NA	NA	Genome68368	NA	GG	GG	GG	GG	GG	GG	GG	GG	GG	GG	GG	GG	GG	GG	GG	GG	GG	GG	GG	GG	GG	GG	GG	GG	GG	GG	GG	GG	GG	GG	GG	GG	GG	GG	GG	GG	GG	GG	GG
AX-108924914	T/C	1a	339513370	+	Genome	Source	NA	NA	Genome68368	NA	TT	TT	TT	TT	TT	TT	TT	TT	TT	TT	TT	TT	TT	TT	TT	TT	TT	TT	TT	TT	TT	TT	TT	TT	TT	TT	TT	TT	TT	TT	TT	TT	TT	TT	TT	TT	TT	TT	TT
AX-108883527	C/T	1a	339707310	+	Genome	Source	NA	NA	Genome68368	NA	CC	CC	CC	CC	CC	CC	CC	CC	CC	CC	CC	CC	CC	CC	CC	CC	CC	CC	CC	CC	CC	CC	CC	CC	CC	CC	CC	CC	CC	CC	CC	CC	CC	CC	CC	CC	CC	CC	CC
AX-109500926	T/C	1a	339711706	+	Genome	Source	NA	NA	Genome68368	NA	TT	TT	TT	TT	TT	TT	TT	TT	TT	TT	TT	TT	TT	TT	TT	TT	TT	TT	TT	TT	TT	TT	TT	TT	TT	TT	TT	TT	TT	TT	TT	TT	TT	TT	TT	TT	TT	TT	TT
AX-109934598	C/T	1a	339795897	+	Genome	Source	NA	NA	Genome68368	NA	CC	CC	CC	CC	CC	CC	CC	CC	CC	CC	CC	CC	CC	CC	CC	CC	CC	CC	CC	CC	CC	CC	CC	CC	CC	CC	CC	CC	CC	CC	CC	CC	CC	CC	CC	CC	CC	CC	CC
AX-108905801	G/A	1a	339807744	+	Genome	Source	NA	NA	Genome68368	NA	GG	GG	GG	GG	GG	GG	GG	GG	GG	GG	GG	GG	GG	GG	GG	GG	GG	GG	GG	GG	GG	GG	GG	GG	GG	GG	GG	GG	GG	GG	GG	GG	GG	GG	GG	GG	GG	GG	GG
AX-108726272	C/T	1a	339979450	+	Genome	Source	NA	NA	Genome68368	NA	CC	CC	CC	CC	CC	CC	CC	CC	CC	CC	CC	CC	CC	CC	CC	CC	CC	CC	CC	CC	CC	CC	CC	CC	CC	CC	CC	CC	CC	CC	CC	CC	CC	CC	CC	CC	CC	CC	CC
AX-111218550	G/A	1a	340121098	+	Genome	Source	NA	NA	Genome68368	NA	GG	GG	GG	GG	GG	GG	GG	GG	GG	GG	GG	GG	GG	GG	GG	GG	GG	GG	GG	GG	GG	GG	GG	GG	GG	GG	GG	GG	GG	GG	GG	GG	GG	GG	GG	GG	GG	GG	GG
AX-109325369	A/G	1a	340297936	+	Genome	Source	NA	NA	Genome68368	NA	AA	AA	AA	AA	AA	AA	AA	AA	AA	AA	AA	AA	AA	AA	AA	AA	AA	AA	AA	AA	AA	AA	AA	AA	AA	AA	AA	AA	AA	AA	AA	AA	AA	AA	AA	AA	AA	AA	AA
AX-111587623	C/T	1a	340298873	+	Genome	Source	NA	NA	Genome68368	NA	CC	CC	CC	CC	CC	CC	CC	CC	CC	CC	CC	CC	CC	CC	CC	CC	CC	CC	CC	CC	CC	CC	CC	CC	CC	CC	CC	CC	CC	CC	CC	CC	CC	CC	CC	CC	CC	CC	CC
AX-110935922	G/A	1a	340317555	+	Genome	Source	NA	NA	Genome68368	NA	GG	GG	GG	GG	GG	GG	GG	GG	GG	GG	GG	GG	GG	GG	GG	GG	GG	GG	GG	GG	GG	GG	GG	GG	GG	GG	GG	GG	GG	GG	NN	GG	GG	GG	GG	GG	GG	GG	GG
AX-109927894	C/T	1a	340615467	+	Genome	Source	NA	NA	Genome68368	NA	CC	CC	CC	CC	CC	CC	CC	CC	CC	CC	CC	CC	CC	CC	CC	CC	CC	CC	CC	CC	CC	CC	CC	CC	CC	CC	CC	CC	CC	CC	CC	CC	CC	CC	CC	CC	CC	CC	CC
AX-109584468	T/G	1a	340620456	+	Genome	Source	NA	NA	Genome68368	NA	TT	TT	TT	TT	TT	TT	TT	TT	TT	TT	TT	TT	TT	TT	TT	TT	TT	TT	TT	TT	TT	TT	TT	TT	TT	TT	TT	TT	TT	TT	TT	TT	TT	TT	TT	TT	TT	TT	TT
AX-111605892	G/A	1a	340621336	+	Genome	Source	NA	NA	Genome68368	NA	GG	GG	GG	GG	GG	GG	GG	GG	GG	GG	GG	GG	GG	GG	GG	GG	GG	GG	GG	GG	GG	GG	GG	GG	GG	GG	GG	GG	GG	GG	GG	GG	GG	GG	GG	GG	GG	GG	GG
AX-111602198	A/G	1a	340717654	+	Genome	Source	NA	NA	Genome68368	NA	AA	AA	AA	AA	AA	AA	AA	AA	AA	AA	AA	AA	AA	AA	AA	AA	AA	AA	AA	AA	AA	AA	AA	AA	AA	AA	AA	AA	AA	AA	AA	AA	AA	AA	AA	AA	AA	AA	AA
AX-110385128	C/G	1a	341465427	+	Genome	Source	NA	NA	Genome68368	NA	CC	CC	CC	CC	CC	CC	CC	CC	CC	CC	CC	CC	CC	CC	CC	CC	CC	CC	CC	CC	CC	CC	CC	CC	CC	CC	CC	CC	CC	CC	CC	CC	CC	CC	CC	CC	CC	CC	CC
AX-110080621	C/G	1a	341466811	+	Genome	Source	NA	NA	Genome68368	NA	CC	CC	CC	CC	CC	CC	CC	CC	CC	CC	CC	CC	CC	CC	CC	CC	CC	CC	CC	CC	CC	CC	CC	CC	CC	CC	CC	CC	CC	CC	CC	CC	CC	CC	CC	CC	CC	CC	CC
AX-110448516	C/T	1a	341708899	+	Genome	Source	NA	NA	Genome68368	NA	CC	CC	CC	CC	CC	CC	CC	CC	CC	CC	CC	CC	CC	CC	CC	CC	CC	CC	CC	CC	CC	CC	CC	CC	CC	CC	CC	CC	CC	CC	CC	CC	CC	CC	CC	CC	CC	CC	CC
AX-109449461	A/G	1a	342476591	+	Genome	Source	NA	NA	Genome68368	NA	AA	AA	AA	AA	AA	AA	AA	AA	AA	AA	AA	AA	AA	AA	AA	AA	AA	AA	AA	AA	AA	AA	AA	AA	AA	AA	AA	AA	AA	AA	AA	AA	AA	AA	AA	AA	AA	AA	AA
AX-110919621	A/G	1a	342519227	+	Genome	Source	NA	NA	Genome68368	NA	AA	AA	AA	AA	AA	AA	AA	AA	AA	AA	AA	AA	AA	AA	AA	AA	AA	AA	AA	AA	AA	AA	AA	AA	AA	AA	AA	AA	AA	AA	AA	AA	AA	AA	AA	AA	AA	AA	AA
AX-109417415	G/A	1a	342769803	+	Genome	Source	NA	NA	Genome68368	NA	GG	GG	GG	GG	GG	GG	GG	GG	GG	GG	GG	GG	GG	GG	GG	GG	GG	GG	GG	GG	GG	GG	GG	GG	GG	GG	NN	GG	GG	GG	GG	GG	GG	GG	GG	GG	GG	GG	AG
AX-109304452	A/G	1a	342979689	+	Genome	Source	NA	NA	Genome68368	NA	AA	AA	AA	AA	AA	AA	AA	AA	AA	AA	AA	AA	AA	AA	AA	AA	AA	AA	AA	AA	AA	AA	AA	AA	AA	AA	AA	AA	AA	AA	AA	AA	AA	AA	AA	AA	AA	AA	AA
AX-95096836	C/G	1a	343003352	+	Genome	Source	NA	NA	Genome68368	NA	GG	CC	CC	CC	GG	GG	GG	GG	CC	CC	CC	GG	GG	GG	CC	CC	CC	CC	GG	CC	CC	CC	CC	CC	GG	CC	CC	GG	GG	CC	CC	CC	GG	GG	GG	GG	CC	GG	CC
AX-110961641	G/A	1a	343211700	+	Genome	Source	NA	NA	Genome68368	NA	AA	GG	GG	GG	AA	AA	AA	AA	GG	GG	GG	AA	AA	AA	GG	GG	GG	GG	AA	GG	GG	GG	GG	GG	AA	GG	GG	AA	AA	GG	GG	GG	AA	AA	AA	AA	GG	AA	GG
AX-111474669	G/A	1a	343228515	+	Genome	Source	NA	NA	Genome68368	NA	AA	GG	GG	GG	AA	AA	AA	AA	GG	GG	GG	AA	AA	AA	GG	GG	GG	GG	AA	GG	GG	GG	GG	GG	AA	GG	GG	AA	AA	GG	GG	GG	AA	AA	AA	AA	GG	AA	GG
AX-110374620	C/T	1a	343250629	+	Genome	Source	NA	NA	Genome68368	NA	CC	CC	CC	CC	CC	CC	CC	CC	CC	CC	CC	CC	CC	CC	CC	CC	CC	CC	CC	CC	CC	CC	CC	CC	CC	CC	CC	CC	CC	CC	CC	CC	CC	CC	CC	CC	CC	CC	CC
AX-108844691	T/C	1a	343256047	+	Genome	Source	NA	NA	Genome68368	NA	CC	TT	TT	TT	CC	CC	CC	CC	TT	TT	TT	CC	CC	CC	TT	TT	TT	TT	CC	TT	TT	TT	TT	TT	CC	TT	TT	CC	CC	TT	TT	TT	CC	CC	CC	CC	TT	CC	TT
AX-110722051	G/A	1a	343666375	+	Genome	Source	NA	NA	Genome68368	NA	GG	GG	GG	GG	GG	GG	GG	GG	GG	GG	GG	GG	GG	GG	GG	GG	GG	GG	GG	GG	GG	GG	GG	GG	GG	GG	GG	GG	GG	GG	GG	GG	GG	GG	GG	GG	GG	GG	GG
AX-108787415	G/A	1a	343714604	+	Genome	Source	NA	NA	Genome68368	NA	GG	GG	GG	GG	GG	GG	GG	GG	GG	GG	GG	GG	GG	GG	GG	GG	GG	GG	GG	GG	GG	GG	GG	GG	GG	GG	GG	GG	GG	GG	GG	GG	GG	GG	GG	GG	GG	GG	GG
AX-109871532	A/G	1a	343717570	+	Genome	Source	NA	NA	Genome68368	NA	AA	AA	AA	AA	AA	AA	AA	AA	AA	AA	AA	AA	AA	AA	AA	AA	AA	AA	AA	AA	AA	AA	AA	AA	AA	AA	AA	AA	AA	AA	AA	AA	AA	AA	AA	AA	AA	AA	AA
AX-110509085	T/G	1a	343888287	+	Genome	Source	NA	NA	Genome68368	NA	TT	TT	TT	TT	TT	TT	TT	TT	TT	TT	TT	TT	TT	TT	TT	TT	TT	TT	TT	TT	TT	TT	TT	TT	TT	TT	TT	TT	TT	TT	TT	TT	TT	TT	TT	TT	TT	TT	TT
AX-109394273	C/T	1a	343891168	+	Genome	Source	NA	NA	Genome68368	NA	TT	CC	CC	CC	TT	TT	TT	TT	CC	CC	CC	TT	TT	TT	CC	CC	CC	CC	TT	CC	CC	CC	CC	CC	TT	CC	CC	TT	TT	CC	CC	CC	TT	TT	TT	TT	CC	TT	CC
AX-109886270	A/G	1a	343919382	+	Genome	Source	NA	NA	Genome68368	NA	AA	AA	AA	AA	AA	AA	AA	AA	AA	AA	AA	AA	AA	AA	AA	AA	AA	AA	AA	AA	AA	AA	AA	AA	AA	AA	AA	AA	AA	AA	AA	AA	AA	AA	NN	AA	AA	AA	AA
AX-111460243	C/A	1a	344020864	+	Genome	Source	NA	NA	Genome68368	NA	AA	CC	CC	CC	AA	AA	AA	AA	CC	CC	CC	AA	AA	AA	CC	CC	CC	CC	AA	CC	CC	CC	CC	CC	AA	CC	CC	AA	AA	CC	CC	CC	AA	AA	AA	AA	CC	AA	CC
AX-111531240	G/T	1a	344042156	+	Genome	Source	NA	NA	Genome68368	NA	GG	GG	GG	GG	GG	GG	GG	GG	GG	GG	GG	GG	GG	GG	GG	GG	GG	GG	GG	GG	GG	GG	GG	GG	GG	GG	GG	GG	GG	GG	GG	GG	GG	GG	GG	GG	GG	GG	GG
AX-110513856	C/G	1a	344068401	+	Genome	Source	NA	NA	Genome68368	NA	GG	CC	CC	CC	GG	GG	GG	GG	CC	CC	CC	GG	GG	GG	CC	CC	CC	CC	GG	CC	CC	CC	CC	CC	GG	CC	CC	GG	GG	CC	CC	CC	GG	GG	CG	GG	CC	GG	CC
AX-111492069	G/A	1a	344069782	+	Genome	Source	NA	NA	Genome68368	NA	AA	GG	GG	GG	AA	AA	AA	AA	GG	GG	GG	AA	AA	AA	GG	GG	GG	GG	AA	GG	GG	GG	GG	GG	AA	GG	GG	AA	AA	GG	GG	GG	AA	AA	AA	AA	GG	AA	GG
AX-111605129	A/G	1a	344519627	+	Genome	Source	NA	NA	Genome68368	NA	GG	AA	AA	AA	GG	GG	GG	GG	AA	AA	AA	GG	GG	GG	AA	AA	AA	AA	GG	AA	AA	AA	AA	AA	GG	AA	AA	GG	GG	AA	AA	AA	GG	GG	GG	GG	AA	GG	AA
AX-108881072	G/A	1a	344543548	+	Genome	Source	NA	NA	Genome68368	NA	AA	GG	GG	GG	AA	AA	AA	AA	GG	GG	GG	AA	AA	AA	GG	GG	GG	GG	AA	GG	GG	GG	GG	GG	AA	GG	GG	AA	AA	GG	GG	GG	AA	AA	AA	AA	GG	AA	GG
AX-110909110	G/T	1a	344585005	+	Genome	Source	NA	NA	Genome68368	NA	TT	GG	GG	GG	TT	TT	TT	TT	GG	GG	GG	TT	TT	TT	GG	GG	GG	GG	TT	GG	GG	GG	GG	GG	TT	GG	GG	TT	TT	GG	GG	GG	TT	TT	TT	TT	GG	TT	GG
AX-110016551	G/A	1a	344588020	+	Genome	Source	NA	NA	Genome68368	NA	GG	GG	GG	GG	AA	AA	AA	AA	GG	GG	GG	AA	AA	AA	GG	GG	GG	GG	AA	GG	GG	GG	GG	GG	AA	GG	GG	AA	AA	GG	GG	GG	AA	AA	AA	AA	GG	AA	GG
AX-109458526	G/A	1a	344589266	+	Genome	Source	NA	NA	Genome68368	NA	GG	GG	GG	GG	GG	GG	GG	GG	GG	GG	GG	GG	GG	GG	GG	GG	GG	GG	GG	GG	GG	GG	GG	GG	GG	GG	GG	GG	GG	GG	GG	GG	GG	GG	GG	GG	GG	GG	GG
AX-110909840	T/C	1a	344614413	+	Genome	Source	NA	NA	Genome68368	NA	CC	TT	TT	TT	CC	CC	CC	CC	TT	TT	TT	CC	CC	CC	TT	TT	TT	TT	CC	TT	TT	TT	TT	TT	CC	TT	TT	CC	CC	TT	TT	TT	CC	CC	CC	CC	TT	CC	TT
AX-111479509	T/G	1a	344703049	+	Genome	Source	NA	NA	Genome68368	NA	GG	TT	TT	TT	GG	GG	GG	GG	TT	TT	TT	GG	GG	GG	TT	TT	TT	TT	GG	TT	TT	TT	TT	TT	GG	TT	NN	GG	GG	NN	TT	TT	GG	GG	GG	GG	TT	GG	TT
AX-111159441	G/C	1a	344712025	+	Genome	Source	NA	NA	Genome68368	NA	CC	GG	GG	GG	CC	CC	CC	CC	GG	GG	GG	CC	CC	CC	GG	GG	GG	GG	CC	GG	GG	GG	GG	GG	CC	GG	GG	CC	CC	GG	GG	GG	CC	CC	CC	CC	GG	CC	GG
AX-110556922	G/A	1a	344728290	+	Genome	Source	NA	NA	Genome68368	NA	AA	GG	GG	GG	AA	AA	AA	AA	GG	GG	GG	AA	AA	AA	GG	GG	GG	GG	AA	GG	GG	GG	GG	GG	AA	GG	GG	AA	AA	GG	GG	GG	AA	AA	AA	AA	GG	AA	GG
AX-110676923	T/G	1a	344897384	+	Genome	Source	NA	NA	Genome68368	NA	TT	TT	TT	TT	GG	GG	GG	GG	TT	TT	TT	GG	GG	GG	TT	TT	TT	TT	GG	TT	TT	TT	TT	TT	GG	TT	TT	GG	GG	TT	TT	TT	GG	GG	GG	GG	TT	GG	TT
AX-111470037	A/G	1a	344903854	+	Genome	Source	NA	NA	Genome68368	NA	GG	AA	AA	AA	GG	GG	GG	GG	AA	AA	AA	GG	GG	GG	AA	AA	AA	AA	GG	AA	AA	AA	AA	AA	GG	AA	AA	GG	GG	AA	AA	AA	GG	GG	GG	GG	AA	GG	AA
AX-110728721	T/C	1a	344923831	+	Genome	Source	NA	NA	Genome68368	NA	CC	TT	TT	TT	CC	CC	CC	CC	TT	TT	TT	CC	CC	CC	TT	TT	TT	TT	CC	TT	TT	TT	TT	TT	CC	TT	TT	CC	CC	TT	TT	TT	CC	CC	CC	CC	TT	CC	TT
AX-109598548	G/A	1a	345053234	+	Genome	Source	NA	NA	Genome68368	NA	GG	GG	GG	GG	GG	GG	GG	GG	GG	GG	GG	GG	GG	GG	GG	GG	GG	GG	GG	GG	GG	GG	GG	GG	GG	GG	GG	GG	GG	GG	GG	GG	GG	GG	GG	GG	GG	GG	GG
AX-108740354	G/C	1a	345380421	+	Genome	Source	NA	NA	Genome68368	NA	GG	GG	GG	GG	CC	CC	CC	CC	GG	GG	GG	CC	CC	CC	GG	GG	GG	GG	CC	GG	GG	GG	GG	GG	CC	GG	GG	CC	CC	GG	GG	GG	CC	CC	CC	CC	GG	CC	GG
AX-109968145	C/T	1a	345380712	+	Genome	Source	NA	NA	Genome68368	NA	TT	CC	CC	CC	TT	TT	TT	TT	CC	CC	CC	TT	TT	TT	CC	CC	CC	CC	TT	CC	CC	CC	CC	CC	TT	CC	CC	TT	TT	CC	CC	CC	TT	TT	TT	TT	CC	TT	CC
AX-109877663	C/G	1a	345382360	+	Genome	Source	NA	NA	Genome68368	NA	GG	CC	CC	CC	GG	GG	GG	GG	CC	CC	CC	GG	GG	GG	CC	CC	CC	CC	GG	CC	CC	CC	CC	CC	GG	CC	CC	GG	GG	CC	CC	CC	GG	GG	GG	GG	CC	GG	CC
AX-110678638	C/T	1a	345590083	+	Genome	Source	NA	NA	Genome68368	NA	TT	CC	CC	CC	TT	TT	TT	TT	CC	CC	CC	TT	TT	TT	CC	CC	CC	CC	TT	CC	CC	CC	CC	CC	TT	CC	CC	TT	TT	CC	CC	CC	TT	TT	TT	TT	CC	TT	CC
AX-108803074	G/A	1a	345792407	+	Genome	Source	NA	NA	Genome68368	NA	GG	GG	GG	GG	AA	AA	AA	AA	GG	GG	GG	AA	AA	AA	GG	GG	GG	GG	AA	GG	GG	GG	GG	GG	AA	GG	GG	AA	AA	GG	GG	GG	AA	AA	AA	AA	GG	AA	GG
AX-110383036	A/C	1a	346058309	+	Genome	Source	NA	NA	Genome68368	NA	AA	AA	AA	AA	CC	CC	CC	CC	AA	AA	AA	CC	CC	CC	AA	AA	AA	AA	CC	AA	AA	AA	AA	AA	CC	AA	AA	CC	CC	AA	AA	AA	CC	CC	CC	CC	AA	CC	AA
AX-109946703	C/A	1a	346058618	+	Genome	Source	NA	NA	Genome68368	NA	AA	CC	CC	CC	AA	AA	AA	AA	CC	CC	CC	AC	AA	AA	CC	CC	CC	CC	AA	CC	CC	CC	CC	CC	AA	CC	NN	AA	AA	CC	CC	CC	AA	AA	AA	AA	CC	AA	CC
AX-110401487	G/A	1a	346058769	+	Genome	Source	NA	NA	Genome68368	NA	AA	GG	GG	GG	AA	AA	AA	AA	GG	GG	GG	AA	AA	AA	GG	GG	GG	GG	AA	GG	GG	GG	GG	GG	AA	GG	GG	AA	AA	GG	GG	GG	AA	AA	AA	AA	GG	AA	GG
AX-108729336	G/T	1a	346058928	+	Genome	Source	NA	NA	Genome68368	NA	GG	GG	GG	GG	TT	TT	TT	TT	GG	GG	GG	TT	TT	TT	GG	GG	GG	GG	TT	GG	GG	GG	GG	GG	TT	GG	GG	TT	TT	GG	GG	GG	TT	TT	TT	TT	GG	TT	GG
AX-110603903	C/A	1a	346217793	+	Genome	Source	NA	NA	Genome68368	NA	NN	CC	CC	CC	AA	AA	AA	AA	CC	CC	CC	AA	AA	AA	CC	CC	CC	CC	AA	CC	CC	CC	CC	CC	AA	CC	CC	AA	AA	CC	CC	CC	AA	AA	AA	AA	CC	AA	CC
AX-109276392	G/A	1a	346218109	+	Genome	Source	NA	NA	Genome68368	NA	GG	GG	GG	GG	AA	AA	AA	AA	GG	GG	GG	AA	AA	AA	GG	GG	GG	GG	AA	GG	GG	GG	GG	GG	AA	GG	GG	AA	AA	GG	GG	GG	AA	AA	AA	AA	GG	AA	GG
AX-109370171	T/C	1a	346346931	+	Genome	Source	NA	NA	Genome68368	NA	TT	TT	TT	TT	CC	CC	CC	CC	TT	TT	TT	CC	CC	CC	TT	TT	TT	TT	CC	TT	TT	TT	TT	TT	CC	TT	TT	CC	CC	TT	TT	TT	CC	CC	CC	CC	TT	CC	TT
AX-109321779	C/T	1a	346948620	+	Genome	Source	NA	NA	Genome68368	NA	CC	CC	CC	CC	TT	TT	TT	TT	NN	CC	CC	TT	TT	TT	CC	CC	CC	CC	TT	CC	CC	CC	CC	CC	TT	CC	CC	TT	TT	CC	CC	CC	TT	TT	TT	TT	CC	TT	CC
AX-109293363	C/T	1a	347110952	+	Genome	Source	NA	NA	Genome68368	NA	CC	CC	CC	CC	TT	TT	TT	TT	CC	CC	CC	TT	TT	TT	CC	CC	CC	CC	TT	CC	CC	CC	CC	CC	TT	CC	NN	TT	TT	CC	NN	CC	TT	TT	TT	TT	CC	TT	NN
AX-110907577	C/T	1a	347514141	+	Genome	Source	NA	NA	Genome68368	NA	CC	CC	CC	CC	TT	TT	TT	TT	CC	CC	CC	TT	TT	TT	CC	CC	CC	CC	TT	CC	CC	CC	CC	CC	TT	CC	CC	TT	TT	CC	CC	CC	TT	TT	TT	TT	CC	TT	CC
AX-108748978	A/G	1a	347514178	+	Genome	Source	NA	NA	Genome68368	NA	AA	AA	AA	AA	GG	GG	GG	GG	AA	AA	AA	GG	GG	GG	AA	AA	AA	AA	GG	AA	AA	AA	AA	AA	NN	AA	AA	GG	GG	AA	AA	AA	GG	GG	GG	GG	AA	GG	AA
AX-109884476	G/A	1a	347978678	+	Genome	Source	NA	NA	Genome68368	NA	GG	GG	GG	GG	AA	AA	AA	AA	GG	GG	GG	AA	AA	AA	GG	GG	GG	GG	AA	GG	GG	GG	GG	GG	AA	GG	GG	AA	AA	GG	GG	GG	AA	AA	AA	AA	GG	AA	GG
AX-110978896	C/T	1a	347996757	+	Genome	Source	NA	NA	Genome68368	NA	CC	CC	CC	CC	TT	TT	TT	TT	CC	CC	CC	TT	TT	TT	CC	CC	CC	CC	TT	CC	CC	CC	CC	CC	TT	CC	CC	TT	TT	CC	CC	CC	TT	TT	TT	TT	CC	TT	CC
AX-109832482	C/A	1a	348277900	+	Genome	Source	NA	NA	Genome68368	NA	CC	CC	CC	CC	AA	AA	AA	AA	CC	CC	CC	AA	AA	AA	CC	CC	CC	CC	AA	CC	CC	CC	CC	CC	AA	CC	CC	AA	AA	CC	CC	CC	AA	AA	AA	AA	CC	AA	CC
AX-110092324	C/T	1a	348309683	+	Genome	Source	NA	NA	Genome68368	NA	CC	CC	CC	CC	CC	CC	CC	CC	CC	CC	CC	CC	CC	CC	CC	CC	CC	CC	CC	CC	CC	CC	CC	CC	CC	CC	CC	CC	CC	CC	CC	CC	CC	CC	CC	CC	CC	CC	CC
AX-111693164	T/A	1a	348535075	+	Genome	Source	NA	NA	Genome68368	NA	TT	TT	TT	TT	AA	AA	AA	AA	TT	TT	TT	AA	AA	AA	TT	TT	TT	TT	AA	TT	TT	TT	TT	TT	AA	TT	TT	AA	AA	TT	TT	TT	AA	AA	NN	AA	TT	AA	TT
AX-110990436	C/A	1a	349112454	+	Genome	Source	NA	NA	Genome68368	NA	CC	CC	CC	CC	AA	AA	AA	AA	CC	CC	CC	AA	AA	AA	CC	CC	CC	CC	AA	CC	CC	CC	CC	CC	AA	CC	CC	AA	AA	CC	CC	CC	AA	AA	AA	AA	CC	AA	CC
AX-110419484	C/T	1a	350504130	+	Genome	Source	NA	NA	Genome68368	NA	TC	CC	CC	CC	TT	TT	TT	TT	CC	CC	CC	TT	TT	TT	CC	CC	CC	CC	TT	CC	CC	CC	CC	CC	TT	CC	NN	TT	TT	TC	NN	CC	TT	TT	TT	TT	CC	TT	CC
AX-108886049	C/T	1a	350742992	+	Genome	Source	NA	NA	Genome68368	NA	CC	CC	CC	CC	CC	CC	CC	CC	CC	CC	CC	CC	CC	CC	CC	CC	CC	CC	CC	CC	CC	CC	CC	CC	CC	CC	CC	CC	CC	CC	CC	CC	CC	CC	CC	CC	CC	CC	CC
AX-109903816	C/A	1a	350767459	+	Genome	Source	NA	NA	Genome68368	NA	CC	CC	CC	CC	AA	AA	AA	AA	CC	CC	CC	AA	AA	AA	CC	CC	CC	CC	AA	CC	CC	CC	CC	CC	AA	CC	CC	NN	AA	CC	CC	CC	AA	AA	AA	AA	CC	AA	CC
AX-111080233	G/C	1a	350808801	+	Genome	Source	NA	NA	Genome68368	NA	GG	GG	GG	GG	CC	CC	CC	CC	GG	GG	GG	CC	CC	CC	GG	GG	GG	GG	CC	GG	GG	GG	GG	GG	CC	GG	GG	CC	CC	GG	GG	GG	CC	CC	CC	CC	GG	CC	GG
AX-109829280	G/A	1a	350938499	+	Genome	Source	NA	NA	Genome68368	NA	GG	GG	GG	GG	AA	AA	AA	AA	GG	GG	GG	AA	AA	AA	GG	GG	GG	GG	AA	GG	GG	GG	GG	GG	AA	GG	GG	AA	AA	GG	GG	GG	AA	AA	AA	AA	GG	AA	GG
AX-111077251	A/G	1a	350939816	+	Genome	Source	NA	NA	Genome68368	NA	AA	AA	AA	AA	GG	GG	GG	GG	AA	AA	AA	GG	GG	GG	AA	AA	AA	AA	GG	AA	AA	AA	AA	AA	GG	AA	AA	GG	GG	AA	AA	AA	GG	GG	GG	GG	AA	GG	AA
AX-109909262	C/A	1a	351070332	+	Genome	Source	NA	NA	Genome68368	NA	CC	CC	CC	CC	AA	AA	AA	AA	CC	CC	CC	AA	AA	AA	CC	CC	CC	CC	AA	CC	CC	CC	CC	CC	AA	CC	CC	AA	AA	CC	CC	CC	AA	AA	AA	AA	CC	AA	CC
AX-108764693	C/A	1a	351094367	+	Genome	Source	NA	NA	Genome68368	NA	CC	CC	CC	CC	AA	AA	AA	AA	CC	CC	CC	AA	AA	AA	CC	CC	CC	CC	AA	CC	CC	CC	CC	CC	AA	CC	CC	AA	AA	CC	CC	CC	AA	AA	AA	AA	CC	AA	CC
AX-109377961	G/A	1a	351392168	+	Genome	Source	NA	NA	Genome68368	NA	GG	GG	GG	GG	AA	AA	AA	AA	GG	GG	GG	AA	AA	AA	GG	GG	GG	GG	AA	GG	GG	GG	GG	GG	AA	GG	GG	AA	AA	GG	GG	GG	AA	AA	AA	AA	GG	AA	GG
AX-108993362	G/A	1a	351459797	+	Genome	Source	NA	NA	Genome68368	NA	GG	GG	GG	GG	AA	AA	AA	AA	GG	GG	GG	AA	AA	AA	GG	GG	GG	GG	AA	GG	GG	GG	GG	GG	AA	GG	AG	AA	AA	GG	NN	GG	AA	AA	AA	AA	GG	AA	GG
AX-109946936	C/T	1a	351460202	+	Genome	Source	NA	NA	Genome68368	NA	CC	CC	CC	CC	TT	TT	TT	TT	CC	CC	CC	TT	TT	TT	CC	CC	CC	CC	TT	CC	CC	CC	CC	CC	TT	CC	CC	TT	TT	CC	CC	CC	TT	TT	TT	TT	CC	TT	CC
AX-111497798	G/A	1a	351460352	+	Genome	Source	NA	NA	Genome68368	NA	GG	GG	GG	GG	AA	AA	AA	AA	GG	GG	GG	AA	AA	AA	GG	GG	GG	GG	AA	GG	GG	GG	GG	GG	AA	GG	GG	AA	AA	GG	GG	GG	AA	AA	AA	AA	GG	AA	GG
AX-109468501	A/G	1a	351460467	+	Genome	Source	NA	NA	Genome68368	NA	AA	AA	AA	AA	GG	GG	GG	GG	AA	AA	AA	GG	GG	GG	AA	AA	AA	AA	GG	AA	AA	AA	AA	AA	GG	AA	AA	GG	GG	AA	AA	AA	GG	GG	GG	GG	AA	GG	AA
AX-111001805	G/A	1a	351466387	+	Genome	Source	NA	NA	Genome68368	NA	GG	GG	GG	GG	AA	AA	AA	AA	GG	GG	GG	AA	AA	AA	GG	GG	GG	GG	AA	GG	GG	NN	GG	GG	AG	GG	AG	AA	AA	GG	GG	GG	AA	AA	AA	AA	GG	AA	GG
AX-110368182	A/G	1a	351479134	+	Genome	Source	NA	NA	Genome68368	NA	AA	AA	AA	AA	AA	AA	AA	AA	AA	AA	AA	AA	AA	AA	AA	AA	AA	AA	AA	AA	AA	AA	AA	AA	AA	AA	AG	AA	AA	AA	AG	AA	AA	AA	AA	AA	AA	AA	AA
AX-111635819	T/C	1a	351485943	+	Genome	Source	NA	NA	Genome68368	NA	CC	TT	TT	TT	CC	CC	CC	CC	TT	TT	TT	CC	CC	CC	TT	TT	TT	TT	CC	TT	TT	TT	TT	TT	CC	TT	TT	CC	CC	TT	TT	TT	CC	CC	CC	CC	TT	CC	TT
AX-110594323	T/C	1a	351486147	+	Genome	Source	NA	NA	Genome68368	NA	CC	TT	TT	TT	CC	CC	CC	CC	TT	TT	TT	CC	CC	CC	TT	TT	TT	TT	CC	TT	TT	TT	TT	TT	CC	TT	TT	CC	CC	TT	TT	TT	CC	CC	CC	CC	TT	CC	TT
AX-110566020	C/T	1a	351486404	+	Genome	Source	NA	NA	Genome68368	NA	CC	CC	CC	CC	CC	CC	CC	CC	CC	CC	CC	CC	CC	CC	CC	CC	CC	CC	CC	CC	CC	CC	CC	CC	CC	CC	CC	CC	CC	CC	CC	CC	CC	CC	CC	CC	CC	CC	CC
AX-108899002	C/T	1a	351519361	+	Genome	Source	NA	NA	Genome68368	NA	CC	CC	CC	CC	CC	CC	CC	CC	CC	CC	CC	CC	CC	CC	CC	CC	CC	CC	CC	CC	CC	CC	CC	CC	CC	CC	CC	CC	CC	CC	CC	CC	CC	CC	CC	CC	CC	CC	CC
AX-111466033	G/A	1a	351546810	+	Genome	Source	NA	NA	Genome68368	NA	GG	GG	GG	GG	GG	GG	GG	GG	GG	GG	GG	GG	GG	GG	GG	GG	GG	GG	GG	GG	GG	GG	GG	GG	GG	GG	GG	GG	GG	GG	GG	GG	GG	GG	GG	GG	GG	GG	GG
AX-111623753	A/G	1a	351560378	+	Genome	Source	NA	NA	Genome68368	NA	AA	AA	AA	AA	AA	AA	AA	AA	AA	AA	AA	AA	AA	AA	AA	AA	AA	AA	AA	AA	AA	AA	AA	AA	AA	AA	AA	AA	AA	AA	AA	AA	AA	AA	AA	AA	AA	AA	AA
AX-109839041	G/C	1a	351561384	+	Genome	Source	NA	NA	Genome68368	NA	CC	GG	GG	GG	CC	CC	CC	CC	GG	GG	GG	CC	CC	CC	GG	GG	GG	GG	CC	GG	GG	GG	GG	GG	CC	GG	GG	CC	CC	GG	GG	GG	CC	CC	CC	CC	GG	CC	GG
AX-111215880	T/C	1a	351561911	+	Genome	Source	NA	NA	Genome68368	NA	CC	TT	TT	TT	CC	CC	CC	CC	TT	TT	TT	CC	CC	CC	TT	TT	TT	TT	CC	TT	TT	TT	TT	TT	CC	TT	TT	CC	CC	TT	TT	TT	CC	CC	CC	CC	TT	CC	TT
AX-109061216	A/T	1a	351562535	+	Genome	Source	NA	NA	Genome68368	NA	TT	AA	AA	AA	TT	TT	TT	TT	AA	AA	AA	TT	TT	TT	AA	AA	AA	AA	TT	AA	AA	AA	AA	AA	TT	AA	AA	TT	TT	AA	AA	AA	TT	TT	TT	TT	AA	TT	AA
AX-109845602	T/C	1a	351728417	+	Genome	Source	NA	NA	Genome68368	NA	TC	TT	TT	TT	CC	CC	CC	CC	TT	TT	TT	CC	CC	CC	TT	TT	TT	TT	CC	TT	TT	TT	TT	TT	CC	TT	TT	CC	CC	TT	TT	TT	CC	CC	CC	CC	TT	CC	TT
AX-110366347	C/G	1a	351732340	+	Genome	Source	NA	NA	Genome68368	NA	GG	CC	CC	CC	GG	GG	GG	GG	CC	CC	CC	GG	GG	GG	CC	CC	CC	CC	GG	CC	CC	CC	CC	CC	GG	CC	CC	GG	GG	CC	CC	CC	GG	GG	GG	GG	CC	GG	CC
AX-86171851	A/G	1a	351732932	+	Genome	Source	NA	NA	Genome68368	NA	AA	AA	AA	AA	AA	AA	AA	AA	AA	AA	AA	AA	AA	AA	AA	AA	AA	AA	AA	AA	AA	AA	AA	AA	AA	AA	AA	AA	AA	AA	AA	AA	AA	AA	AA	AA	AA	AA	AA
AX-108746718	G/A	1a	351737103	+	Genome	Source	NA	NA	Genome68368	NA	AA	GG	GG	GG	AA	AA	AA	AA	GG	GG	GG	AA	AA	AA	GG	GG	GG	GG	AA	GG	GG	GG	GG	GG	AA	GG	GG	AA	AA	GG	GG	GG	AA	AA	AA	AA	GG	AA	GG
AX-109939645	G/A	1a	351737913	+	Genome	Source	NA	NA	Genome68368	NA	AA	GG	GG	GG	AA	AA	AA	AA	GG	GG	GG	AA	AA	AA	GG	GG	GG	GG	AA	GG	GG	GG	GG	GG	AA	GG	GG	AA	AA	GG	GG	GG	AA	AA	AA	AA	GG	AA	GG
AX-108885180	G/A	1a	351766997	+	Genome	Source	NA	NA	Genome68368	NA	AA	GG	GG	GG	AA	AA	AA	AA	GG	GG	GG	AA	AA	AA	GG	GG	GG	GG	AA	GG	GG	GG	GG	GG	AA	GG	GG	AA	AA	GG	GG	GG	AA	AA	AA	AA	GG	AA	GG
AX-111055295	C/T	1a	351769878	+	Genome	Source	NA	NA	Genome68368	NA	CC	CC	CC	CC	CC	CC	CC	CC	CC	CC	CC	CC	CC	CC	CC	CC	CC	CC	CC	CC	CC	CC	CC	CC	CC	CC	CC	CC	CC	CC	CC	CC	CC	CC	CC	CC	CC	CC	CC
AX-111615008	C/T	1a	351820621	+	Genome	Source	NA	NA	Genome68368	NA	TT	CC	CC	CC	TT	TT	TT	TT	CC	CC	CC	TT	TT	TT	CC	CC	CC	CC	TT	CC	CC	CC	CC	CC	TT	CC	CC	TT	TT	CC	CC	CC	TT	TT	TT	TT	CC	TT	CC
AX-109944868	T/C	1a	351859972	+	Genome	Source	NA	NA	Genome68368	NA	CC	TT	TT	TT	CC	CC	CC	CC	TT	TT	TT	CC	CC	CC	TT	TT	TT	TT	CC	TT	TT	TT	TT	TT	CC	TT	TT	CC	CC	TT	NN	TT	CC	CC	CC	CC	TT	CC	TT
AX-110996812	A/G	1a	352235023	+	Genome	Source	NA	NA	Genome68368	NA	GG	AA	AA	AA	GG	GG	GG	GG	AA	AA	AA	GG	GG	GG	AA	AA	AA	AA	GG	AA	AA	AA	AA	AA	GG	AA	AA	GG	GG	AA	AA	AA	GG	GG	GG	GG	AA	NN	AA
AX-111509016	T/C	1a	352447756	+	Genome	Source	NA	NA	Genome68368	NA	CC	TT	TT	TT	CC	CC	CC	CC	TT	TT	TT	CC	CC	CC	TT	TT	TT	TT	CC	TT	TT	TT	TT	TT	CC	TT	TT	CC	CC	TT	TT	TT	CC	CC	CC	CC	TT	CC	TT
AX-110653213	T/C	1a	352455151	+	Genome	Source	NA	NA	Genome68368	NA	CC	TT	TT	TT	CC	CC	CC	CC	TT	TT	TT	CC	CC	CC	TT	TT	TT	TT	CC	TT	TT	TT	TT	TT	CC	TT	TT	CC	CC	TT	TT	TT	CC	CC	CC	CC	TT	CC	TT
AX-111469642	G/T	1a	352457520	+	Genome	Source	NA	NA	Genome68368	NA	TT	GG	GG	GG	TT	TT	TT	TT	GG	GG	GG	TT	TT	TT	GG	GG	GG	GG	TT	GG	GG	GG	GG	GG	TT	GG	GG	TT	TT	GG	GG	GG	TT	TT	TT	TT	GG	TT	GG
AX-109032040	A/G	1a	352459278	+	Genome	Source	NA	NA	Genome68368	NA	AA	AA	AA	AA	AA	AA	AA	AA	AA	AA	AA	AA	AA	AA	AA	AA	AA	AA	AA	AA	AA	AA	AA	AA	AA	AA	AA	AA	AA	AA	AA	AA	AA	AA	AA	AA	AA	AA	AA
AX-109606033	C/A	1a	352468332	+	Genome	Source	NA	NA	Genome68368	NA	CC	CC	CC	CC	CC	CC	CC	CC	CC	CC	CC	CC	CC	CC	CC	CC	CC	CC	CC	CC	CC	CC	CC	CC	CC	CC	CC	CC	CC	CC	CC	CC	CC	CC	CC	CC	CC	CC	CC
AX-111290407	C/T	1a	352565171	+	Genome	Source	NA	NA	Genome68368	NA	CC	CC	CC	CC	CC	CC	CC	CC	CC	CC	CC	CC	CC	CC	CC	CC	CC	CC	CC	CC	CC	CC	CC	CC	CC	CC	CC	CC	CC	CC	CC	CC	CC	CC	CC	CC	CC	CC	CC
AX-108863477	A/G	1a	352566827	+	Genome	Source	NA	NA	Genome68368	NA	AA	AA	AA	AA	AA	AA	AA	AA	AA	AA	AA	AA	AA	AA	AA	AA	AA	AA	AA	AA	AA	AA	AA	AA	AA	AA	AA	AA	AA	AA	AA	AA	AA	AA	AA	AA	AA	AA	AA
AX-111522528	A/G	1a	352844997	+	Genome	Source	NA	NA	Genome68368	NA	AA	AA	AA	AA	AA	AA	AA	AA	AA	AA	AA	AA	AA	AA	AA	AA	AA	AA	AA	AA	AA	AA	AA	AA	AA	AA	AA	AA	AA	AA	AA	AA	AA	AA	AA	AA	AA	AA	AA
AX-111702692	G/T	1a	352846206	+	Genome	Source	NA	NA	Genome68368	NA	GG	GG	GG	GG	GG	GG	GG	GG	GG	GG	GG	GG	GG	GG	GG	GG	GG	GG	GG	GG	GG	GG	GG	GG	GG	GG	GG	GG	GG	GG	GG	GG	GG	GG	GG	GG	GG	GG	GG
AX-111713298	C/G	1a	352846304	+	Genome	Source	NA	NA	Genome68368	NA	CC	CC	CC	CC	CC	CC	CC	CC	CC	CC	CC	CC	CC	CC	CC	CC	CC	CC	CC	CC	CC	CC	CC	CC	CC	CC	CC	CC	CC	CC	CC	CC	CC	CC	CC	CC	CC	CC	CC
AX-111586883	C/G	1a	352961091	+	Genome	Source	NA	NA	Genome68368	NA	GG	CC	CC	CC	CC	CC	CC	CC	CC	CC	CC	CC	CC	CC	CC	CC	CC	CC	CC	CC	CC	CC	CC	CC	CC	CC	CC	CC	CC	CC	CC	CC	CC	CC	CC	CC	CC	CC	CC
AX-110426053	G/A	1a	352961627	+	Genome	Source	NA	NA	Genome68368	NA	GG	GG	GG	GG	GG	GG	GG	GG	GG	GG	GG	GG	GG	GG	GG	GG	GG	GG	GG	GG	GG	GG	GG	GG	GG	GG	AG	GG	GG	GG	GG	GG	GG	GG	GG	GG	GG	GG	GG
AX-110130301	G/A	1a	352962576	+	Genome	Source	NA	NA	Genome68368	NA	GG	GG	GG	GG	GG	GG	GG	GG	GG	GG	GG	GG	GG	GG	GG	GG	GG	GG	GG	GG	GG	GG	GG	GG	GG	GG	GG	GG	GG	GG	GG	GG	GG	GG	GG	GG	GG	GG	GG
AX-111582473	A/G	1a	353229722	+	Genome	Source	NA	NA	Genome68368	NA	AA	AA	AA	AA	AA	AA	AA	AA	AA	AA	AA	AA	AA	AA	AA	AA	AA	AA	AA	AA	AA	AA	AA	AA	AA	AA	AA	AA	AA	AA	AA	AA	AA	AA	AA	AA	AA	AA	AA
AX-109430580	G/A	1a	353252861	+	Genome	Source	NA	NA	Genome68368	NA	GG	GG	GG	GG	GG	GG	GG	GG	GG	GG	GG	GG	GG	GG	GG	GG	GG	GG	GG	GG	GG	GG	GG	GG	GG	GG	GG	GG	GG	GG	GG	GG	GG	GG	GG	GG	GG	GG	GG
AX-109410641	A/C	1a	353253611	+	Genome	Source	NA	NA	Genome68368	NA	AA	AA	AA	AA	AA	AA	AA	AA	AA	AA	AA	AA	AA	AA	AA	AA	AA	AA	AA	AA	AA	AA	AA	AA	AA	AA	AA	AA	AA	AA	AA	AA	AA	AA	AA	AA	AA	AA	AA
AX-109855237	A/G	1a	353253723	+	Genome	Source	NA	NA	Genome68368	NA	AA	AA	AA	AA	AA	AA	AA	AA	AA	AA	AA	AA	AA	AA	AA	AA	AA	AA	AA	AA	AA	AA	AA	AA	AA	AA	AA	AA	AA	AA	AA	AA	AA	AA	AA	AA	AA	AA	AA
AX-111792633	C/T	1a	353253840	+	Genome	Source	NA	NA	Genome68368	NA	CC	CC	CC	CC	TT	TT	TT	TT	CC	CC	CC	TT	TT	TT	CC	CC	CC	CC	TT	CC	CC	CC	CC	CC	NN	CC	CC	TT	TT	CC	CC	CC	TT	TT	NN	TT	CC	TT	CC
AX-110531856	G/T	1a	353254115	+	Genome	Source	NA	NA	Genome68368	NA	GG	GG	GG	GG	GG	GG	GG	GG	GG	GG	GG	GG	GG	GG	GG	GG	GG	GG	GG	GG	GG	GG	GG	GG	GG	GG	GG	GG	GG	GG	GG	GG	GG	GG	GG	GG	GG	GG	GG
AX-109838045	G/C	1a	353254320	+	Genome	Source	NA	NA	Genome68368	NA	GG	GG	GG	GG	GG	GG	GG	GG	GG	GG	GG	GG	GG	GG	GG	GG	GG	GG	GG	GG	GG	GG	GG	GG	GG	GG	GG	GG	GG	GG	GG	GG	GG	GG	GG	GG	GG	GG	GG
AX-109917363	C/T	1a	353254423	+	Genome	Source	NA	NA	Genome68368	NA	CC	CC	CC	CC	CC	CC	CC	CC	CC	CC	CC	CC	CC	CC	CC	CC	CC	CC	CC	CC	CC	CC	CC	CC	CC	CC	CC	CC	CC	CC	CC	CC	CC	CC	CC	CC	CC	CC	CC
AX-109301001	C/A	1a	353255078	+	Genome	Source	NA	NA	Genome68368	NA	CC	CC	CC	CC	CC	CC	CC	CC	CC	CC	CC	CC	CC	CC	CC	CC	CC	CC	CC	CC	CC	CC	CC	CC	CC	CC	CC	CC	CC	CC	CC	CC	CC	CC	CC	CC	CC	CC	CC
AX-108967550	C/T	1a	353255244	+	Genome	Source	NA	NA	Genome68368	NA	CC	CC	CC	CC	CC	CC	CC	CC	CC	CC	CC	CC	CC	CC	CC	CC	CC	CC	CC	CC	CC	CC	CC	CC	CC	CC	CC	CC	CC	CC	CC	CC	CC	CC	CC	CC	CC	CC	CC
AX-108831061	C/T	1a	353505505	+	Genome	Source	NA	NA	Genome68368	NA	CC	CC	CC	CC	TT	TT	TT	TT	CC	CC	CC	TT	TT	TT	CC	CC	CC	CC	TT	CC	CC	CC	CC	CC	TT	CC	CC	TT	TT	CC	CC	CC	TT	TT	TT	TT	CC	TT	CC
AX-109285836	C/T	1a	353506047	+	Genome	Source	NA	NA	Genome68368	NA	CC	CC	CC	CC	CC	CC	CC	CC	NN	CC	CC	CC	CC	CC	CC	CC	CC	CC	CC	CC	CC	CC	CC	CC	CC	CC	CC	CC	CC	CC	CC	CC	CC	CC	CC	CC	CC	CC	CC
AX-110930810	G/A	1a	353510162	+	Genome	Source	NA	NA	Genome68368	NA	GG	GG	GG	GG	GG	GG	GG	GG	GG	GG	GG	GG	GG	GG	GG	GG	GG	GG	GG	GG	GG	GG	GG	GG	GG	GG	GG	GG	GG	GG	GG	GG	GG	GG	GG	GG	GG	GG	GG
AX-110911739	C/A	1a	353549744	+	Genome	Source	NA	NA	Genome68368	NA	CC	CC	CC	CC	CC	CC	CC	CC	CC	CC	CC	CC	CC	CC	CC	CC	CC	CC	CC	CC	CC	CC	CC	CC	CC	CC	CC	CC	CC	CC	CC	CC	CC	CC	CC	CC	CC	CC	CC
AX-110002950	C/T	1a	353649196	+	Genome	Source	NA	NA	Genome68368	NA	CC	CC	CC	CC	CC	CC	CC	CC	CC	CC	CC	CC	CC	CC	CC	CC	CC	CC	CC	CC	CC	CC	CC	CC	CC	CC	TC	CC	CC	CC	TC	NN	CC	CC	CC	CC	CC	CC	CC
AX-111546934	G/A	1a	353649754	+	Genome	Source	NA	NA	Genome68368	NA	GG	GG	GG	GG	GG	GG	GG	GG	GG	GG	GG	GG	GG	GG	GG	GG	GG	GG	GG	GG	GG	GG	GG	GG	GG	GG	GG	GG	GG	GG	GG	GG	GG	GG	GG	GG	GG	GG	GG
AX-111697970	T/C	1a	353883274	+	Genome	Source	NA	NA	Genome68368	NA	TT	TT	TT	TT	TT	TT	TT	TT	TT	TT	TT	TT	TT	TT	TT	TT	TT	TT	TT	TT	TT	TT	TT	TT	TT	TT	TT	TT	TT	TT	TT	TT	TT	TT	TT	TT	TT	TT	TT
AX-110469362	G/T	1a	353886013	+	Genome	Source	NA	NA	Genome68368	NA	GG	GG	GG	GG	GG	GG	TG	GG	GG	GG	GG	GG	GG	GG	GG	GG	GG	GG	GG	GG	GG	GG	GG	GG	GG	GG	NN	GG	GG	GG	GG	GG	GG	GG	GG	GG	GG	GG	GG
AX-109467842	C/G	1a	353890277	+	Genome	Source	NA	NA	Genome68368	NA	GG	CC	CC	CC	CC	CC	CC	CC	CC	CC	CC	CC	CC	CC	CC	CC	CC	CC	CC	CC	CC	CC	CC	CC	CC	CC	CC	CC	CC	CC	CC	CC	CC	CC	CC	CC	CC	CC	CC
AX-109296667	T/C	1a	353927621	+	Genome	Source	NA	NA	Genome68368	NA	TT	TT	TT	TT	TT	TT	TT	TT	TT	TT	TT	TT	TT	TT	TT	TT	TT	TT	TT	TT	TT	TT	TT	TT	TT	TT	TT	TT	TT	TT	TT	TT	TT	TT	TT	TT	TT	TT	TT
AX-109828787	T/C	1a	353949763	+	Genome	Source	NA	NA	Genome68368	NA	CC	TT	TT	TT	TT	TT	TT	TT	TT	TT	TT	TT	TT	TT	TT	TT	TT	TT	TT	TT	TT	TT	TT	TT	TT	TT	TT	TT	TT	TT	TT	TT	TT	TT	TT	TT	TT	TT	TT
AX-109867575	A/G	1a	354140310	+	Genome	Source	NA	NA	Genome68368	NA	AA	AA	AA	AA	AA	AA	AA	AA	AA	AA	AA	AA	AA	AA	AA	AA	AA	AA	AA	AA	AA	AA	AA	AA	AA	AA	AA	AA	AA	AA	AA	AA	AA	AA	AA	AA	AA	AA	AA
AX-111261118	T/C	1a	354232230	+	Genome	Source	NA	NA	Genome68368	NA	TT	TT	TT	TT	TT	TT	TT	TT	TT	TT	TT	TT	TT	TT	TT	TT	TT	TT	TT	TT	TT	TT	TT	TT	TT	TT	TT	TT	TT	TT	TT	TT	TT	TT	TT	TT	TT	TT	TT
AX-110503700	C/T	1a	354416170	+	Genome	Source	NA	NA	Genome68368	NA	CC	CC	CC	CC	CC	CC	CC	CC	CC	CC	CC	CC	CC	CC	CC	CC	CC	CC	CC	CC	CC	CC	CC	CC	CC	CC	CC	CC	CC	CC	CC	CC	CC	CC	CC	CC	CC	CC	CC
AX-111614279	C/T	1a	354420672	+	Genome	Source	NA	NA	Genome68368	NA	CC	CC	CC	CC	CC	CC	CC	CC	CC	CC	CC	CC	CC	CC	CC	CC	CC	CC	CC	CC	CC	CC	CC	CC	CC	CC	CC	CC	CC	CC	CC	CC	CC	CC	CC	CC	CC	CC	CC
AX-109403634	G/A	1a	354448403	+	Genome	Source	NA	NA	Genome68368	NA	GG	GG	GG	GG	GG	GG	GG	GG	GG	GG	GG	GG	GG	GG	GG	GG	GG	GG	GG	GG	GG	GG	GG	GG	GG	GG	GG	GG	GG	GG	GG	GG	GG	GG	GG	GG	GG	GG	GG
AX-110376210	C/T	1a	354529038	+	Genome	Source	NA	NA	Genome68368	NA	CC	CC	CC	CC	CC	CC	CC	CC	CC	CC	CC	CC	CC	CC	CC	CC	CC	CC	CC	CC	CC	CC	CC	CC	CC	CC	CC	CC	CC	CC	CC	CC	CC	CC	CC	CC	CC	CC	CC
AX-110488785	C/T	1a	354529423	+	Genome	Source	NA	NA	Genome68368	NA	CC	CC	CC	CC	CC	CC	CC	CC	CC	CC	CC	CC	CC	CC	CC	CC	CC	CC	CC	CC	CC	CC	CC	CC	CC	CC	CC	CC	CC	CC	CC	CC	CC	CC	CC	CC	CC	CC	CC
AX-111178855	A/T	1a	354530795	+	Genome	Source	NA	NA	Genome68368	NA	AA	AA	AA	AA	AA	AA	AA	AA	AA	AA	AA	AA	AA	AA	AA	AA	AA	AA	AA	AA	AA	AA	AA	AA	AA	AA	AA	AA	AA	AA	AA	AA	AA	AA	AA	AA	AA	AA	AA
AX-110387634	A/G	1a	354535196	+	Genome	Source	NA	NA	Genome68368	NA	AA	AA	AA	AA	AA	AA	AA	AA	AA	AA	AA	AA	AA	AA	AA	AA	AA	AA	AA	AA	AA	AA	AA	AA	AA	AA	AA	AA	AA	AA	AA	AA	AA	AA	AA	AA	AA	AA	AA
AX-109838823	A/G	1a	354539905	+	Genome	Source	NA	NA	Genome68368	NA	AA	AA	AA	AA	AA	AA	AA	AA	AA	AA	AA	AA	AA	AA	AA	AA	AA	AA	AA	AA	AA	AA	AA	AA	AA	AA	AA	AA	AA	AA	AA	AA	AA	AA	AA	AA	AA	AA	AA
AX-109966891	G/A	1a	354551751	+	Genome	Source	NA	NA	Genome68368	NA	GG	GG	GG	GG	AA	AA	AA	AA	GG	GG	GG	AA	AA	AA	GG	GG	GG	GG	AA	GG	GG	GG	GG	GG	AA	GG	GG	AA	AA	GG	GG	GG	AA	AA	AA	AA	GG	AA	GG
AX-111580760	T/C	1a	354555768	+	Genome	Source	NA	NA	Genome68368	NA	TT	TT	TT	TT	TT	TT	TT	TT	TT	TT	TT	TT	TT	TT	TT	TT	TT	TT	TT	TT	TT	TT	TT	TT	TT	TT	TT	TT	TT	TT	TT	TT	TT	TT	TT	TT	TT	TT	TT
AX-109847276	A/G	1a	354556049	+	Genome	Source	NA	NA	Genome68368	NA	AA	AA	AA	AA	GG	GG	GG	GG	AA	AA	AA	GG	GG	GG	AA	AA	AA	AA	GG	AA	AA	AA	AA	AA	GG	AA	AA	GG	GG	AA	AA	AA	GG	GG	GG	GG	AA	GG	AA
AX-89423870	G/A	1a	354556679	+	Genome	Source	NA	NA	Genome68368	NA	GG	GG	GG	GG	GG	GG	GG	GG	GG	GG	GG	GG	GG	GG	GG	GG	GG	GG	GG	GG	GG	GG	GG	GG	GG	GG	GG	GG	GG	GG	GG	GG	GG	GG	GG	GG	GG	GG	GG
AX-110941853	A/G	1a	354557431	+	Genome	Source	NA	NA	Genome68368	NA	AA	AA	AA	AA	AA	AA	AA	AA	AA	AA	AA	AA	AA	AA	AA	AA	AA	AA	AA	AA	AA	AA	AA	AA	AA	AA	AA	AA	AA	AA	AA	AA	AA	AA	AA	AA	AA	AA	AA
AX-110539590	C/T	1a	354576282	+	Genome	Source	NA	NA	Genome68368	NA	CC	CC	CC	CC	TT	TT	TT	TT	CC	CC	CC	TT	TT	TT	CC	CC	CC	CC	TT	CC	CC	CC	CC	CC	TT	CC	CC	TT	TT	CC	CC	CC	TT	TT	TT	TT	CC	TT	CC
AX-110947510	A/G	1a	354576928	+	Genome	Source	NA	NA	Genome68368	NA	AA	AA	AA	AA	GG	GG	GG	GG	AA	AA	AA	GG	GG	GG	AA	AA	AA	AA	GG	AA	AA	AA	AA	AA	GG	AA	AA	GG	GG	AA	AA	AA	GG	GG	GG	GG	AA	GG	AA
AX-109835013	T/C	1a	354577315	+	Genome	Source	NA	NA	Genome68368	NA	TT	TT	TT	TT	CC	CC	CC	CC	TT	TT	TT	CC	CC	CC	TT	TT	TT	TT	CC	TT	TT	TT	TT	TT	CC	TT	TT	CC	CC	TT	TT	TT	CC	CC	CC	CC	TT	CC	TT
AX-110962220	C/A	1a	354577618	+	Genome	Source	NA	NA	Genome68368	NA	CC	CC	CC	CC	CC	CC	CC	CC	CC	CC	CC	CC	CC	CC	CC	CC	CC	CC	CC	CC	CC	CC	CC	CC	CC	CC	CC	CC	CC	CC	CC	CC	CC	CC	CC	CC	CC	CC	CC
AX-108758001	A/G	1a	354578111	+	Genome	Source	NA	NA	Genome68368	NA	AA	AA	AA	AA	AA	AA	AA	AA	AA	AA	AA	AA	AA	AA	AA	AA	AA	AA	AA	AA	AA	AA	AA	AA	AA	AA	AA	AA	AA	AA	AA	AA	AA	AA	AA	AA	AA	AA	AA
AX-109493684	T/C	1a	354579412	+	Genome	Source	NA	NA	Genome68368	NA	TT	TT	TT	TT	CC	CC	CC	CC	TT	TT	TT	CC	CC	CC	TT	TT	TT	TT	CC	TT	TT	TT	TT	TT	CC	TT	TT	CC	CC	TT	TT	TT	CC	CC	CC	CC	TT	CC	TT
AX-108801745	C/T	1a	354579546	+	Genome	Source	NA	NA	Genome68368	NA	CC	CC	CC	CC	CC	CC	CC	CC	CC	CC	CC	CC	CC	CC	CC	CC	CC	CC	CC	CC	CC	CC	CC	CC	CC	CC	CC	CC	CC	CC	CC	CC	CC	CC	CC	CC	CC	CC	CC
AX-110968558	T/C	1a	354580411	+	Genome	Source	NA	NA	Genome68368	NA	TT	TT	TT	TT	TT	TT	TT	TT	TT	TT	TT	TT	TT	TT	TT	TT	TT	TT	TT	TT	TT	TT	TT	TT	TT	TT	TT	TT	TT	TT	TT	TT	TT	TT	TT	TT	TT	TT	TT
AX-108738344	G/A	1a	354580470	+	Genome	Source	NA	NA	Genome68368	NA	GG	GG	GG	GG	AA	AA	AA	AA	GG	GG	GG	AA	AA	AA	GG	GG	GG	GG	AA	GG	GG	GG	GG	GG	AA	GG	GG	AA	AA	GG	GG	GG	AA	AA	AA	AA	GG	AA	GG
AX-109833842	C/T	1a	354580543	+	Genome	Source	NA	NA	Genome68368	NA	CC	CC	CC	CC	CC	CC	CC	CC	CC	CC	CC	CC	CC	CC	CC	CC	CC	CC	CC	CC	CC	CC	CC	CC	CC	CC	CC	CC	CC	CC	CC	CC	CC	CC	CC	CC	CC	CC	CC
AX-109294540	G/C	1a	354580686	+	Genome	Source	NA	NA	Genome68368	NA	GG	GG	GG	GG	CC	CC	CC	CC	GG	GG	GG	CC	CC	CC	GG	GG	GG	GG	CC	GG	GG	GG	GG	GG	CC	GG	GG	CC	CC	GG	GG	GG	CC	CC	CC	CC	GG	CC	GG
AX-109417034	G/A	1a	354581104	+	Genome	Source	NA	NA	Genome68368	NA	GG	GG	GG	GG	GG	GG	GG	GG	GG	GG	GG	GG	GG	GG	GG	GG	GG	GG	GG	GG	GG	GG	GG	GG	GG	GG	GG	GG	GG	GG	GG	GG	GG	GG	GG	GG	GG	GG	GG
AX-111748778	C/A	1a	354915886	+	Genome	Source	NA	NA	Genome68368	NA	CC	CC	CC	CC	AA	AA	AA	AA	CC	CC	CC	AA	AA	AA	CC	CC	CC	CC	AA	CC	CC	CC	CC	CC	AA	CC	CC	AA	AA	CC	CC	CC	AA	AA	AA	AA	CC	AA	NN
AX-109838911	C/A	1a	354916621	+	Genome	Source	NA	NA	Genome68368	NA	CC	CC	CC	CC	AA	AA	AA	AA	CC	CC	CC	AA	AA	AA	CC	CC	CC	CC	AA	CC	CC	CC	CC	CC	AA	CC	AC	AA	AA	CC	CC	CC	AA	AA	AA	AA	CC	AA	CC
AX-110043429	G/A	1a	354925105	+	Genome	Source	NA	NA	Genome68368	NA	GG	GG	GG	GG	GG	GG	GG	GG	GG	GG	GG	GG	GG	GG	GG	GG	GG	GG	GG	GG	GG	GG	GG	GG	GG	GG	GG	GG	GG	GG	GG	GG	GG	GG	GG	GG	GG	GG	GG
AX-111541206	G/A	1a	354925184	+	Genome	Source	NA	NA	Genome68368	NA	GG	GG	GG	GG	GG	GG	GG	GG	GG	GG	GG	GG	GG	GG	GG	GG	GG	GG	GG	GG	GG	GG	GG	GG	GG	GG	GG	GG	GG	GG	GG	GG	GG	GG	GG	GG	GG	GG	GG
AX-111008204	G/A	1a	354928407	+	Genome	Source	NA	NA	Genome68368	NA	GG	GG	GG	GG	AA	AA	AA	AA	GG	GG	GG	AA	AA	AA	GG	GG	GG	GG	AA	GG	GG	GG	GG	GG	AA	GG	GG	AA	AA	GG	GG	GG	AA	AA	AA	AA	GG	AA	GG
AX-108988200	G/A	1a	354929939	+	Genome	Source	NA	NA	Genome68368	NA	AA	GG	GG	GG	AA	AA	AA	AA	GG	GG	GG	AA	AA	AA	GG	GG	GG	GG	AA	GG	GG	GG	GG	GG	AA	GG	GG	AA	AA	GG	GG	GG	AA	AA	AA	AA	GG	AA	GG
AX-108874109	G/C	1a	354938683	+	Genome	Source	NA	NA	Genome68368	NA	GG	GG	GG	GG	GG	GG	GG	GG	GG	GG	GG	GG	GG	GG	GG	GG	GG	GG	GG	GG	GG	GG	GG	GG	GG	GG	GG	GG	GG	GG	GG	GG	GG	GG	GG	GG	GG	GG	GG
AX-109844800	T/G	1a	354940081	+	Genome	Source	NA	NA	Genome68368	NA	TT	TT	TT	TT	TT	TT	TT	TT	TT	TT	TT	TT	TT	TT	TT	TT	TT	TT	TT	TT	TT	TT	TT	TT	TT	TT	TT	TT	TT	TT	TT	TT	TT	TT	TT	TT	TT	TT	TT
AX-110607889	C/T	1a	355178268	+	Genome	Source	NA	NA	Genome68368	NA	CC	CC	CC	CC	CC	CC	CC	CC	CC	CC	CC	CC	CC	CC	CC	CC	CC	CC	CC	CC	CC	CC	CC	CC	CC	CC	CC	CC	CC	CC	CC	CC	CC	CC	CC	CC	CC	CC	CC
AX-108973685	G/T	1a	355179261	+	Genome	Source	NA	NA	Genome68368	NA	GG	GG	GG	GG	GG	GG	GG	GG	GG	GG	GG	GG	GG	GG	GG	GG	GG	GG	GG	GG	GG	GG	GG	GG	GG	GG	GG	GG	GG	GG	GG	GG	GG	GG	GG	GG	GG	GG	GG
AX-111174522	G/A	1a	355227290	+	Genome	Source	NA	NA	Genome68368	NA	GG	GG	GG	GG	GG	GG	GG	GG	GG	GG	GG	GG	GG	GG	GG	GG	GG	GG	GG	GG	GG	GG	GG	GG	GG	GG	GG	GG	GG	GG	GG	GG	GG	GG	GG	GG	GG	GG	GG
AX-109903994	C/T	1a	355228881	+	Genome	Source	NA	NA	Genome68368	NA	CC	CC	CC	CC	CC	CC	CC	CC	CC	CC	CC	CC	CC	CC	CC	CC	CC	CC	CC	CC	CC	CC	CC	CC	CC	CC	CC	CC	CC	CC	CC	CC	CC	CC	CC	CC	CC	CC	CC
AX-110509667	C/T	1a	355318989	+	Genome	Source	NA	NA	Genome68368	NA	CC	CC	CC	CC	CC	CC	CC	CC	CC	CC	CC	CC	CC	CC	CC	CC	CC	CC	CC	CC	CC	CC	CC	CC	CC	CC	CC	CC	CC	CC	CC	CC	CC	CC	CC	CC	CC	CC	CC
AX-111170265	C/G	1a	355320248	+	Genome	Source	NA	NA	Genome68368	NA	GG	CC	CC	CC	GG	GG	GG	GG	CC	CC	CC	GG	GG	GG	CC	CC	CC	CC	GG	CC	CC	CC	CC	CC	GG	CC	CC	GG	GG	CC	CC	CC	GG	GG	GG	GG	CC	GG	CC
AX-109864322	G/A	1a	355331417	+	Genome	Source	NA	NA	Genome68368	NA	GG	GG	GG	GG	GG	GG	GG	GG	GG	GG	GG	GG	GG	GG	GG	GG	GG	GG	GG	GG	GG	GG	GG	GG	GG	GG	GG	GG	GG	GG	GG	GG	GG	GG	GG	GG	GG	GG	GG
AX-109991719	G/A	1a	355331800	+	Genome	Source	NA	NA	Genome68368	NA	GG	GG	GG	GG	GG	GG	GG	GG	GG	GG	GG	GG	GG	GG	GG	GG	GG	GG	GG	GG	GG	GG	GG	GG	GG	GG	GG	GG	GG	GG	GG	GG	GG	GG	GG	GG	GG	GG	GG
AX-111488996	G/A	1a	355331890	+	Genome	Source	NA	NA	Genome68368	NA	GG	GG	GG	GG	GG	GG	GG	GG	GG	GG	GG	GG	GG	GG	GG	GG	GG	GG	GG	GG	GG	GG	GG	GG	GG	GG	GG	GG	GG	GG	GG	GG	GG	GG	GG	GG	GG	GG	GG
AX-109320524	G/T	1a	355332222	+	Genome	Source	NA	NA	Genome68368	NA	GG	GG	GG	GG	GG	GG	GG	GG	GG	GG	GG	GG	GG	GG	GG	GG	GG	GG	GG	GG	GG	GG	GG	GG	GG	GG	GG	GG	GG	GG	GG	GG	GG	GG	GG	GG	GG	GG	GG
AX-111181886	T/C	1a	355332347	+	Genome	Source	NA	NA	Genome68368	NA	CC	TT	TT	TT	CC	CC	CC	CC	TT	TT	TT	CC	CC	CC	TT	TT	TT	TT	CC	TT	TT	TT	TT	TT	CC	TT	TT	CC	CC	TT	TT	TT	CC	CC	CC	CC	TT	CC	TT
AX-109499575	G/C	1a	355345552	+	Genome	Source	NA	NA	Genome68368	NA	GG	GG	GG	GG	GG	GG	GG	GG	GG	GG	GG	GG	GG	GG	GG	GG	GG	GG	GG	GG	GG	GG	GG	GG	GG	GG	GG	GG	GG	GG	GG	GG	GG	GG	GG	GG	GG	GG	GG
AX-109875952	T/C	1a	355390696	+	Genome	Source	NA	NA	Genome68368	NA	CC	TT	TT	TT	CC	CC	CC	CC	TT	TT	TT	CC	CC	CC	TT	TT	TT	TT	CC	TT	TT	TT	TT	TT	CC	TT	TT	CC	CC	TT	TT	TT	CC	CC	CC	CC	TT	CC	TT
AX-111139308	G/A	1a	355390782	+	Genome	Source	NA	NA	Genome68368	NA	AA	GG	GG	GG	AA	AA	AA	AA	GG	GG	GG	AA	AA	AA	GG	GG	GG	GG	AA	GG	GG	GG	GG	GG	AA	GG	GG	AA	AA	GG	GG	GG	AA	AA	AA	AA	GG	AA	GG
AX-109995110	G/T	1a	355638194	+	Genome	Source	NA	NA	Genome68368	NA	GG	GG	GG	GG	GG	GG	GG	GG	GG	GG	GG	GG	GG	GG	GG	GG	GG	GG	GG	GG	GG	GG	GG	GG	GG	GG	GG	GG	GG	GG	GG	GG	GG	GG	GG	GG	GG	GG	GG
AX-109310823	A/G	1a	355705017	+	Genome	Source	NA	NA	Genome68368	NA	GG	AA	AA	AA	GG	GG	GG	GG	AA	AA	AA	GG	GG	GG	AA	AA	AA	AA	GG	AA	AA	AA	AA	AA	GG	AA	AA	GG	GG	AA	AA	AA	GG	GG	GG	GG	AA	GG	AA
AX-111222871	A/G	1a	355813260	+	Genome	Source	NA	NA	Genome68368	NA	GG	AA	AA	AA	GG	GG	GG	GG	AA	AA	AA	GG	GG	GG	AA	AA	AA	AA	GG	AA	AA	AA	AA	AA	GG	AA	AA	GG	GG	AA	AA	AA	GG	GG	GG	GG	AA	GG	AA
AX-111031624	C/G	1a	355813682	+	Genome	Source	NA	NA	Genome68368	NA	CC	CC	CC	CC	CC	CC	CC	CC	CC	CC	CC	CC	CC	CC	CC	CC	CC	CC	CC	CC	CC	CC	CC	CC	CC	CC	CC	CC	CC	CC	CC	CC	CC	CC	CC	CC	CC	CC	CC
AX-108810466	G/A	1a	355941592	+	Genome	Source	NA	NA	Genome68368	NA	GG	GG	GG	GG	GG	GG	GG	GG	GG	GG	GG	GG	GG	GG	GG	GG	GG	GG	GG	GG	GG	GG	GG	GG	GG	GG	GG	GG	GG	GG	GG	GG	GG	GG	GG	GG	GG	GG	GG
AX-111216074	C/G	1a	355977717	+	Genome	Source	NA	NA	Genome68368	NA	CC	CC	CC	CC	CC	CC	CC	CC	CC	CC	CC	CC	CC	CC	CC	CC	CC	CC	CC	CC	CC	CC	CC	CC	CC	CC	CC	CC	CC	CC	CC	CC	CC	CC	CC	CC	CC	CC	CC
AX-108815164	C/A	1a	355978003	+	Genome	Source	NA	NA	Genome68368	NA	AA	CC	CC	CC	AA	AA	AA	AA	CC	CC	CC	AA	AA	AA	CC	CC	CC	CC	AA	CC	CC	CC	CC	CC	AA	CC	CC	AA	AA	CC	CC	CC	AA	AA	AA	AA	CC	AA	CC
AX-108838243	C/T	1a	355980062	+	Genome	Source	NA	NA	Genome68368	NA	TT	CC	CC	CC	TT	TT	TT	TT	CC	CC	CC	TT	TT	TT	CC	CC	CC	CC	TT	CC	CC	CC	CC	CC	TT	CC	CC	TT	TT	CC	CC	CC	TT	TT	TT	TT	CC	TT	CC
AX-110026325	T/C	1a	355983520	+	Genome	Source	NA	NA	Genome68368	NA	CC	TT	TT	TT	CC	CC	CC	CC	TT	TT	TT	CC	CC	CC	TT	TT	TT	TT	CC	TT	TT	TT	TT	TT	CC	TT	TT	CC	CC	TT	TT	TT	CC	CC	CC	CC	TT	CC	TT
AX-109467216	G/T	1a	355983610	+	Genome	Source	NA	NA	Genome68368	NA	GG	GG	GG	GG	GG	GG	GG	GG	GG	GG	GG	GG	GG	GG	GG	GG	GG	GG	GG	GG	GG	GG	GG	GG	GG	GG	GG	GG	GG	GG	GG	GG	GG	GG	GG	GG	GG	GG	GG
AX-89731857	T/C	1a	355983696	+	Genome	Source	NA	NA	Genome68368	NA	CC	TT	TT	TT	CC	CC	CC	CC	TT	TT	TT	CC	CC	CC	TT	TT	TT	TT	CC	TT	TT	TT	TT	TT	CC	TT	TT	CC	CC	TT	TT	TT	CC	CC	CC	CC	TT	CC	TT
AX-110401529	A/G	1a	355988416	+	Genome	Source	NA	NA	Genome68368	NA	GG	AA	AA	AA	GG	GG	GG	GG	AA	AA	AA	GG	GG	GG	AA	AA	AA	AA	GG	AA	AA	AA	AA	AA	GG	AA	AA	GG	GG	AA	AA	AA	GG	GG	GG	GG	AA	GG	AA
AX-111640662	G/A	1a	356018392	+	Genome	Source	NA	NA	Genome68368	NA	AA	GG	GG	GG	AA	AA	AA	AA	GG	GG	GG	AA	AA	AA	GG	GG	GG	GG	AA	GG	GG	GG	GG	GG	AA	GG	GG	AA	AA	GG	GG	GG	AA	AA	AA	AA	GG	AA	GG
AX-109494689	C/T	1a	356020796	+	Genome	Source	NA	NA	Genome68368	NA	CC	CC	CC	CC	CC	CC	CC	CC	CC	CC	CC	CC	CC	CC	CC	CC	CC	CC	CC	CC	CC	CC	CC	CC	CC	CC	CC	CC	CC	CC	CC	CC	CC	CC	CC	CC	CC	CC	CC
AX-109419477	C/T	1a	356023618	+	Genome	Source	NA	NA	Genome68368	NA	TT	CC	CC	CC	TT	TT	TT	TT	CC	CC	CC	TT	TT	TT	CC	CC	CC	CC	TT	CC	CC	CC	CC	CC	TT	CC	CC	TT	TT	CC	CC	CC	TT	TT	TT	TT	CC	TT	CC
AX-111261481	A/G	1a	356029107	+	Genome	Source	NA	NA	Genome68368	NA	AA	AA	AA	AA	AA	AA	AA	AA	AA	AA	AA	AA	AA	AA	AA	AA	AA	AA	AA	AA	AA	AA	AA	AA	AA	AA	AA	AA	AA	AA	AA	AA	AA	AA	AA	AA	AA	AA	AA
AX-94497344	A/G	1a	356037555	+	Genome	Source	NA	NA	Genome68368	NA	AA	AA	AA	AA	AA	AA	AA	AA	AA	AA	AA	AA	AA	AA	AA	AA	AA	AA	AA	AA	AA	AA	AA	AA	AA	AA	AA	AA	AA	AA	AA	AA	AA	AA	AA	AA	AA	AA	AA
AX-109291332	C/T	1a	356038929	+	Genome	Source	NA	NA	Genome68368	NA	CC	CC	CC	CC	CC	CC	CC	CC	CC	CC	CC	CC	CC	CC	CC	CC	CC	CC	CC	CC	CC	CC	CC	CC	CC	CC	CC	CC	CC	CC	CC	CC	CC	CC	CC	CC	CC	CC	CC
AX-110405190	G/A	1a	356058987	+	Genome	Source	NA	NA	Genome68368	NA	GG	GG	GG	GG	GG	GG	GG	GG	GG	GG	GG	GG	GG	GG	GG	GG	GG	GG	GG	GG	GG	GG	GG	GG	GG	GG	GG	GG	GG	GG	GG	GG	GG	GG	GG	GG	GG	GG	GG
AX-110430418	G/A	1a	356059158	+	Genome	Source	NA	NA	Genome68368	NA	GG	GG	GG	GG	GG	GG	GG	GG	GG	GG	GG	GG	GG	GG	GG	GG	GG	GG	GG	GG	GG	GG	GG	GG	GG	GG	AG	GG	GG	GG	AG	GG	GG	GG	GG	GG	GG	GG	GG
AX-111701836	A/G	1a	356062231	+	Genome	Source	NA	NA	Genome68368	NA	AA	AA	AA	AA	AA	AA	AA	AA	AA	AA	AA	AA	AA	AA	AA	AA	AA	AA	AA	AA	AA	AA	AA	AA	AA	AA	AA	AA	AA	AA	AA	AA	AA	AA	AA	AA	AA	AA	AA
AX-109008862	A/G	1a	356073339	+	Genome	Source	NA	NA	Genome68368	NA	AA	AA	AA	AA	AA	AA	AA	AA	AA	AA	AA	AA	AA	AA	AA	AA	AA	AA	AA	AA	AA	AA	AA	AA	AA	AA	AA	AA	AA	AA	AA	AA	AA	AA	AA	AA	AA	AA	AA
AX-111071191	C/T	1a	356073471	+	Genome	Source	NA	NA	Genome68368	NA	CC	CC	CC	CC	CC	CC	CC	CC	CC	CC	CC	CC	CC	CC	CC	CC	CC	CC	CC	CC	CC	CC	CC	CC	CC	CC	CC	CC	CC	CC	CC	CC	CC	CC	CC	CC	CC	CC	CC
AX-110519387	T/C	1a	356073978	+	Genome	Source	NA	NA	Genome68368	NA	TT	TT	TT	TT	TT	TT	TT	TT	TT	TT	TT	TT	TT	TT	TT	TT	TT	TT	TT	TT	TT	TT	TT	TT	TT	TT	TT	TT	TT	TT	TT	TT	TT	TT	TT	TT	TT	TT	TT
AX-109839805	G/A	1a	356075393	+	Genome	Source	NA	NA	Genome68368	NA	GG	GG	GG	GG	GG	GG	GG	GG	GG	GG	GG	GG	GG	GG	GG	GG	GG	GG	GG	GG	GG	GG	GG	GG	GG	GG	GG	GG	GG	GG	GG	GG	GG	GG	GG	GG	GG	GG	GG
AX-109880046	T/G	1a	356130502	+	Genome	Source	NA	NA	Genome68368	NA	TT	TT	TT	TT	TT	TT	TT	TT	TT	TT	TT	TT	TT	TT	TT	TT	TT	TT	TT	TT	TT	TT	TT	TT	TT	TT	TT	TT	TT	TT	TT	TT	TT	TT	TT	TT	TT	TT	TT
AX-110711031	T/C	1a	356151823	+	Genome	Source	NA	NA	Genome68368	NA	TT	TT	TT	TT	TT	TT	TT	TT	TT	TT	TT	TT	TT	TT	TT	TT	TT	TT	TT	TT	TT	TT	TT	TT	TT	TT	TT	TT	TT	TT	TT	TT	TT	TT	TT	TT	TT	TT	TT
AX-110509551	A/G	1a	356660941	+	Genome	Source	NA	NA	Genome68368	NA	AA	AA	AA	AA	AA	AA	AA	AA	AA	AA	AA	AA	AA	AA	AA	AA	AA	AA	AA	AA	AA	AA	AA	AA	AA	AA	AA	AA	AA	AA	AA	AA	AA	AA	AA	AA	AA	AA	AA
AX-108737035	G/A	1a	356671402	+	Genome	Source	NA	NA	Genome68368	NA	GG	GG	GG	GG	GG	GG	GG	GG	GG	GG	GG	GG	GG	GG	GG	GG	GG	GG	GG	GG	GG	GG	GG	GG	GG	GG	GG	GG	GG	GG	GG	GG	GG	GG	GG	GG	GG	GG	GG
AX-110589022	C/G	1a	356673867	+	Genome	Source	NA	NA	Genome68368	NA	CC	CC	CC	CC	CC	CC	CC	CC	CC	CC	CC	CC	CC	CC	NN	CC	CC	CC	CC	CC	CC	CC	CC	CC	CC	CC	CC	CC	CC	CC	CC	CC	CC	CC	CC	CC	CC	CC	CC
AX-110445300	C/T	1a	356771904	+	Genome	Source	NA	NA	Genome68368	NA	CC	CC	CC	CC	NN	CC	CC	CC	CC	CC	CC	CC	CC	CC	CC	CC	CC	CC	CC	CC	CC	CC	CC	CC	CC	CC	CC	CC	CC	CC	CC	CC	CC	CC	CC	CC	CC	CC	CC
AX-108859347	A/G	1a	356781684	+	Genome	Source	NA	NA	Genome68368	NA	AA	AA	AA	AA	AA	AA	AA	AA	AA	AA	AA	AA	AA	AA	AA	AA	AA	AA	AA	AA	AA	AA	AA	AA	AA	AA	AA	AA	AA	AA	AA	AA	AA	AA	AA	AA	AA	AA	AA
AX-111050187	G/C	1a	357008446	+	Genome	Source	NA	NA	Genome68368	NA	GG	GG	GG	GG	GG	GG	GG	GG	GG	GG	GG	GG	GG	GG	GG	GG	GG	GG	GG	GG	GG	GG	GG	GG	GG	GG	GG	GG	GG	GG	GG	GG	GG	GG	GG	GG	GG	GG	GG
AX-111051753	A/C	1a	357027506	+	Genome	Source	NA	NA	Genome68368	NA	AA	AA	AA	AA	AA	AA	AA	AA	AA	AA	AA	AA	AA	AA	AA	AA	AA	AA	AA	AA	AA	AA	AA	AA	AA	AA	AA	AA	AA	AA	AA	AA	AA	AA	AA	AA	AA	AA	AA
AX-111792031	G/A	1a	357151033	+	Genome	Source	NA	NA	Genome68368	NA	GG	GG	GG	GG	GG	GG	GG	GG	GG	GG	GG	GG	GG	GG	GG	GG	GG	GG	GG	GG	GG	GG	GG	GG	GG	GG	GG	GG	GG	GG	GG	GG	GG	GG	GG	GG	GG	GG	GG
AX-111262606	G/A	1a	357151734	+	Genome	Source	NA	NA	Genome68368	NA	GG	GG	GG	GG	GG	GG	GG	GG	GG	GG	GG	GG	GG	GG	GG	GG	GG	GG	GG	GG	GG	GG	GG	GG	GG	GG	GG	GG	GG	GG	GG	GG	GG	GG	GG	GG	GG	NN	GG
AX-111537213	C/T	1a	357153792	+	Genome	Source	NA	NA	Genome68368	NA	CC	CC	CC	CC	CC	CC	CC	CC	CC	CC	CC	CC	CC	CC	CC	CC	CC	CC	CC	CC	CC	CC	CC	CC	CC	CC	CC	CC	CC	CC	CC	CC	CC	CC	CC	CC	CC	CC	CC
AX-110469982	G/A	1a	357296419	+	Genome	Source	NA	NA	Genome68368	NA	GG	GG	GG	GG	GG	GG	GG	GG	GG	GG	GG	GG	GG	GG	GG	GG	GG	GG	GG	GG	GG	GG	GG	GG	GG	GG	GG	GG	GG	GG	GG	GG	GG	GG	GG	GG	GG	GG	GG
AX-111256105	G/A	1a	357297136	+	Genome	Source	NA	NA	Genome68368	NA	GG	GG	GG	GG	GG	GG	GG	GG	GG	GG	GG	GG	GG	GG	GG	GG	GG	GG	GG	GG	GG	GG	GG	GG	GG	GG	GG	GG	GG	GG	GG	GG	GG	GG	GG	GG	GG	GG	GG
AX-108894099	G/A	1a	357301876	+	Genome	Source	NA	NA	Genome68368	NA	GG	GG	GG	GG	GG	GG	GG	GG	GG	GG	GG	GG	GG	GG	GG	GG	GG	GG	GG	GG	GG	GG	GG	GG	GG	GG	GG	GG	GG	GG	GG	GG	GG	GG	GG	GG	GG	GG	GG
AX-110945768	G/A	1a	357377832	+	Genome	Source	NA	NA	Genome68368	NA	GG	GG	GG	GG	GG	GG	GG	GG	GG	GG	GG	GG	GG	GG	GG	GG	GG	GG	GG	GG	GG	GG	GG	GG	GG	GG	GG	GG	GG	GG	GG	GG	GG	GG	GG	GG	GG	GG	GG
AX-109527244	C/T	1a	357382862	+	Genome	Source	NA	NA	Genome68368	NA	CC	CC	CC	CC	CC	CC	CC	CC	CC	CC	CC	CC	CC	CC	CC	CC	CC	CC	CC	CC	CC	CC	CC	CC	CC	CC	CC	CC	CC	CC	CC	CC	CC	CC	CC	CC	CC	CC	CC
AX-108920810	G/A	1a	357407873	+	Genome	Source	NA	NA	Genome68368	NA	GG	GG	GG	GG	GG	GG	GG	GG	GG	GG	GG	GG	GG	GG	GG	GG	GG	GG	GG	GG	GG	GG	GG	GG	GG	GG	GG	GG	GG	GG	GG	GG	GG	GG	GG	GG	GG	GG	GG
AX-109423270	C/T	1a	357749848	+	Genome	Source	NA	NA	Genome68368	NA	CC	CC	CC	CC	CC	CC	CC	CC	CC	CC	CC	CC	CC	CC	CC	CC	CC	CC	CC	CC	CC	CC	CC	CC	CC	CC	CC	CC	CC	CC	CC	CC	CC	CC	CC	CC	CC	CC	CC
AX-110122848	A/G	1a	357911737	+	Genome	Source	NA	NA	Genome68368	NA	AG	AA	AA	AA	AA	AA	AA	AA	AA	AA	AA	AA	AA	AA	AA	AA	AA	AA	AA	AA	AA	AA	AA	AA	AA	AA	AA	AA	AA	AA	AA	AA	AA	AA	AA	AA	AA	AA	AA
AX-110994541	G/T	1a	358251103	+	Genome	Source	NA	NA	Genome68368	NA	GG	GG	GG	GG	GG	GG	GG	GG	GG	GG	GG	GG	GG	GG	GG	GG	GG	GG	GG	GG	GG	GG	GG	GG	GG	GG	GG	GG	GG	GG	GG	GG	GG	GG	GG	GG	GG	GG	GG
AX-108728062	A/C	1a	358260433	+	Genome	Source	NA	NA	Genome68368	NA	AA	AA	AA	AA	AA	AA	AA	AA	AA	AA	AA	AA	AA	AA	AA	AA	AA	AA	AA	AA	AA	AA	AA	AA	AA	AA	AA	AA	AA	AA	AA	AA	AA	AA	AA	AA	AA	AA	AA
AX-109473596	C/A	1a	358261672	+	Genome	Source	NA	NA	Genome68368	NA	CC	CC	CC	CC	CC	CC	CC	CC	CC	CC	CC	CC	CC	CC	CC	CC	CC	CC	CC	CC	CC	CC	CC	CC	CC	CC	CC	CC	CC	CC	CC	CC	CC	CC	CC	CC	CC	CC	CC
AX-111473652	C/T	1a	358331862	+	Genome	Source	NA	NA	Genome68368	NA	CC	CC	CC	CC	CC	CC	CC	CC	CC	CC	CC	CC	CC	CC	CC	CC	CC	CC	CC	CC	CC	CC	CC	CC	CC	CC	CC	CC	CC	CC	CC	CC	CC	CC	CC	CC	CC	CC	CC
AX-111030596	A/G	1a	358334784	+	Genome	Source	NA	NA	Genome68368	NA	AA	AA	AA	AA	AA	AA	AA	AA	AA	AA	AA	AA	AA	AA	AA	AA	AA	AA	AA	AA	AA	AA	AA	AA	AA	AA	AA	AA	AA	AA	AA	AA	AA	AA	AA	AA	AA	AA	AA
AX-110485795	T/C	1a	358362382	+	Genome	Source	NA	NA	Genome68368	NA	TT	TT	TT	TT	TT	TT	TT	TT	TT	TT	TT	TT	TT	TT	TT	TT	TT	TT	TT	TT	TT	TT	TT	TT	TT	TT	TT	TT	TT	TT	TT	TT	TT	TT	TT	TT	TT	TT	TT
AX-111192648	G/A	1a	358363608	+	Genome	Source	NA	NA	Genome68368	NA	GG	GG	GG	GG	GG	GG	GG	GG	GG	GG	GG	GG	GG	GG	GG	GG	GG	GG	GG	GG	GG	GG	GG	GG	GG	GG	GG	GG	GG	GG	GG	GG	GG	GG	GG	GG	GG	GG	GG
AX-111682361	G/T	1a	358363894	+	Genome	Source	NA	NA	Genome68368	NA	GG	GG	GG	GG	GG	GG	GG	GG	GG	GG	GG	GG	GG	GG	GG	GG	GG	GG	GG	GG	GG	GG	GG	GG	GG	GG	GG	GG	GG	GG	GG	GG	GG	GG	GG	GG	GG	GG	GG
AX-109442898	G/A	1a	358623245	+	Genome	Source	NA	NA	Genome68368	NA	GG	GG	GG	GG	GG	GG	GG	GG	GG	GG	GG	GG	GG	GG	GG	GG	GG	GG	GG	GG	GG	GG	GG	GG	GG	GG	GG	GG	GG	GG	GG	GG	GG	GG	GG	GG	GG	GG	GG
AX-110058132	A/G	1a	358794161	+	Genome	Source	NA	NA	Genome68368	NA	AA	AA	AA	AA	AA	AA	AA	AA	AA	AA	AA	AA	AA	AA	AA	AA	AA	AA	AA	AA	AA	AA	AA	AA	AA	AA	AA	AA	AA	AA	AA	AA	AA	AA	AA	AA	AA	AA	AA
AX-110562746	C/T	1a	358822526	+	Genome	Source	NA	NA	Genome68368	NA	CC	CC	CC	CC	CC	CC	CC	CC	CC	CC	CC	CC	CC	CC	CC	CC	CC	CC	CC	CC	CC	CC	CC	CC	CC	CC	CC	CC	CC	CC	CC	CC	CC	CC	CC	CC	CC	CC	CC
AX-108924038	G/A	1a	358823947	+	Genome	Source	NA	NA	Genome68368	NA	GG	GG	GG	GG	GG	GG	GG	GG	GG	GG	GG	GG	GG	GG	GG	GG	GG	GG	GG	GG	GG	GG	GG	GG	GG	GG	GG	GG	GG	GG	GG	GG	GG	GG	GG	GG	GG	GG	GG
AX-111219539	G/T	1a	358846314	+	Genome	Source	NA	NA	Genome68368	NA	GG	GG	GG	GG	GG	GG	GG	GG	GG	GG	GG	GG	GG	GG	GG	GG	GG	GG	GG	GG	GG	GG	GG	GG	GG	GG	GG	GG	GG	GG	GG	GG	GG	GG	GG	GG	GG	GG	GG
AX-111499333	C/A	1a	359060910	+	Genome	Source	NA	NA	Genome68368	NA	CC	CC	CC	CC	CC	CC	CC	CC	CC	CC	CC	CC	CC	CC	CC	CC	CC	CC	CC	CC	CC	CC	CC	CC	CC	CC	CC	CC	CC	CC	CC	CC	CC	CC	CC	CC	CC	CC	CC
AX-111138197	C/T	1a	359159811	+	Genome	Source	NA	NA	Genome68368	NA	CC	CC	CC	CC	CC	CC	CC	CC	CC	CC	CC	CC	CC	CC	CC	CC	CC	CC	CC	CC	CC	CC	CC	CC	CC	CC	CC	CC	CC	CC	CC	CC	CC	CC	CC	CC	CC	CC	CC
AX-111016633	C/G	1a	359568507	+	Genome	Source	NA	NA	Genome68368	NA	CC	CC	CC	CC	CC	CC	CC	CC	CC	CC	CC	CC	CC	CC	CC	CC	CC	CC	CC	CC	CC	CC	CC	CC	CC	CC	CC	CC	CC	CC	CC	CC	CC	CC	CC	CC	CC	CC	CC
AX-109816824	T/C	1a	359568931	+	Genome	Source	NA	NA	Genome68368	NA	TT	TT	TT	TT	TT	TT	TT	TT	TT	TT	TT	TT	TT	TT	TT	TT	TT	TT	TT	TT	TT	TT	TT	TT	TT	TT	TC	TT	TT	TT	TT	TT	TT	TT	TT	TT	TT	TT	TT
AX-108726747	T/A	1a	359575191	+	Genome	Source	NA	NA	Genome68368	NA	TT	TT	TT	TT	TT	TT	TT	TT	TT	TT	TT	TT	TT	TT	TT	TT	TT	TT	TT	TT	TT	TT	TT	TT	TT	TT	TT	TT	TT	TT	TT	TT	TT	TT	TT	TT	TT	TT	TT
AX-111029630	A/G	1a	359576740	+	Genome	Source	NA	NA	Genome68368	NA	AA	AA	AA	AA	AA	AA	AA	AA	AA	AA	AA	AA	AA	AA	AA	AA	AA	AA	AA	AA	AA	AA	AA	AA	AA	AA	AA	AA	AA	AA	AA	AA	AA	AA	AA	AA	AA	AA	AA
AX-110412027	A/G	1a	359605298	+	Genome	Source	NA	NA	Genome68368	NA	AA	AA	AA	AA	AA	AA	AA	AA	AA	AA	AA	AA	AA	AA	AA	AA	AA	AA	AA	AA	AA	AA	AA	AA	AA	AA	AA	AA	AA	AA	AA	AA	AA	AA	AA	AA	AA	AA	AA
AX-111049824	G/T	1a	359631162	+	Genome	Source	NA	NA	Genome68368	NA	GG	GG	GG	GG	GG	GG	GG	GG	GG	GG	GG	GG	GG	GG	GG	GG	GG	GG	GG	GG	GG	GG	GG	GG	GG	GG	GG	GG	GG	GG	GG	GG	GG	GG	GG	GG	GG	GG	GG
AX-109074441	G/C	1a	359650004	+	Genome	Source	NA	NA	Genome68368	NA	GG	GG	GG	GG	GG	GG	GG	GG	GG	GG	GG	GG	GG	GG	GG	GG	GG	GG	GG	GG	GG	GG	GG	GG	GG	GG	CG	GG	GG	GG	GG	GG	GG	GG	GG	GG	GG	GG	GG
AX-108951429	C/A	1a	359680301	+	Genome	Source	NA	NA	Genome68368	NA	CC	CC	CC	CC	CC	CC	CC	CC	CC	CC	CC	CC	CC	CC	CC	CC	CC	CC	CC	CC	CC	CC	CC	CC	CC	CC	CC	CC	CC	CC	CC	CC	CC	CC	CC	CC	CC	CC	CC
AX-109466895	C/T	1a	360002630	+	Genome	Source	NA	NA	Genome68368	NA	CC	CC	CC	CC	NN	CC	CC	CC	CC	CC	CC	CC	CC	CC	CC	CC	CC	CC	CC	CC	CC	CC	CC	CC	CC	CC	CC	CC	CC	CC	CC	CC	CC	CC	CC	CC	CC	CC	CC
AX-111156016	G/A	1a	360240292	+	Genome	Source	NA	NA	Genome68368	NA	GG	GG	GG	GG	GG	GG	GG	GG	GG	GG	GG	GG	GG	GG	GG	GG	GG	GG	GG	GG	GG	GG	GG	GG	GG	GG	GG	GG	GG	GG	AG	GG	AG	GG	GG	GG	GG	GG	NN
AX-109880511	T/C	1a	360623939	+	Genome	Source	NA	NA	Genome68368	NA	TT	TT	TT	TT	TT	TT	TT	TT	TT	TT	TT	TT	TT	TT	TT	TT	TT	TT	TT	TT	TT	TT	TT	TT	TT	TT	TT	TT	TT	TT	TT	TT	TT	TT	TT	TT	TT	TT	TT
AX-109880238	A/G	1a	360770383	+	Genome	Source	NA	NA	Genome68368	NA	AA	AA	AA	AA	AA	AA	AA	AA	AA	AA	AA	AA	AA	AA	AA	AA	AA	AA	AA	AA	AA	AA	AA	AA	AA	AA	AA	AA	AA	AA	AA	AA	AA	AA	AA	AA	AA	AA	AA
AX-110418318	G/A	1a	360771645	+	Genome	Source	NA	NA	Genome68368	NA	GG	GG	GG	GG	GG	GG	GG	GG	GG	GG	GG	GG	GG	GG	GG	GG	GG	GG	GG	GG	GG	GG	GG	GG	GG	GG	GG	GG	GG	GG	GG	GG	GG	GG	GG	GG	GG	GG	GG
AX-111028963	G/T	1a	360771849	+	Genome	Source	NA	NA	Genome68368	NA	GG	GG	GG	GG	GG	GG	GG	GG	GG	GG	GG	GG	GG	GG	GG	GG	GG	GG	GG	GG	GG	GG	GG	GG	GG	GG	NN	GG	GG	GG	GG	GG	GG	GG	GG	GG	GG	GG	GG
AX-110956641	C/T	1a	360773967	+	Genome	Source	NA	NA	Genome68368	NA	CC	CC	CC	CC	CC	CC	CC	CC	CC	CC	CC	CC	CC	CC	CC	CC	CC	CC	CC	CC	CC	CC	CC	CC	CC	CC	CC	CC	CC	CC	CC	CC	CC	CC	CC	CC	CC	CC	CC
AX-111083924	A/G	1a	360778664	+	Genome	Source	NA	NA	Genome68368	NA	AA	AA	AA	AA	AA	AA	AA	AA	AA	AA	AA	AA	AA	AA	AA	AA	AA	AA	AA	AA	AA	AA	AA	AA	AA	AA	AA	AA	AA	AA	AA	AA	AA	AA	AA	AA	AA	AA	AA
AX-111164084	C/T	1a	360946300	+	Genome	Source	NA	NA	Genome68368	NA	CC	CC	CC	CC	CC	CC	CC	CC	CC	CC	CC	CC	CC	CC	CC	CC	CC	CC	CC	CC	CC	CC	CC	CC	CC	CC	CC	CC	CC	CC	CC	CC	CC	CC	CC	CC	CC	CC	CC
AX-109527325	T/A	1a	360946910	+	Genome	Source	NA	NA	Genome68368	NA	TT	TT	TT	TT	TT	TT	TT	TT	TT	TT	TT	TT	TT	TT	TT	TT	TT	TT	TT	TT	TT	TT	TT	TT	TT	TT	TT	TT	TT	TT	TT	TT	TT	TT	TT	TT	TT	TT	TT
AX-89726717	C/A	1a	360972709	+	Genome	Source	NA	NA	Genome68368	NA	CC	CC	CC	CC	CC	CC	CC	CC	CC	CC	CC	CC	CC	CC	CC	CC	CC	CC	CC	CC	CC	CC	CC	CC	CC	CC	CC	CC	CC	CC	CC	CC	CC	CC	CC	CC	CC	CC	CC
AX-111658949	T/C	1a	360973632	+	Genome	Source	NA	NA	Genome68368	NA	TT	TT	TT	TT	TT	TT	TT	TT	TT	TT	TT	TT	TT	TT	TT	TT	TT	TT	TT	TT	TT	TT	TT	TT	TT	TT	TT	TT	TT	TT	TT	TT	TT	TT	TT	TT	TT	TT	TT
AX-110544867	T/C	1a	361112426	+	Genome	Source	NA	NA	Genome68368	NA	TT	TT	TT	TT	TT	TT	TT	TT	TT	TT	TT	TT	TT	TT	TT	TT	TT	TT	TT	TT	TT	TT	TT	TT	TT	TT	TT	TT	TT	TT	TT	TT	TT	TT	TT	TT	TT	TT	TT
AX-110361031	G/A	1a	361611196	+	Genome	Source	NA	NA	Genome68368	NA	GG	GG	GG	GG	GG	GG	GG	GG	GG	GG	GG	GG	GG	GG	GG	GG	GG	GG	GG	GG	GG	GG	GG	GG	GG	GG	GG	GG	GG	GG	GG	GG	GG	GG	GG	GG	GG	GG	GG
AX-108954129	G/A	1a	361777581	+	Genome	Source	NA	NA	Genome68368	NA	GG	GG	GG	GG	GG	GG	GG	GG	GG	GG	GG	GG	GG	GG	GG	GG	GG	GG	GG	GG	GG	GG	GG	GG	GG	GG	GG	GG	GG	GG	GG	GG	GG	GG	GG	GG	GG	GG	GG
AX-109392196	T/C	1a	361801488	+	Genome	Source	NA	NA	Genome68368	NA	TT	TT	TT	TT	TT	TT	TT	TT	TT	TT	TT	TT	TT	TT	TT	TT	TT	TT	TT	TT	TT	TT	TT	TT	TT	TT	TT	TT	TT	TT	TT	TT	TT	TT	TT	TT	TT	TT	TT
AX-110580395	A/C	1a	361805735	+	Genome	Source	NA	NA	Genome68368	NA	AA	AA	AA	AA	AA	AA	AA	AA	AA	AA	AA	AA	AA	AA	AA	AA	AA	AA	AA	AA	AA	AA	AA	AA	AA	AA	AA	AA	AA	AA	AA	AA	AA	AA	AA	AA	AA	AA	AA
AX-110739795	A/C	1a	361907794	+	Genome	Source	NA	NA	Genome68368	NA	AA	AA	AA	AA	AA	AA	AA	AA	AA	AA	AA	AA	AA	AA	AA	AA	AA	AA	AA	AA	AA	AA	AA	AA	AA	AA	AA	AA	AA	AA	AA	AA	AA	AA	AA	AA	AA	AA	AA
AX-110405943	C/T	1a	362003176	+	Genome	Source	NA	NA	Genome68368	NA	CC	CC	CC	CC	CC	CC	CC	CC	CC	CC	CC	CC	CC	CC	CC	CC	CC	CC	CC	CC	CC	CC	CC	CC	CC	CC	CC	CC	CC	CC	CC	CC	CC	CC	CC	CC	CC	CC	CC
AX-94636081	G/A	1a	362215722	+	Genome	Source	NA	NA	Genome68368	NA	GG	GG	GG	GG	GG	GG	GG	GG	GG	GG	GG	GG	GG	GG	GG	GG	GG	GG	GG	GG	GG	GG	GG	GG	GG	GG	GG	GG	GG	GG	GG	GG	GG	GG	GG	GG	GG	GG	GG
AX-110140270	C/A	1a	362275550	+	Genome	Source	NA	NA	Genome68368	NA	CC	CC	CC	CC	CC	CC	CC	CC	CC	CC	CC	CC	CC	CC	CC	CC	CC	CC	CC	CC	CC	CC	CC	CC	CC	CC	CC	CC	CC	CC	CC	CC	CC	CC	CC	CC	CC	CC	CC
AX-108868008	C/T	1a	362345445	+	Genome	Source	NA	NA	Genome68368	NA	CC	CC	CC	CC	CC	CC	CC	CC	CC	CC	CC	CC	CC	CC	CC	CC	CC	CC	CC	CC	CC	CC	CC	CC	CC	CC	CC	CC	CC	CC	CC	CC	CC	CC	CC	CC	CC	CC	CC
AX-109467479	A/G	1a	362455764	+	Genome	Source	NA	NA	Genome68368	NA	AA	AA	AA	AA	AA	AA	AA	AA	AA	AA	AA	AA	AA	AA	AA	AA	AA	AA	AA	AA	AA	AA	AA	AA	AA	AA	AA	AA	AA	AA	AA	AA	AA	AA	AA	AA	AA	AA	AA
AX-109897549	A/T	1a	362648612	+	Genome	Source	NA	NA	Genome68368	NA	AA	AA	AA	AA	AA	AA	AA	AA	AA	AA	AA	AA	AA	AA	AA	AA	AA	AA	AA	AA	AA	AA	AA	AA	AA	AA	AA	AA	AA	AA	AA	AA	AA	AA	AA	AA	AA	AA	AA
AX-110484600	G/A	1a	362648757	+	Genome	Source	NA	NA	Genome68368	NA	GG	GG	GG	GG	GG	GG	GG	GG	GG	GG	GG	GG	GG	GG	GG	GG	GG	GG	GG	GG	GG	GG	GG	GG	GG	GG	GG	GG	GG	GG	GG	GG	GG	GG	GG	GG	GG	GG	GG
AX-110495046	G/A	1a	362666314	+	Genome	Source	NA	NA	Genome68368	NA	GG	GG	GG	GG	GG	GG	GG	GG	GG	GG	GG	GG	GG	GG	GG	GG	GG	GG	GG	GG	GG	GG	GG	GG	GG	GG	GG	GG	GG	GG	GG	GG	GG	GG	GG	GG	GG	GG	GG
AX-111288985	G/C	1a	362964934	+	Genome	Source	NA	NA	Genome68368	NA	CG	GG	GG	GG	GG	GG	GG	GG	GG	GG	GG	GG	GG	GG	GG	GG	GG	GG	GG	GG	GG	GG	GG	GG	GG	GG	GG	GG	GG	CG	GG	GG	GG	GG	GG	GG	GG	GG	GG
AX-110369726	T/C	1a	363016483	+	Genome	Source	NA	NA	Genome68368	NA	TT	TT	TT	TT	TT	TT	TT	TT	TT	TT	TT	TT	TT	TT	TT	TT	TT	TT	TT	TT	TT	TT	TT	TT	TT	TT	TT	TT	TT	TT	TT	TT	TT	TT	TT	TT	TT	TT	TT
AX-86165887	A/C	1a	363017788	+	Genome	Source	NA	NA	Genome68368	NA	AA	AA	AA	AA	AA	AA	AA	AA	AA	AA	AA	AA	AA	AA	AA	AA	AA	AA	AA	AA	NN	AA	AA	AA	AA	AA	AA	AA	AA	AA	AA	AA	AA	AA	AA	AA	AA	AA	AA
AX-111558171	G/C	1a	363045462	+	Genome	Source	NA	NA	Genome68368	NA	NN	GG	GG	GG	GG	GG	GG	GG	GG	GG	NN	GG	GG	GG	GG	GG	GG	GG	GG	GG	NN	GG	GG	GG	GG	GG	NN	GG	GG	GG	GG	GG	GG	GG	GG	CG	GG	GG	GG
AX-109310153	A/G	1a	363072810	+	Genome	Source	NA	NA	Genome68368	NA	AA	AA	AA	AA	AA	AA	AA	AA	AA	AA	AA	AA	AA	AA	AA	AA	AA	AA	AA	AA	AA	AA	AA	AA	AA	AA	AA	AA	AA	AA	AA	AA	AA	AA	AA	AA	AA	AA	AA
AX-110936628	G/A	1a	363093106	+	Genome	Source	NA	NA	Genome68368	NA	GG	GG	GG	GG	GG	GG	GG	GG	GG	GG	GG	GG	GG	GG	GG	GG	GG	GG	GG	GG	GG	GG	GG	GG	GG	GG	GG	GG	GG	GG	GG	GG	GG	GG	GG	GG	GG	GG	GG
AX-110503641	G/A	1a	363175581	+	Genome	Source	NA	NA	Genome68368	NA	GG	GG	GG	GG	GG	GG	GG	GG	GG	GG	GG	GG	GG	GG	GG	GG	GG	GG	GG	GG	GG	GG	GG	GG	GG	GG	GG	GG	GG	GG	GG	GG	GG	GG	GG	GG	GG	GG	GG
AX-109538870	A/G	1a	363248328	+	Genome	Source	NA	NA	Genome68368	NA	AA	AA	AA	AA	AA	AA	AA	AA	AA	AA	AA	AA	AA	AA	AA	AA	AA	AA	AA	AA	AA	AA	AA	AA	AA	AA	NN	AA	AA	AA	AA	AA	AA	AA	AA	AA	AA	AA	AA
AX-110042294	G/A	1a	363264710	+	Genome	Source	NA	NA	Genome68368	NA	AG	GG	GG	GG	GG	GG	GG	GG	GG	GG	GG	GG	GG	GG	GG	GG	GG	GG	GG	GG	GG	GG	GG	GG	GG	GG	GG	GG	GG	AG	GG	GG	GG	GG	GG	GG	GG	GG	GG
AX-108799990	T/C	1a	363633489	+	Genome	Source	NA	NA	Genome68368	NA	TT	TT	TT	TT	TT	TT	TT	TT	TT	TT	TT	TT	TT	TT	TT	TT	TT	TT	TT	TT	TT	TT	TT	TT	TT	TT	TT	TT	TT	TT	TT	TT	TT	TT	TT	TT	TT	TT	TT
AX-111498413	A/T	1a	363636541	+	Genome	Source	NA	NA	Genome68368	NA	AA	AA	AA	AA	AA	AA	AA	AA	AA	AA	AA	AA	AA	AA	AA	AA	AA	AA	AA	AA	AA	AA	AA	AA	AA	AA	AA	AA	AA	AA	AA	AA	AA	AA	AA	AA	AA	AA	AA
AX-111514310	G/T	1a	363639849	+	Genome	Source	NA	NA	Genome68368	NA	GG	GG	GG	GG	GG	GG	GG	GG	GG	GG	GG	GG	GG	GG	GG	GG	GG	GG	GG	GG	GG	GG	GG	GG	GG	GG	GG	GG	GG	GG	GG	GG	GG	GG	GG	GG	GG	GG	GG
AX-109820476	T/G	1a	363760833	+	Genome	Source	NA	NA	Genome68368	NA	TT	TT	TT	TT	TT	TT	TT	TT	TT	TT	TT	TT	TT	TT	TT	TT	TT	TT	TT	TT	TT	TT	TT	TT	TT	TT	TT	TT	TT	TT	TT	TT	TT	TT	TT	TT	TT	TT	TT
AX-110436119	T/C	1a	363819095	+	Genome	Source	NA	NA	Genome68368	NA	CC	TT	TT	TT	CC	CC	CC	CC	TT	TT	TT	CC	CC	CC	TT	TT	TT	TT	CC	TT	TT	TT	TT	TT	CC	TT	TT	CC	CC	TT	TT	TT	CC	CC	CC	CC	TT	CC	TT
AX-108871103	C/T	1a	363822153	+	Genome	Source	NA	NA	Genome68368	NA	CC	CC	CC	CC	CC	CC	CC	CC	CC	CC	CC	CC	CC	CC	CC	CC	CC	CC	CC	CC	CC	CC	CC	CC	CC	CC	CC	CC	CC	CC	CC	CC	CC	CC	CC	CC	CC	CC	CC
AX-108860858	G/A	1a	363827057	+	Genome	Source	NA	NA	Genome68368	NA	GG	GG	GG	GG	GG	GG	GG	GG	GG	GG	GG	GG	GG	GG	GG	GG	GG	GG	GG	GG	GG	GG	GG	GG	GG	GG	GG	GG	GG	GG	GG	GG	GG	GG	GG	GG	GG	GG	GG
AX-108940276	T/G	1a	364321228	+	Genome	Source	NA	NA	Genome68368	NA	TT	TT	TT	TT	GG	GG	GG	GG	TT	TT	TT	GG	GG	GG	TT	TT	TT	TT	GG	TT	TT	TT	TT	TT	GG	TT	TT	GG	GG	TT	TT	TT	GG	GG	GG	GG	TT	GG	TT
AX-109386914	G/A	1a	364323500	+	Genome	Source	NA	NA	Genome68368	NA	GG	GG	GG	GG	GG	GG	GG	GG	GG	GG	GG	GG	GG	GG	GG	GG	GG	GG	GG	GG	GG	GG	GG	GG	GG	GG	GG	GG	GG	GG	GG	GG	GG	GG	GG	GG	GG	GG	GG
AX-111104618	C/T	1a	364344178	+	Genome	Source	NA	NA	Genome68368	NA	CC	CC	CC	CC	CC	CC	CC	CC	CC	CC	CC	CC	CC	CC	CC	CC	CC	CC	CC	CC	CC	CC	CC	CC	CC	CC	CC	CC	CC	CC	CC	CC	CC	CC	CC	CC	CC	CC	CC
AX-111588909	C/T	1a	364344214	+	Genome	Source	NA	NA	Genome68368	NA	CC	CC	CC	CC	TT	TT	TT	TT	CC	CC	CC	TT	TT	TT	CC	CC	CC	CC	TT	CC	CC	CC	CC	CC	TT	CC	CC	TT	TT	CC	CC	CC	TT	TT	TT	TT	CC	TT	CC
AX-109298608	G/A	1a	364383026	+	Genome	Source	NA	NA	Genome68368	NA	GG	GG	GG	GG	GG	GG	GG	GG	GG	GG	GG	GG	GG	GG	GG	GG	GG	GG	GG	GG	GG	GG	GG	GG	GG	GG	GG	GG	GG	GG	GG	GG	GG	GG	GG	GG	GG	GG	GG
AX-109318272	C/A	1a	364383549	+	Genome	Source	NA	NA	Genome68368	NA	CC	CC	CC	CC	CC	CC	CC	CC	CC	CC	CC	CC	CC	CC	CC	CC	CC	CC	CC	CC	CC	CC	CC	CC	CC	CC	CC	CC	CC	CC	CC	CC	CC	CC	CC	CC	CC	CC	CC
AX-111144292	A/G	1a	364445592	+	Genome	Source	NA	NA	Genome68368	NA	AA	AA	AA	AA	GG	GG	GG	GG	AA	AA	AA	GG	GG	GG	AA	AA	AA	AA	GG	AA	AA	AA	AA	AA	GG	AA	AA	GG	GG	AA	AA	AA	GG	GG	GG	GG	AA	GG	AA
AX-111698102	A/G	1a	364481275	+	Genome	Source	NA	NA	Genome68368	NA	AA	AA	AA	AA	GG	GG	GG	GG	AA	AA	AA	GG	GG	GG	AA	AA	AA	AA	GG	AA	AA	AA	AA	AA	GG	AA	AA	GG	GG	AA	AA	AA	GG	GG	GG	GG	AA	GG	AA
AX-109449860	T/C	1a	364482344	+	Genome	Source	NA	NA	Genome68368	NA	TT	TT	TT	TT	TT	TT	TT	TT	TT	TT	TT	TT	TT	TT	TT	TT	TT	TT	TT	TT	TT	TT	TT	TT	TT	TT	NN	TT	TT	TT	TT	TT	TT	TT	TT	TT	TT	TT	TT
AX-109960352	G/A	1a	364484016	+	Genome	Source	NA	NA	Genome68368	NA	GG	GG	GG	GG	GG	GG	GG	GG	GG	GG	GG	GG	GG	GG	GG	GG	GG	GG	GG	GG	GG	GG	GG	GG	GG	GG	GG	GG	GG	GG	GG	GG	GG	GG	GG	GG	GG	GG	GG
AX-111076916	A/G	1a	364485328	+	Genome	Source	NA	NA	Genome68368	NA	AA	AA	AA	AA	GG	GG	GG	GG	AA	AA	AA	GG	GG	GG	AA	AA	AA	AA	GG	AA	AA	AA	AA	AA	GG	AA	AA	GG	GG	AA	AA	AA	GG	GG	GG	GG	AA	GG	AA
AX-110401623	T/C	1a	364529492	+	Genome	Source	NA	NA	Genome68368	NA	TT	TT	TT	TT	CC	CC	CC	CC	TT	TT	NN	CC	CC	CC	TT	TT	TT	TT	CC	TT	TT	TT	TT	TT	CC	TT	TC	CC	CC	TT	TT	TT	CC	CC	CC	CC	TT	CC	TT
AX-108754192	C/T	1a	364592445	+	Genome	Source	NA	NA	Genome68368	NA	CC	CC	CC	CC	CC	CC	CC	CC	CC	CC	CC	CC	CC	CC	CC	CC	CC	CC	CC	CC	CC	CC	CC	CC	CC	CC	CC	CC	CC	CC	CC	CC	CC	CC	CC	CC	CC	CC	CC
AX-110994755	C/T	1a	364658439	+	Genome	Source	NA	NA	Genome68368	NA	CC	CC	CC	CC	CC	CC	CC	CC	CC	CC	CC	CC	CC	CC	CC	CC	CC	CC	CC	CC	CC	CC	CC	CC	CC	CC	CC	CC	CC	CC	CC	CC	CC	CC	CC	CC	CC	CC	CC
AX-110583906	C/A	1a	364658963	+	Genome	Source	NA	NA	Genome68368	NA	CC	CC	CC	CC	CC	CC	CC	CC	CC	CC	CC	CC	CC	CC	CC	CC	CC	CC	CC	CC	CC	CC	CC	CC	CC	CC	CC	CC	CC	CC	CC	CC	CC	CC	CC	CC	CC	CC	CC
AX-89331954	C/T	1a	364659154	+	Genome	Source	NA	NA	Genome68368	NA	CC	CC	CC	CC	CC	CC	CC	CC	CC	CC	CC	CC	CC	CC	CC	CC	CC	CC	CC	CC	CC	CC	CC	CC	CC	CC	CC	CC	CC	CC	CC	CC	CC	CC	CC	CC	CC	CC	CC
AX-110071096	C/T	1a	364660056	+	Genome	Source	NA	NA	Genome68368	NA	CC	CC	CC	CC	CC	CC	CC	CC	CC	CC	CC	CC	CC	CC	CC	CC	CC	CC	CC	CC	CC	CC	CC	CC	CC	CC	CC	CC	CC	CC	CC	CC	CC	CC	CC	CC	CC	CC	CC
AX-109979643	G/C	1a	364870631	+	Genome	Source	NA	NA	Genome68368	NA	GG	GG	GG	GG	GG	GG	GG	GG	GG	GG	GG	GG	GG	GG	GG	GG	GG	GG	GG	GG	GG	GG	GG	GG	GG	GG	NN	GG	GG	GG	GG	GG	GG	GG	GG	GG	GG	GG	NN
AX-109995513	C/T	1a	365045538	+	Genome	Source	NA	NA	Genome68368	NA	CC	CC	CC	CC	CC	CC	CC	CC	CC	CC	CC	CC	CC	CC	CC	CC	CC	CC	CC	CC	CC	CC	CC	CC	CC	CC	CC	CC	CC	CC	CC	CC	CC	CC	CC	CC	CC	CC	CC
AX-111741377	T/C	1a	365086914	+	Genome	Source	NA	NA	Genome68368	NA	TT	TT	TT	TT	TT	TT	TT	TT	TT	TT	TT	TT	TT	TT	TT	TT	TT	TT	TT	TT	TT	TT	TT	TT	TT	TT	TT	TT	TT	TT	TT	TT	TT	TT	TT	TT	TT	TT	TT
AX-110546381	G/A	1a	365088805	+	Genome	Source	NA	NA	Genome68368	NA	GG	GG	GG	GG	GG	GG	GG	GG	GG	GG	GG	GG	GG	GG	GG	GG	GG	GG	GG	GG	GG	GG	GG	GG	GG	GG	GG	GG	GG	GG	GG	GG	GG	GG	GG	GG	GG	GG	GG
AX-109306418	T/C	1a	365135777	+	Genome	Source	NA	NA	Genome68368	NA	TT	TT	TT	TT	TT	TT	TT	TT	TT	TT	TT	TT	TT	TT	TT	TT	TT	TT	TT	TT	TT	TT	TT	TT	TT	TT	TT	TT	TT	TT	TT	TT	TT	TT	TT	TT	TT	TT	TT
AX-111018850	T/C	1a	365194180	+	Genome	Source	NA	NA	Genome68368	NA	TT	TT	TT	TT	TT	TT	TT	TT	TT	TT	TT	TT	TT	TT	TT	TT	TT	TT	TT	TT	TT	TT	TT	TT	NN	TT	TC	TT	TT	TT	TT	TT	TT	TT	TT	TT	TT	TT	TT
AX-109459289	C/T	1a	365205782	+	Genome	Source	NA	NA	Genome68368	NA	CC	CC	CC	CC	CC	CC	CC	CC	CC	CC	CC	CC	CC	CC	CC	CC	CC	CC	CC	CC	CC	CC	CC	CC	CC	CC	CC	CC	CC	CC	CC	CC	CC	CC	CC	CC	CC	CC	CC
AX-108906174	G/A	1a	365215180	+	Genome	Source	NA	NA	Genome68368	NA	GG	GG	GG	GG	GG	GG	GG	GG	GG	GG	GG	GG	GG	GG	GG	GG	GG	GG	GG	GG	GG	GG	GG	GG	GG	GG	GG	GG	GG	GG	GG	GG	GG	GG	GG	GG	GG	GG	GG
AX-109538339	G/A	1a	365215274	+	Genome	Source	NA	NA	Genome68368	NA	GG	GG	GG	GG	GG	GG	GG	GG	GG	GG	GG	GG	GG	GG	GG	GG	GG	GG	GG	GG	GG	GG	GG	GG	GG	GG	GG	GG	GG	GG	GG	GG	GG	GG	GG	GG	GG	GG	GG
AX-109887522	T/C	1a	365241333	+	Genome	Source	NA	NA	Genome68368	NA	CC	TT	TT	TT	TT	TT	TT	TT	TT	TT	TT	TT	TT	TT	TT	TT	TT	TT	TT	TT	TT	TT	TT	TT	TT	TT	TT	TT	TT	TT	TT	TT	TT	TT	TT	TT	TT	TT	TT
AX-111642799	A/G	1a	365241547	+	Genome	Source	NA	NA	Genome68368	NA	GG	AA	AA	AA	AA	AA	AA	AA	AA	AA	AA	AA	AA	AA	AA	AA	AA	AA	AA	AA	AA	AA	AA	AA	AA	AA	AA	AA	AA	AA	AA	AA	AA	AA	AA	AA	AA	AA	AA
AX-111622699	A/G	1a	365368711	+	Genome	Source	NA	NA	Genome68368	NA	GG	AA	AA	AA	AA	AA	AA	AA	AA	AA	AA	AA	AA	AA	AA	AA	AA	AA	AA	AA	AA	AA	AA	AA	AA	AA	AA	AA	AA	AA	AA	AA	AA	AA	AA	AA	AA	AA	AA
AX-109403683	C/G	1a	365372739	+	Genome	Source	NA	NA	Genome68368	NA	GG	CC	CC	CC	CC	CC	CC	CC	CC	CC	CC	CC	CC	CC	CC	CC	CC	CC	CC	CC	CC	CC	CC	CC	CC	CC	CG	CC	CC	CC	CC	CC	CC	CC	CC	CC	CC	CC	CC
AX-110915590	C/T	1a	365372771	+	Genome	Source	NA	NA	Genome68368	NA	TC	CC	CC	CC	CC	CC	CC	CC	CC	CC	CC	CC	CC	CC	CC	CC	CC	CC	CC	CC	CC	CC	CC	CC	CC	CC	TC	CC	CC	CC	CC	CC	CC	CC	CC	CC	CC	CC	CC
AX-109859037	G/A	1a	365608318	+	Genome	Source	NA	NA	Genome68368	NA	GG	GG	GG	GG	GG	GG	GG	GG	GG	GG	GG	GG	GG	GG	GG	GG	GG	GG	GG	GG	GG	GG	GG	GG	GG	GG	GG	GG	GG	GG	GG	GG	GG	GG	GG	GG	GG	GG	GG
AX-111646196	G/A	1a	365609471	+	Genome	Source	NA	NA	Genome68368	NA	AA	GG	GG	GG	GG	GG	GG	GG	GG	GG	GG	GG	GG	GG	GG	GG	GG	GG	GG	GG	GG	GG	GG	GG	GG	GG	GG	GG	GG	GG	GG	GG	GG	GG	GG	GG	GG	GG	GG
AX-110024066	A/G	1a	365701479	+	Genome	Source	NA	NA	Genome68368	NA	GG	AA	AA	AA	AA	AA	AA	AA	AA	AA	AA	AA	AA	AA	AA	AA	AA	AA	AA	AA	AA	AA	AA	AA	AA	AA	AA	AA	AA	AA	AA	AA	AA	AA	AA	AA	AA	AA	AA
AX-111501667	G/A	1a	365718751	+	Genome	Source	NA	NA	Genome68368	NA	AA	GG	GG	GG	GG	GG	GG	GG	GG	GG	GG	GG	GG	GG	GG	GG	GG	GG	GG	GG	GG	GG	GG	GG	GG	GG	GG	GG	GG	GG	GG	GG	GG	GG	GG	GG	GG	GG	GG
AX-109857427	C/T	1a	365721279	+	Genome	Source	NA	NA	Genome68368	NA	CC	CC	CC	CC	CC	CC	CC	CC	CC	CC	CC	CC	CC	CC	CC	CC	CC	CC	CC	CC	CC	CC	CC	CC	CC	CC	CC	CC	CC	CC	CC	CC	CC	CC	CC	CC	CC	CC	CC
AX-110908759	A/G	1a	365725129	+	Genome	Source	NA	NA	Genome68368	NA	AA	AA	AA	AA	AA	AA	AA	AA	AA	AA	AA	AA	AA	AA	AA	AA	AA	AA	AA	AA	AA	AA	AA	AA	AA	AA	AA	AA	AA	AA	AA	AA	AA	AA	AA	AA	AA	AA	AA
AX-95235150	G/C	1a	365725526	+	Genome	Source	NA	NA	Genome68368	NA	GG	GG	GG	GG	GG	GG	GG	GG	GG	GG	GG	GG	GG	GG	GG	GG	GG	GG	GG	GG	GG	GG	GG	GG	GG	GG	GG	GG	GG	GG	GG	GG	GG	GG	GG	GG	GG	GG	GG
AX-95243199	C/T	1a	365791690	+	Genome	Source	NA	NA	Genome68368	NA	TT	CC	CC	CC	CC	CC	CC	CC	CC	CC	CC	CC	CC	CC	CC	CC	CC	CC	CC	CC	CC	CC	CC	CC	CC	CC	CC	CC	CC	CC	CC	CC	CC	CC	CC	CC	CC	CC	CC
AX-110405150	C/A	1a	365829178	+	Genome	Source	NA	NA	Genome68368	NA	CC	CC	CC	CC	CC	CC	CC	CC	CC	CC	CC	CC	CC	CC	CC	CC	CC	CC	CC	CC	CC	CC	CC	CC	CC	CC	CC	CC	CC	CC	CC	CC	CC	CC	CC	CC	CC	CC	CC
AX-109929981	T/C	1a	365829317	+	Genome	Source	NA	NA	Genome68368	NA	TT	TT	TT	TT	TT	TT	TT	TT	TT	TT	TT	TT	TT	TT	TT	TT	TT	TT	TT	TT	TT	TT	TT	TT	TT	TT	TT	TT	TT	TT	TT	TT	TT	TT	TT	TT	TT	TT	TT
AX-108859940	G/A	1a	365839461	+	Genome	Source	NA	NA	Genome68368	NA	GG	GG	GG	GG	GG	GG	GG	GG	GG	GG	GG	GG	GG	GG	GG	GG	GG	GG	GG	GG	GG	GG	GG	GG	GG	GG	GG	GG	GG	GG	GG	GG	GG	GG	GG	GG	GG	GG	GG
AX-111673303	G/A	1a	365867944	+	Genome	Source	NA	NA	Genome68368	NA	AA	GG	GG	GG	GG	GG	GG	GG	GG	GG	GG	GG	GG	GG	GG	GG	GG	GG	GG	GG	GG	GG	GG	GG	GG	GG	GG	GG	GG	GG	GG	GG	GG	GG	GG	GG	GG	GG	GG
AX-109652904	A/G	1a	365873498	+	Genome	Source	NA	NA	Genome68368	NA	GG	AA	AA	AA	AA	AA	AA	AA	AA	AA	AA	AA	AA	AA	AA	AA	AA	AA	AA	AA	AA	AA	AA	AA	AA	AA	AA	AA	AA	AA	AA	AA	AA	AA	AA	AA	AA	AA	AA
AX-111533743	G/A	1a	365886448	+	Genome	Source	NA	NA	Genome68368	NA	GG	GG	GG	GG	GG	GG	GG	GG	GG	GG	GG	GG	GG	GG	GG	GG	GG	GG	GG	GG	GG	GG	GG	GG	GG	GG	GG	GG	GG	GG	GG	GG	GG	GG	GG	GG	GG	GG	GG
AX-110001516	T/G	1a	365895079	+	Genome	Source	NA	NA	Genome68368	NA	TT	TT	TT	TT	TT	TT	TT	TT	TT	TT	TT	TT	TT	TT	TT	TT	TT	TT	TT	TT	TT	TT	TT	TT	TT	TT	TT	TT	TT	TT	TT	TT	TT	TT	TT	TT	TT	TT	TT
AX-111057434	C/T	1a	366082624	+	Genome	Source	NA	NA	Genome68368	NA	TT	CC	CC	CC	CC	CC	CC	CC	CC	CC	CC	CC	CC	CC	CC	CC	CC	CC	CC	CC	CC	CC	CC	CC	CC	CC	CC	CC	CC	CC	CC	CC	CC	CC	CC	CC	CC	CC	CC
AX-108851540	C/T	1a	366083758	+	Genome	Source	NA	NA	Genome68368	NA	CC	CC	CC	CC	CC	CC	CC	CC	CC	CC	CC	CC	CC	CC	CC	CC	CC	CC	CC	CC	CC	CC	CC	CC	CC	CC	CC	CC	CC	CC	CC	CC	CC	CC	CC	CC	CC	CC	CC
AX-109511730	G/C	1a	366136985	+	Genome	Source	NA	NA	Genome68368	NA	NN	GG	GG	GG	GG	GG	GG	GG	GG	GG	GG	GG	GG	GG	GG	GG	GG	GG	GG	GG	GG	GG	GG	GG	GG	GG	GG	GG	GG	GG	GG	GG	GG	GG	GG	GG	GG	GG	GG
AX-111175027	C/T	1a	366137182	+	Genome	Source	NA	NA	Genome68368	NA	TT	CC	CC	CC	CC	CC	CC	CC	CC	CC	CC	CC	CC	CC	CC	CC	CC	CC	CC	CC	CC	CC	CC	CC	CC	CC	CC	CC	CC	CC	CC	CC	CC	CC	CC	CC	CC	CC	CC
AX-109947558	A/T	1a	366187723	+	Genome	Source	NA	NA	Genome68368	NA	TT	AA	AA	AA	AA	AA	AA	AA	AA	AA	AA	AA	AA	AA	AA	AA	AA	AA	AA	AA	AA	AA	AA	AA	AA	AA	AA	AA	AA	AA	AA	AA	AA	AA	AA	AA	AA	AA	AA
AX-111835437	G/A	1a	366295941	+	Genome	Source	NA	NA	Genome68368	NA	GG	GG	GG	GG	GG	GG	GG	GG	GG	GG	GG	GG	GG	GG	GG	GG	GG	GG	GG	GG	GG	GG	GG	GG	GG	GG	GG	GG	GG	GG	GG	GG	GG	GG	GG	GG	GG	GG	GG
AX-109469489	A/T	1a	366575278	+	Genome	Source	NA	NA	Genome68368	NA	AA	AA	AA	AA	AA	AA	AA	AA	AA	AA	AA	AA	AA	AA	AA	AA	AA	AA	AA	AA	AA	AA	AA	AA	AA	AA	AA	AA	AA	AA	AA	AA	AA	AA	AA	AA	AA	AA	AA
AX-108898795	C/T	1a	366575778	+	Genome	Source	NA	NA	Genome68368	NA	CC	CC	CC	CC	CC	CC	CC	CC	CC	CC	CC	CC	CC	CC	CC	CC	CC	CC	CC	CC	CC	CC	CC	CC	CC	CC	NN	CC	CC	CC	CC	CC	CC	CC	CC	CC	CC	CC	CC
AX-109344318	A/G	1a	366584927	+	Genome	Source	NA	NA	Genome68368	NA	GG	AA	AA	AA	AA	AA	AA	AA	AA	AA	AA	AA	AA	AA	AA	AA	AA	AA	AA	AA	AA	AA	AA	AA	AA	AA	AA	AA	AA	AA	AA	AA	AA	AA	AA	AA	AA	AA	AA
AX-108730735	C/G	1a	366594916	+	Genome	Source	NA	NA	Genome68368	NA	CC	CC	CC	CC	CC	CC	CC	CC	CC	CC	CC	CC	CC	CC	CC	CC	CC	CC	CC	CC	CC	CC	CC	CC	CC	CC	CC	CC	CC	CC	CC	CC	CC	CC	CC	CC	CC	CC	CC
AX-111495222	G/A	1a	366599707	+	Genome	Source	NA	NA	Genome68368	NA	GG	GG	GG	GG	GG	GG	GG	GG	GG	GG	GG	GG	GG	GG	GG	GG	GG	GG	GG	GG	GG	GG	GG	GG	GG	GG	GG	GG	GG	GG	GG	GG	GG	GG	GG	GG	GG	GG	GG
AX-110568981	C/T	1a	366608252	+	Genome	Source	NA	NA	Genome68368	NA	CC	CC	CC	CC	CC	CC	CC	CC	CC	CC	CC	CC	CC	CC	CC	CC	CC	CC	CC	CC	CC	CC	CC	CC	CC	CC	CC	CC	CC	CC	CC	CC	CC	CC	CC	CC	CC	CC	CC
AX-108943724	C/T	1a	366646440	+	Genome	Source	NA	NA	Genome68368	NA	CC	CC	CC	CC	CC	CC	CC	CC	CC	CC	CC	CC	CC	CC	CC	CC	CC	CC	CC	CC	CC	CC	CC	CC	CC	CC	CC	CC	CC	CC	CC	CC	CC	CC	CC	CC	CC	CC	CC
AX-109094799	C/T	1a	366647708	+	Genome	Source	NA	NA	Genome68368	NA	CC	CC	CC	CC	CC	CC	CC	CC	CC	CC	CC	CC	CC	CC	CC	CC	CC	CC	CC	CC	CC	CC	CC	CC	CC	CC	CC	CC	CC	CC	CC	CC	CC	CC	CC	CC	CC	CC	CC
AX-108775105	T/G	1a	366698944	+	Genome	Source	NA	NA	Genome68368	NA	TT	TT	TT	TT	TT	TT	TT	TT	TT	TT	TT	TT	TT	TT	TT	TT	TT	TT	TT	TT	TT	TT	TT	TT	TT	TT	TT	TT	TT	TT	TT	TT	TT	TT	TT	TT	TT	TT	TT
AX-111468813	A/G	1a	366773951	+	Genome	Source	NA	NA	Genome68368	NA	AA	AA	AA	AA	AA	AA	AA	AA	AA	AA	AA	AA	AA	AA	AA	AA	AA	AA	AA	AA	AA	AA	AA	AA	AA	AA	AA	AA	AA	AA	AA	AA	AA	AA	AA	AA	AA	AA	AG
AX-110554929	G/A	1a	366974155	+	Genome	Source	NA	NA	Genome68368	NA	GG	GG	GG	GG	GG	GG	GG	GG	GG	GG	GG	GG	GG	GG	GG	GG	GG	GG	GG	GG	GG	GG	GG	GG	GG	GG	GG	GG	GG	GG	GG	GG	GG	GG	GG	GG	GG	GG	GG
AX-110068457	G/T	1a	366975319	+	Genome	Source	NA	NA	Genome68368	NA	GG	GG	GG	GG	GG	GG	GG	GG	GG	GG	GG	GG	GG	GG	GG	GG	GG	GG	GG	GG	GG	GG	GG	GG	GG	GG	GG	GG	GG	GG	GG	GG	GG	GG	GG	GG	GG	GG	GG
AX-109826212	T/C	1a	367023178	+	Genome	Source	NA	NA	Genome68368	NA	TT	TT	TT	TT	TT	TT	TT	TT	TT	TT	TT	TT	TT	TT	TT	TT	TT	TT	TT	TT	TT	TT	TT	TT	TT	TT	TT	TT	TT	TT	TT	TT	TT	TT	TT	TT	TT	TT	TT
AX-108787932	A/C	1a	367023382	+	Genome	Source	NA	NA	Genome68368	NA	AA	AA	AA	AA	AA	AA	AA	AA	AA	AA	AA	AA	AA	AA	AA	AA	AA	AA	AA	AA	AA	AA	AA	AA	AA	AA	AA	AA	AA	AA	AA	AA	AA	AA	AA	AA	AA	AA	AA
AX-110104906	T/C	1a	367025979	+	Genome	Source	NA	NA	Genome68368	NA	TT	TT	TT	TT	TT	TT	TT	TT	TT	TT	TT	TT	TT	TT	TT	TT	TT	TT	TT	TT	TT	TT	TT	TT	TT	TT	TT	TT	TT	TT	TT	TT	TT	TT	TT	TT	TT	TT	TT
AX-110117419	G/A	1a	367026572	+	Genome	Source	NA	NA	Genome68368	NA	GG	GG	GG	GG	GG	GG	GG	GG	GG	GG	GG	GG	GG	GG	GG	GG	GG	GG	GG	GG	GG	GG	GG	GG	GG	GG	GG	GG	GG	GG	GG	GG	GG	GG	GG	GG	GG	GG	GG
AX-109615958	C/T	1a	367223262	+	Genome	Source	NA	NA	Genome68368	NA	CC	CC	CC	CC	CC	CC	CC	CC	CC	CC	CC	CC	CC	CC	CC	CC	CC	CC	CC	CC	CC	CC	CC	CC	CC	CC	CC	CC	CC	CC	CC	CC	CC	CC	CC	CC	CC	CC	CC
AX-110538433	G/A	1a	367424207	+	Genome	Source	NA	NA	Genome68368	NA	GG	GG	GG	GG	GG	GG	GG	GG	GG	GG	GG	GG	GG	GG	GG	GG	GG	GG	GG	GG	GG	GG	GG	GG	GG	GG	GG	GG	GG	GG	GG	GG	GG	GG	GG	GG	GG	GG	NN
AX-109424706	C/T	1a	367441697	+	Genome	Source	NA	NA	Genome68368	NA	CC	CC	CC	CC	CC	CC	CC	CC	CC	CC	CC	CC	CC	CC	CC	CC	CC	CC	CC	CC	CC	CC	CC	CC	CC	CC	CC	CC	CC	CC	CC	CC	CC	CC	CC	CC	CC	CC	CC
AX-110548071	T/C	1a	367447210	+	Genome	Source	NA	NA	Genome68368	NA	TT	TT	TT	TT	TT	TT	TT	TT	TT	TT	TT	TT	TT	TT	TT	TT	TT	TT	TT	TT	TT	TT	TT	TT	TT	TT	TT	TT	TT	TT	TT	TT	TT	TT	TT	TT	TT	TT	TT
AX-110448662	A/G	1a	367447316	+	Genome	Source	NA	NA	Genome68368	NA	AA	AA	AA	AA	AA	AA	AA	AA	AA	AA	AA	AA	AA	AA	AA	AA	AA	AA	AA	AA	AA	AA	AA	AA	AA	AA	AA	AA	AA	AA	AA	AA	AA	AA	AA	AA	AA	AA	AA
AX-111136316	G/A	1a	367462444	+	Genome	Source	NA	NA	Genome68368	NA	GG	GG	GG	GG	GG	GG	GG	GG	GG	GG	GG	GG	GG	GG	GG	GG	GG	GG	GG	GG	GG	GG	GG	GG	GG	GG	GG	GG	GG	GG	GG	GG	GG	GG	GG	GG	GG	GG	GG
AX-110498520	C/A	1a	367463965	+	Genome	Source	NA	NA	Genome68368	NA	CC	CC	CC	CC	CC	CC	CC	CC	CC	CC	CC	CC	CC	CC	CC	CC	CC	CC	CC	CC	CC	CC	CC	CC	CC	CC	CC	CC	CC	CC	CC	CC	CC	CC	CC	CC	CC	CC	CC
AX-110440796	C/A	1a	367791548	+	Genome	Source	NA	NA	Genome68368	NA	CC	CC	CC	CC	CC	CC	CC	CC	CC	CC	CC	CC	CC	CC	CC	CC	CC	CC	CC	CC	CC	CC	CC	CC	CC	CC	CC	CC	CC	CC	CC	CC	CC	CC	CC	CC	CC	CC	CC
AX-109531206	C/T	1a	367792958	+	Genome	Source	NA	NA	Genome68368	NA	CC	CC	CC	CC	CC	CC	CC	CC	CC	CC	CC	CC	CC	CC	CC	CC	CC	CC	CC	CC	CC	CC	CC	CC	CC	CC	CC	CC	CC	CC	CC	CC	CC	CC	CC	CC	CC	CC	CC
AX-109534400	G/T	1a	367793804	+	Genome	Source	NA	NA	Genome68368	NA	GG	GG	GG	GG	GG	GG	GG	GG	GG	GG	GG	GG	GG	GG	GG	GG	GG	GG	GG	GG	GG	GG	GG	GG	GG	GG	TG	GG	GG	GG	GG	GG	GG	GG	GG	GG	GG	GG	GG
AX-111593959	A/G	1a	367941614	+	Genome	Source	NA	NA	Genome68368	NA	GG	AA	AA	AA	AA	AA	AA	AA	AA	AA	AA	AA	AA	AA	AA	AA	AA	AA	AA	AA	AA	AA	AA	AA	AA	AA	AA	AA	AA	AA	AA	AA	AA	AA	AA	AA	AA	AA	AA
AX-111486580	G/T	1a	368001126	+	Genome	Source	NA	NA	Genome68368	NA	GG	GG	GG	GG	GG	GG	GG	GG	GG	GG	GG	GG	GG	GG	GG	GG	GG	GG	GG	GG	GG	GG	GG	GG	GG	GG	GG	GG	GG	GG	GG	GG	GG	GG	GG	GG	GG	GG	GG
AX-111632641	T/C	1a	368126900	+	Genome	Source	NA	NA	Genome68368	NA	CC	TT	TT	TT	TT	TT	TT	TT	TT	TT	TT	TT	TT	TT	TT	TT	TT	TT	TT	TT	TT	TT	TT	TT	TT	TT	TT	TT	TT	TT	TT	TT	TT	TT	TT	TT	TT	TT	TT
AX-111730402	C/T	1a	368309925	+	Genome	Source	NA	NA	Genome68368	NA	TT	CC	CC	CC	CC	CC	CC	CC	CC	CC	CC	CC	CC	CC	CC	CC	CC	CC	CC	CC	CC	CC	CC	CC	CC	CC	CC	CC	CC	CC	CC	CC	CC	CC	CC	CC	CC	CC	CC
AX-110376737	T/G	1a	368339579	+	Genome	Source	NA	NA	Genome68368	NA	TT	TT	TT	TT	TT	TT	TT	TT	TT	TT	TT	TT	TT	TT	TT	TT	TT	TT	TT	TT	TT	TT	TT	TT	TT	TT	TT	TT	TT	TT	TT	TT	TT	TT	TT	TT	TT	TT	TT
AX-110450844	A/G	1a	368347977	+	Genome	Source	NA	NA	Genome68368	NA	AA	AA	AA	AA	AA	AA	AA	AA	AA	AA	AA	AA	AA	AA	AA	AA	AA	AA	AA	AA	AA	AA	AA	AA	AA	AA	AA	AA	AA	AA	AA	AA	AA	AA	AA	AA	AA	AA	AA
AX-111094239	A/G	1a	368404295	+	Genome	Source	NA	NA	Genome68368	NA	AA	AA	AA	AA	GG	GG	GG	GG	AA	AA	AA	GG	GG	GG	AA	AA	AA	AA	GG	AA	AA	AA	AA	AA	GG	AA	AA	GG	GG	AA	AA	AA	GG	GG	GG	GG	AA	GG	AA
AX-111643128	T/C	1a	368413063	+	Genome	Source	NA	NA	Genome68368	NA	TT	TT	TT	TT	TT	TT	TT	TT	TT	TT	TT	TT	TT	TT	TT	TT	TT	TT	TT	TT	TT	TT	TT	TT	TT	TT	TT	TT	TT	TT	TT	TT	TT	TT	TT	TT	TT	TT	TT
AX-110376288	A/G	1a	368416270	+	Genome	Source	NA	NA	Genome68368	NA	AA	AA	AA	AA	GG	GG	GG	GG	AA	AA	AA	GG	GG	GG	AA	AA	AA	AA	GG	AA	AA	AA	AA	AA	GG	AA	AA	GG	GG	AA	AA	AA	GG	GG	GG	GG	AA	GG	AA
AX-108763606	G/C	1a	368438344	+	Genome	Source	NA	NA	Genome68368	NA	GG	GG	GG	GG	GG	GG	GG	GG	GG	GG	GG	GG	GG	GG	GG	GG	GG	GG	GG	GG	GG	GG	GG	GG	GG	GG	GG	GG	GG	GG	GG	GG	GG	GG	GG	GG	GG	GG	GG
AX-110977665	C/T	1a	368438712	+	Genome	Source	NA	NA	Genome68368	NA	CC	CC	CC	CC	CC	CC	CC	CC	CC	CC	CC	CC	CC	CC	CC	CC	CC	CC	CC	CC	CC	CC	CC	CC	CC	CC	CC	CC	CC	CC	CC	CC	CC	CC	CC	CC	CC	CC	CC
AX-110486474	G/T	1a	368439042	+	Genome	Source	NA	NA	Genome68368	NA	GG	GG	GG	GG	GG	GG	GG	GG	GG	GG	GG	GG	GG	GG	GG	GG	GG	GG	GG	GG	GG	GG	GG	GG	GG	GG	GG	GG	GG	GG	GG	GG	GG	GG	GG	GG	GG	GG	GG
AX-108819017	C/G	1a	368441293	+	Genome	Source	NA	NA	Genome68368	NA	CC	CC	CC	CC	CC	CC	CC	CC	CC	CC	CC	CC	CC	CC	CC	CC	CC	CC	CC	CC	CC	CC	CC	CC	CC	CC	CC	CC	CC	CC	CC	CC	CC	CC	CC	CC	CC	CC	CC
AX-111600085	C/T	1a	368442685	+	Genome	Source	NA	NA	Genome68368	NA	CC	CC	CC	CC	CC	CC	CC	CC	CC	CC	CC	CC	CC	CC	CC	CC	CC	CC	CC	CC	CC	CC	CC	CC	CC	CC	CC	CC	CC	CC	CC	CC	CC	CC	CC	CC	CC	CC	CC
AX-108894614	G/A	1a	368453403	+	Genome	Source	NA	NA	Genome68368	NA	GG	GG	GG	GG	GG	GG	GG	GG	GG	GG	GG	GG	GG	GG	GG	GG	GG	GG	GG	GG	GG	GG	GG	GG	GG	GG	GG	GG	GG	GG	GG	GG	GG	GG	GG	GG	GG	GG	GG
AX-110672209	G/A	1a	368460424	+	Genome	Source	NA	NA	Genome68368	NA	GG	GG	GG	GG	GG	GG	GG	GG	GG	GG	GG	GG	GG	GG	GG	GG	GG	GG	GG	GG	GG	GG	GG	GG	GG	GG	GG	GG	GG	GG	GG	GG	GG	GG	GG	GG	GG	GG	GG
AX-109994147	G/A	1a	368468484	+	Genome	Source	NA	NA	Genome68368	NA	GG	GG	GG	GG	GG	GG	GG	GG	GG	GG	GG	GG	GG	GG	GG	GG	GG	GG	GG	GG	GG	GG	GG	GG	GG	GG	NN	GG	GG	GG	GG	GG	GG	GG	GG	GG	GG	GG	GG
AX-109927299	G/C	1a	368512728	+	Genome	Source	NA	NA	Genome68368	NA	GG	GG	GG	GG	CC	CC	CC	CC	GG	GG	GG	CC	CC	CC	GG	GG	GG	GG	CC	GG	GG	GG	GG	GG	CC	GG	GG	CC	CC	GG	GG	GG	CC	CC	CC	CC	GG	CC	GG
AX-111631263	T/C	1a	368568243	+	Genome	Source	NA	NA	Genome68368	NA	TT	TT	TT	TT	TT	TT	TT	TT	TT	TT	TT	TT	TT	TT	TT	TT	TT	TT	TT	TT	TT	TT	TT	TT	TT	TT	TT	TT	TT	TT	TT	TT	TT	TT	TT	TT	TT	TT	TT
AX-111024686	C/T	1a	368677101	+	Genome	Source	NA	NA	Genome68368	NA	CC	CC	CC	CC	TT	TT	TT	TT	CC	CC	CC	TT	TT	TT	CC	CC	CC	CC	TT	CC	CC	CC	CC	CC	TT	CC	CC	TT	TT	CC	CC	CC	TT	TT	TT	TT	CC	TT	CC
AX-111036839	C/T	1a	368691442	+	Genome	Source	NA	NA	Genome68368	NA	CC	CC	CC	CC	TT	TT	TT	TT	CC	CC	CC	TT	TT	TT	CC	CC	CC	CC	TT	CC	CC	CC	CC	CC	TT	CC	CC	TT	TT	CC	CC	CC	TT	TT	TT	TT	CC	TT	CC
AX-110047763	C/A	1a	368691796	+	Genome	Source	NA	NA	Genome68368	NA	CC	CC	CC	CC	AA	AA	AA	AA	CC	CC	CC	AA	AA	AA	CC	CC	CC	CC	AA	CC	CC	CC	CC	CC	AA	CC	CC	AA	AA	CC	CC	CC	AA	AA	AA	AA	CC	AA	CC
AX-110366337	G/T	1a	368916824	+	Genome	Source	NA	NA	Genome68368	NA	GG	GG	GG	GG	TT	TT	TT	TT	GG	GG	GG	TT	TT	TT	GG	GG	GG	GG	TT	GG	GG	GG	GG	GG	TT	GG	GG	TT	TT	GG	GG	GG	TT	TT	TT	TT	GG	TT	GG
AX-109312262	C/T	1a	368920051	+	Genome	Source	NA	NA	Genome68368	NA	CC	CC	CC	CC	TT	TT	TT	TT	CC	CC	CC	TT	TT	TT	CC	CC	CC	CC	TT	CC	CC	CC	CC	CC	TT	CC	CC	TT	TT	CC	CC	CC	TT	TT	TT	TT	CC	TT	CC
AX-109534565	C/T	1a	368920220	+	Genome	Source	NA	NA	Genome68368	NA	CC	CC	CC	CC	TT	TT	TT	TT	CC	CC	CC	TT	TT	TT	CC	CC	CC	CC	TT	CC	CC	CC	CC	CC	NN	CC	CC	TT	TT	CC	CC	CC	TT	TT	TT	TT	CC	TT	CC
AX-108840575	G/T	1a	368943096	+	Genome	Source	NA	NA	Genome68368	NA	GG	GG	GG	GG	TT	TT	TT	TT	GG	GG	GG	TT	TT	TT	GG	GG	GG	GG	TT	GG	GG	GG	GG	GG	TT	GG	GG	TT	TT	GG	GG	GG	TT	TT	TT	TT	GG	TT	GG
AX-108763969	G/A	1a	368944568	+	Genome	Source	NA	NA	Genome68368	NA	GG	GG	GG	GG	AA	AA	AA	AA	GG	GG	GG	AA	AA	AA	GG	GG	GG	GG	AA	GG	GG	GG	GG	GG	AA	GG	GG	AA	AA	GG	GG	GG	AA	AA	AA	AA	GG	AA	GG
AX-110496517	G/A	1a	368944730	+	Genome	Source	NA	NA	Genome68368	NA	GG	GG	GG	GG	GG	GG	GG	GG	GG	GG	GG	GG	GG	GG	GG	GG	GG	GG	GG	GG	GG	GG	GG	GG	GG	GG	NN	GG	GG	GG	GG	GG	GG	GG	GG	GG	GG	GG	GG
AX-108850659	G/T	1a	368949988	+	Genome	Source	NA	NA	Genome68368	NA	GG	GG	GG	GG	TT	TT	TT	TT	GG	GG	GG	TT	TT	TT	GG	GG	GG	GG	TT	GG	GG	GG	GG	GG	TT	GG	TG	TT	TT	GG	GG	GG	TT	TT	TT	TT	GG	TT	GG
AX-111030293	G/A	1a	368954676	+	Genome	Source	NA	NA	Genome68368	NA	GG	GG	GG	GG	AA	AA	AA	AA	GG	GG	GG	AA	AA	AA	GG	GG	GG	GG	AA	GG	GG	GG	GG	GG	AA	GG	GG	AA	AA	GG	GG	GG	AA	AA	AA	AA	GG	AA	GG
AX-111585507	C/T	1a	368988512	+	Genome	Source	NA	NA	Genome68368	NA	CC	CC	CC	CC	CC	CC	CC	CC	CC	CC	CC	CC	CC	CC	CC	CC	CC	CC	CC	CC	CC	CC	CC	CC	CC	CC	CC	CC	CC	CC	CC	CC	CC	CC	CC	CC	CC	CC	CC
AX-109504458	C/A	1a	368991297	+	Genome	Source	NA	NA	Genome68368	NA	CC	CC	CC	CC	AA	AA	AA	AA	CC	CC	CC	AA	AA	AA	CC	CC	CC	CC	AA	CC	CC	CC	CC	CC	AA	CC	CC	AA	AA	CC	CC	CC	AA	AA	AA	AA	CC	AA	CC
AX-108946403	C/T	1a	369094346	+	Genome	Source	NA	NA	Genome68368	NA	CC	CC	CC	CC	CC	CC	CC	CC	CC	CC	CC	CC	CC	CC	CC	CC	CC	CC	CC	CC	CC	CC	CC	CC	CC	CC	CC	CC	CC	CC	CC	CC	CC	CC	CC	CC	CC	CC	CC
AX-109281746	C/A	1a	369098976	+	Genome	Source	NA	NA	Genome68368	NA	CC	CC	CC	CC	CC	CC	CC	CC	CC	CC	CC	CC	CC	CC	CC	CC	CC	CC	CC	CC	CC	CC	CC	CC	CC	CC	CC	CC	CC	CC	CC	CC	CC	CC	CC	CC	CC	CC	CC
AX-110418854	T/A	1a	369105452	+	Genome	Source	NA	NA	Genome68368	NA	TT	TT	TT	TT	TT	TT	TT	TT	TT	TT	TT	TT	TT	TT	TT	TT	TT	TT	TT	TT	TT	TT	TT	TT	TT	TT	TT	TT	TT	TT	TT	TT	TT	TT	TT	NN	TT	TT	TT
AX-109531649	A/G	1a	369106781	+	Genome	Source	NA	NA	Genome68368	NA	AA	AA	AA	AA	AA	AA	AA	AA	AA	AA	AA	AA	AA	AA	AA	AA	AA	AA	AA	AA	AA	AA	AA	AA	AA	AA	AA	AA	AA	AA	AA	AA	AA	AA	AA	AA	AA	AA	AA
AX-109963861	G/A	1a	369590716	+	Genome	Source	NA	NA	Genome68368	NA	GG	GG	NN	GG	GG	GG	NN	GG	GG	GG	GG	GG	GG	GG	GG	GG	GG	GG	GG	GG	GG	GG	GG	GG	GG	GG	GG	GG	GG	GG	GG	GG	GG	GG	GG	GG	GG	GG	GG
AX-109272120	A/G	1a	370451148	+	Genome	Source	NA	NA	Genome68368	NA	AA	AA	AA	AA	AA	AA	AA	AA	AA	AA	AA	AA	AA	AA	AA	AA	AA	AA	AA	AA	AA	AA	AA	AA	AA	AA	AG	AA	AA	AA	AG	NN	AA	AA	AG	AA	AA	AG	AA
AX-109501183	C/T	1a	371356345	+	Genome	Source	NA	NA	Genome68368	NA	CC	CC	CC	CC	CC	CC	CC	CC	CC	CC	CC	CC	CC	CC	CC	CC	CC	CC	CC	CC	CC	CC	CC	CC	CC	CC	CC	CC	CC	CC	CC	CC	CC	CC	CC	CC	CC	CC	CC
AX-109829493	C/T	1a	373182583	+	Genome	Source	NA	NA	Genome68368	NA	CC	NN	CC	CC	CC	CC	CC	CC	CC	CC	CC	CC	CC	CC	CC	CC	CC	CC	CC	CC	CC	CC	CC	CC	CC	TC	CC	CC	CC	CC	CC	CC	CC	CC	CC	CC	CC	TC	CC
AX-109515328	T/C	1a	373358473	+	Genome	Source	NA	NA	Genome68368	NA	TT	TT	TT	TT	TT	TT	TT	TT	TT	TT	TT	TT	TT	TT	TT	TT	TT	TT	TT	TT	TT	TT	TT	TT	TT	TT	TT	TT	TT	TT	TT	TT	TT	TT	TT	TT	TT	TT	TT
AX-109274688	A/G	1a	374371542	+	Genome	Source	NA	NA	Genome68368	NA	AA	AA	AA	AA	AA	AA	AA	AA	AA	AA	AA	AG	AA	AA	AA	AA	AA	AA	AA	AA	AA	AA	AA	AA	AG	AA	AA	AA	AA	AA	AA	AA	AA	AA	AA	AA	AA	AA	AA
AX-111152689	G/A	1a	374524270	+	Genome	Source	NA	NA	Genome68368	NA	GG	GG	NN	GG	GG	GG	GG	GG	GG	GG	GG	AG	NN	GG	GG	GG	GG	GG	GG	GG	GG	GG	GG	GG	GG	GG	GG	GG	GG	GG	GG	GG	GG	GG	GG	GG	GG	GG	GG
AX-109455934	A/G	1a	375938819	+	Genome	Source	NA	NA	Genome68368	NA	AA	AA	AA	AA	AA	AA	AA	AA	AA	AA	AA	AA	AA	AA	AA	AA	AA	AA	AA	AA	AA	AA	AA	AA	AA	AA	AA	AA	AA	AA	AA	AA	AA	AA	AA	AA	AA	AA	AA
AX-110364295	C/T	1a	376469501	+	Genome	Source	NA	NA	Genome68368	NA	CC	CC	CC	CC	CC	CC	CC	CC	CC	CC	CC	CC	CC	CC	CC	CC	CC	CC	CC	CC	CC	NN	CC	CC	CC	CC	NN	CC	CC	CC	CC	CC	CC	CC	CC	CC	CC	CC	CC
AX-110129800	T/C	1a	376938163	+	Genome	Source	NA	NA	Genome68368	NA	CC	TT	TT	TT	CC	CC	CC	CC	TT	TT	TT	CC	CC	CC	TT	NN	TT	TT	CC	TT	TT	TT	TT	TT	CC	TT	TT	CC	CC	TT	TT	TT	CC	CC	CC	CC	TT	CC	TT
AX-111485245	T/C	1a	377192006	+	Genome	Source	NA	NA	Genome68368	NA	CC	TT	TT	TT	CC	CC	CC	CC	TT	TT	TT	CC	CC	CC	TT	TT	TT	TT	CC	TT	TT	TT	TT	TT	CC	TT	TT	CC	CC	TT	TT	TT	CC	CC	CC	CC	TT	CC	TT
AX-109330523	A/G	1a	378844792	+	Genome	Source	NA	NA	Genome68368	NA	GG	AA	AA	AA	GG	GG	GG	GG	AA	AA	AA	GG	GG	GG	AA	AA	AA	AA	GG	AA	AA	AA	AA	AA	GG	AA	AA	GG	GG	AA	AA	AA	GG	GG	GG	GG	AA	GG	AA
AX-110602879	A/G	1a	380347041	+	Genome	Source	NA	NA	Genome68368	NA	GG	AA	AA	AA	GG	GG	GG	GG	AA	AA	AA	GG	GG	GG	AA	AA	AA	AA	GG	AA	AA	AA	AA	AA	GG	AA	NN	GG	GG	AA	AA	AA	GG	GG	GG	GG	AA	GG	AA
AX-111465685	T/C	1a	380747512	+	Genome	Source	NA	NA	Genome68368	NA	CC	TT	TT	TT	CC	CC	CC	CC	TT	TT	TT	CC	CC	CC	TT	TT	TT	TT	CC	TT	TT	TT	TT	TT	CC	TT	TT	CC	CC	TT	TT	TT	CC	CC	CC	CC	TT	CC	TT
AX-111063058	T/A	1a	384871171	+	Genome	Source	NA	NA	Genome68368	NA	TT	TT	TT	TT	TT	TT	TT	TT	TT	TT	TT	TT	TT	TT	TT	TT	TT	TT	TT	TT	TT	TT	TT	TT	AT	TT	TT	AT	TT	TT	TT	TT	TT	TT	AT	TT	TT	TT	TT
AX-110449030	A/G	1a	386377674	+	Genome	Source	NA	NA	Genome68368	NA	GG	AA	AA	AA	GG	GG	GG	GG	AA	AA	AA	GG	GG	GG	AA	AA	AA	AA	GG	AA	AA	AA	AA	AA	GG	AA	AA	GG	GG	AA	AA	AA	GG	GG	GG	GG	AA	GG	AA
AX-110014409	G/A	1a	386386161	+	Genome	Source	NA	NA	Genome68368	NA	AA	GG	GG	GG	AA	AA	AA	AA	GG	GG	GG	AA	AA	AA	GG	GG	GG	GG	AA	GG	GG	GG	GG	GG	AA	GG	GG	AA	AA	GG	GG	GG	AA	AA	AA	AA	GG	AA	GG
AX-109052644	T/C	1a	386395225	+	Genome	Source	NA	NA	Genome68368	NA	CC	TT	TT	TT	CC	CC	CC	CC	TT	TT	TT	CC	CC	CC	TT	TT	TT	TT	CC	TT	TT	TT	TT	TT	CC	TT	TT	CC	CC	TT	TT	TT	CC	CC	CC	CC	TT	CC	TT
AX-109872575	T/C	1a	386455484	+	Genome	Source	NA	NA	Genome68368	NA	CC	TT	TT	TT	CC	CC	CC	CC	TT	TT	TT	CC	CC	CC	TT	TT	TT	TT	CC	TT	TT	TT	TT	TT	CC	TT	TT	CC	CC	TT	TT	TT	CC	CC	CC	CC	TT	CC	TT
AX-111667780	C/A	1a	386629059	+	Genome	Source	NA	NA	Genome68368	NA	AA	CC	CC	CC	AA	AA	AA	AA	CC	CC	CC	AA	AA	AA	CC	CC	CC	CC	AA	CC	CC	CC	CC	CC	AA	CC	CC	AA	AA	CC	CC	CC	AA	AA	AA	AA	CC	AA	CC
AX-109378286	A/G	1a	386649584	+	Genome	Source	NA	NA	Genome68368	NA	GG	AA	AA	AA	GG	GG	GG	GG	AA	AA	AA	GG	GG	GG	AA	AA	AA	AA	GG	AA	AA	AA	AA	AA	GG	AA	AA	GG	GG	AA	AA	AA	GG	GG	GG	GG	AA	GG	AA
AX-110036757	T/C	1a	386775583	+	Genome	Source	NA	NA	Genome68368	NA	CC	TT	TT	TT	CC	CC	CC	CC	TT	TT	TT	CC	CC	CC	TT	TT	TT	TT	CC	TT	TT	TT	TT	TT	CC	TT	TT	CC	CC	TT	TT	TT	CC	CC	CC	CC	TT	CC	TT
AX-110969787	T/G	1a	386792198	+	Genome	Source	NA	NA	Genome68368	NA	GG	TT	TT	TT	GG	GG	GG	GG	TT	TT	TT	GG	GG	GG	TT	TT	TT	TT	GG	TT	TT	TT	TT	TT	GG	TT	TT	GG	GG	TT	TT	TT	GG	GG	GG	GG	TT	GG	TT
AX-110407484	T/G	1a	386965753	+	Genome	Source	NA	NA	Genome68368	NA	GG	TT	TT	TT	GG	GG	GG	GG	TT	TT	TT	GG	GG	GG	TT	TT	TT	TT	GG	TT	TT	TT	TT	TT	GG	TT	TT	GG	GG	TT	TT	TT	GG	GG	GG	GG	TT	GG	TT
AX-110483667	T/G	1a	387117596	+	Genome	Source	NA	NA	Genome68368	NA	GG	TT	TT	TT	GG	GG	GG	GG	TT	TT	TT	GG	GG	GG	TT	TT	TT	TT	GG	TT	TT	TT	TT	TT	GG	TT	TT	GG	GG	TT	TT	TT	GG	GG	GG	GG	TT	GG	TT
AX-111499685	T/C	1a	387405818	+	Genome	Source	NA	NA	Genome68368	NA	CC	TT	TT	TT	CC	CC	CC	CC	TT	TT	TT	CC	CC	CC	TT	TT	TT	TT	CC	TT	TT	TT	TT	TT	CC	TT	TT	CC	CC	TT	TT	TT	CC	CC	CC	CC	TT	CC	TT
AX-109277858	T/C	1a	387425487	+	Genome	Source	NA	NA	Genome68368	NA	CC	TT	TT	TT	CC	CC	CC	CC	TT	TT	TT	CC	CC	CC	TT	TT	TT	TT	CC	TT	TT	TT	TT	TT	CC	TT	TT	CC	CC	TT	TT	TT	CC	CC	CC	CC	TT	CC	TT
AX-111760816	T/C	1a	387427833	+	Genome	Source	NA	NA	Genome68368	NA	CC	TT	TT	TT	CC	CC	CC	CC	TT	TT	TT	CC	CC	CC	TT	TT	TT	TT	CC	TT	TT	TT	TT	TT	CC	TT	NN	CC	CC	TT	TT	TT	CC	CC	CC	CC	TT	CC	TT
AX-94978705	C/G	1a	387430961	+	Genome	Source	NA	NA	Genome68368	NA	GG	CC	CC	CC	GG	GG	GG	GG	CC	CC	CC	GG	GG	GG	CC	CC	CC	CC	GG	CC	CC	CC	CC	CC	GG	CC	CC	GG	GG	CC	CC	CC	GG	GG	GG	GG	CC	GG	CC
AX-111001878	A/G	1a	387437175	+	Genome	Source	NA	NA	Genome68368	NA	GG	AA	AA	AA	GG	GG	GG	GG	AA	AA	AA	GG	GG	GG	AA	AA	AA	AA	GG	AA	AA	AA	AA	AA	GG	AA	AA	GG	GG	AA	AA	AA	GG	GG	GG	GG	AA	GG	AA
AX-111764050	A/G	1a	387456078	+	Genome	Source	NA	NA	Genome68368	NA	GG	AA	AA	AA	GG	GG	GG	GG	AA	AA	AA	GG	GG	GG	AA	AA	AA	AA	GG	AA	AA	AA	AA	AA	GG	AA	AA	GG	GG	AA	AA	AA	GG	GG	GG	GG	AA	GG	AA
AX-109327372	T/C	1a	387457755	+	Genome	Source	NA	NA	Genome68368	NA	CC	TT	TT	TT	NN	CC	CC	CC	TT	TT	TT	CC	CC	CC	TT	TT	TT	TT	CC	TT	TT	TT	TT	TT	CC	TT	TT	CC	CC	TT	TT	TT	CC	CC	CC	CC	TT	CC	TT
AX-111579616	C/G	1a	387602562	+	Genome	Source	NA	NA	Genome68368	NA	GG	CC	CC	CC	GG	GG	GG	GG	CC	CC	CC	GG	GG	GG	CC	CC	CC	CC	GG	CC	CC	CC	CC	CC	GG	CC	CC	GG	GG	CC	CC	CC	GG	GG	GG	GG	CC	GG	CC
AX-109580031	T/C	1a	387604536	+	Genome	Source	NA	NA	Genome68368	NA	CC	TT	TT	TT	CC	CC	CC	CC	TT	TT	TT	CC	CC	CC	TT	TT	TT	TT	CC	TT	TT	TT	TT	TT	CC	TT	TT	CC	CC	TT	TT	TT	CC	CC	CC	CC	TT	CC	TT
AX-108969135	C/G	1a	387747365	+	Genome	Source	NA	NA	Genome68368	NA	GG	CC	CC	CC	GG	GG	GG	GG	CC	CC	CC	GG	GG	GG	CC	CC	CC	CC	GG	CC	CC	CC	CC	CC	GG	CC	CC	GG	GG	CC	CC	CC	GG	GG	GG	GG	CC	GG	CC
AX-111460876	A/G	1a	387747493	+	Genome	Source	NA	NA	Genome68368	NA	GG	AA	AA	AA	GG	GG	GG	GG	AA	AA	AA	GG	GG	GG	AA	AA	AA	AA	GG	AA	AA	AA	AA	AA	GG	AA	AA	GG	GG	AA	AA	AA	GG	GG	GG	GG	AA	GG	AA
AX-109370459	T/G	1a	387747803	+	Genome	Source	NA	NA	Genome68368	NA	GG	TT	TT	TT	GG	GG	GG	GG	TT	TT	TT	GG	GG	GG	TT	TT	TT	TT	GG	TT	TT	TT	TT	TT	GG	TT	TT	GG	GG	TT	TT	TT	GG	GG	GG	GG	TT	GG	TT
AX-109448252	A/C	1a	387747844	+	Genome	Source	NA	NA	Genome68368	NA	CC	AA	AA	AA	CC	CC	CC	CC	AA	AA	AA	CC	CC	CC	AA	AA	AA	AA	CC	AA	AA	AA	AA	AA	CC	AA	AA	CC	CC	AA	AA	AA	CC	CC	CC	CC	AA	CC	AA
AX-108841064	G/A	1a	387749033	+	Genome	Source	NA	NA	Genome68368	NA	AA	GG	GG	GG	AA	AA	AA	AA	GG	GG	GG	AA	AA	AA	GG	GG	GG	GG	AA	GG	GG	GG	GG	GG	AA	GG	GG	AA	AA	GG	GG	GG	AA	AA	AA	AA	GG	AA	GG
AX-110918658	A/G	1a	387751608	+	Genome	Source	NA	NA	Genome68368	NA	GG	AA	AA	AA	GG	GG	GG	GG	AA	AA	AA	GG	GG	GG	AA	AA	AA	AA	GG	AA	AA	AA	AA	AA	GG	AA	AG	NN	GG	AA	AA	AA	GG	GG	GG	GG	AA	GG	AA
AX-111465647	A/G	1a	387762259	+	Genome	Source	NA	NA	Genome68368	NA	GG	AA	AA	AA	GG	GG	GG	GG	AA	AA	AA	GG	GG	GG	AA	AA	AA	AA	GG	AA	AA	AA	AA	AA	GG	AA	AA	GG	GG	AA	AA	AA	GG	GG	GG	GG	AA	GG	AA
AX-109388430	G/T	1a	387763010	+	Genome	Source	NA	NA	Genome68368	NA	TT	GG	GG	GG	TT	TT	TT	TT	GG	GG	GG	TT	TT	TT	GG	GG	GG	GG	TT	GG	GG	GG	GG	GG	TT	GG	GG	TT	TT	GG	GG	GG	TT	TT	TT	TT	GG	TT	GG
AX-110525805	T/C	1a	387918425	+	Genome	Source	NA	NA	Genome68368	NA	CC	TT	TT	TT	CC	CC	CC	CC	TT	TT	TT	CC	CC	CC	TT	TT	TT	TT	CC	TT	TT	TT	TT	TT	CC	TT	TT	CC	CC	TT	TT	TT	CC	CC	CC	CC	TT	CC	TT
AX-108869577	G/A	1a	388207776	+	Genome	Source	NA	NA	Genome68368	NA	AA	GG	GG	GG	AA	AA	AA	AA	GG	GG	GG	AA	AA	AA	GG	GG	GG	GG	AA	GG	GG	GG	GG	GG	AA	GG	GG	AA	AA	GG	GG	GG	AA	AA	AA	AA	GG	AA	GG
AX-109928433	A/C	1a	388424884	+	Genome	Source	NA	NA	Genome68368	NA	CC	AA	AA	AA	CC	CC	CC	CC	AA	AA	AA	CC	CC	CC	AA	AA	AA	AA	CC	AA	AA	AA	AA	AA	CC	AA	AA	CC	CC	AA	AA	AA	CC	CC	CC	CC	AA	CC	AA
AX-111450466	T/G	1a	388438654	+	Genome	Source	NA	NA	Genome68368	NA	GG	TT	TT	TT	GG	GG	GG	GG	TT	TT	TT	GG	GG	GG	TT	TT	TT	TT	GG	TT	TT	TT	TT	TT	GG	TT	TT	GG	GG	TT	TT	TT	GG	GG	NN	GG	TT	GG	TT
AX-109492682	A/G	1a	388451454	+	Genome	Source	NA	NA	Genome68368	NA	GG	AA	AA	AA	GG	GG	GG	GG	AA	AA	AA	GG	GG	GG	AA	AA	AA	AA	GG	AA	AA	AA	AA	AA	GG	AA	AA	GG	GG	AA	AA	AA	GG	GG	GG	GG	AA	GG	AA
AX-109379218	C/T	1a	388542303	+	Genome	Source	NA	NA	Genome68368	NA	TT	CC	CC	CC	TT	TT	TT	TT	CC	CC	CC	TT	TT	TT	CC	CC	CC	CC	TT	CC	CC	CC	CC	CC	TT	CC	CC	TT	TT	CC	CC	CC	TT	TT	TT	TT	CC	TT	CC
AX-108872939	T/C	1a	388542738	+	Genome	Source	NA	NA	Genome68368	NA	CC	TT	TT	TT	CC	CC	CC	CC	TT	TT	TT	CC	CC	NN	TT	TT	TT	TT	CC	TT	TT	TT	TT	TT	CC	TT	TT	NN	CC	TT	TT	TT	CC	CC	CC	CC	TT	CC	TT
AX-109963239	A/G	1a	388615899	+	Genome	Source	NA	NA	Genome68368	NA	GG	AA	AA	AA	GG	GG	GG	GG	AA	AA	AA	GG	GG	GG	AA	AA	AA	AA	GG	AA	AA	AA	AA	AA	GG	AA	AA	GG	GG	AA	AA	AA	GG	GG	GG	GG	AA	GG	AA
AX-108742536	T/C	1a	388624317	+	Genome	Source	NA	NA	Genome68368	NA	CC	TT	TT	TT	CC	CC	CC	CC	TT	TT	TT	CC	CC	CC	TT	TT	TT	TT	CC	TT	TT	TT	TT	TT	CC	TT	TT	CC	CC	TT	TT	TT	CC	CC	CC	CC	TT	CC	TT
AX-110066785	T/C	1a	388624591	+	Genome	Source	NA	NA	Genome68368	NA	CC	TT	TT	TT	CC	CC	CC	CC	TT	TT	TT	CC	CC	CC	TT	TT	TT	TT	CC	TT	TT	TT	TT	TT	CC	TT	TT	CC	CC	TT	TT	TT	CC	CC	NN	CC	TT	CC	TT
AX-109302527	G/A	1a	388657531	+	Genome	Source	NA	NA	Genome68368	NA	AA	GG	GG	GG	AA	AA	AA	AA	GG	GG	GG	AA	AA	AA	GG	GG	GG	GG	AA	GG	GG	GG	GG	GG	AA	GG	GG	AA	AA	GG	GG	GG	AA	AA	AA	AA	GG	AA	GG
AX-111670812	A/G	1a	388669362	+	Genome	Source	NA	NA	Genome68368	NA	GG	AA	AA	AA	GG	GG	GG	GG	AA	AA	AA	GG	GG	GG	AA	AA	AA	AA	GG	AA	AA	AA	AA	AA	GG	AA	GG	GG	GG	AA	GG	AA	GG	GG	GG	GG	AA	GG	AA
AX-110376447	C/T	1a	388735552	+	Genome	Source	NA	NA	Genome68368	NA	TT	CC	CC	CC	NN	TT	TT	TT	CC	CC	CC	NN	TT	TT	CC	CC	CC	CC	TT	CC	CC	CC	CC	CC	NN	CC	TT	TT	TT	CC	TT	CC	TT	TT	TT	TT	CC	TT	CC
AX-108850470	T/C	1a	388823839	+	Genome	Source	NA	NA	Genome68368	NA	CC	TT	TT	TT	CC	CC	CC	CC	TT	TT	TT	CC	CC	CC	TT	TT	TT	TT	CC	TT	TT	TT	TT	TT	CC	TT	CC	CC	CC	TT	CC	TT	CC	CC	CC	CC	TT	CC	TT
AX-111052406	A/G	1a	388842006	+	Genome	Source	NA	NA	Genome68368	NA	GG	AA	AA	AA	GG	GG	GG	GG	AA	AA	AA	GG	GG	GG	AA	AA	AA	AA	GG	AA	AA	AA	AA	AA	GG	AA	GG	GG	GG	AA	GG	AA	GG	GG	GG	GG	AA	GG	AA
AX-110492346	G/A	1a	388848153	+	Genome	Source	NA	NA	Genome68368	NA	AA	GG	GG	GG	AA	AA	AA	AA	GG	GG	GG	AA	AA	AA	GG	GG	GG	GG	AA	GG	GG	GG	GG	GG	AA	GG	AA	AA	AA	GG	AA	GG	AA	AA	AA	AA	GG	AA	GG
AX-109379842	G/A	1a	389417978	+	Genome	Source	NA	NA	Genome68368	NA	AA	GG	GG	GG	AA	AA	AA	AA	GG	GG	GG	AA	AA	AA	GG	GG	GG	GG	AA	GG	GG	GG	GG	GG	AA	GG	AA	AA	AA	GG	AA	GG	AA	AA	AA	AA	GG	AA	GG
AX-111639348	G/A	1a	389422520	+	Genome	Source	NA	NA	Genome68368	NA	AA	GG	GG	GG	AA	AA	AA	AA	GG	GG	GG	AA	AA	AA	GG	GG	GG	GG	AA	GG	GG	GG	GG	GG	AA	GG	AA	AA	AA	GG	AA	GG	AA	AA	AA	AA	GG	AA	GG
AX-111719079	T/C	1a	389471054	+	Genome	Source	NA	NA	Genome68368	NA	CC	TT	TT	TT	CC	CC	CC	CC	TT	TT	TT	CC	CC	CC	TT	TT	TT	TT	CC	TT	TT	TT	TT	TT	CC	TT	NN	CC	CC	TT	CC	TT	CC	CC	CC	CC	TT	CC	TT
AX-111576218	A/G	1a	390096010	+	Genome	Source	NA	NA	Genome68368	NA	GG	AA	AA	AA	GG	GG	GG	GG	AA	AA	AA	GG	GG	GG	AA	AA	AA	AA	GG	AA	AA	AA	AA	AA	GG	AA	GG	GG	GG	AA	GG	AA	GG	GG	GG	GG	AA	GG	AA
AX-111797559	G/A	1a	390103087	+	Genome	Source	NA	NA	Genome68368	NA	AA	GG	GG	GG	AA	AA	AA	AA	GG	GG	GG	AA	AA	AA	GG	GG	GG	GG	AA	GG	GG	GG	GG	GG	AA	GG	AA	AA	AA	GG	AA	GG	AA	AA	AA	AA	GG	AA	GG
AX-110152611	T/C	1a	390293773	+	Genome	Source	NA	NA	Genome68368	NA	CC	TT	NN	TT	CC	CC	CC	CC	TT	TT	TT	CC	CC	CC	TT	TT	TT	TT	CC	TT	TT	TT	TT	TT	CC	TT	CC	CC	CC	TT	CC	TT	CC	CC	CC	CC	TT	CC	TT
AX-110440532	G/T	1a	390295338	+	Genome	Source	NA	NA	Genome68368	NA	TT	GG	GG	GG	TT	TT	TT	TT	GG	GG	GG	TT	TT	TT	GG	GG	GG	GG	TT	GG	GG	GG	GG	GG	TT	GG	TT	TT	TT	GG	TT	GG	TT	TT	TT	TT	GG	TT	GG
AX-109034686	A/G	1a	390397306	+	Genome	Source	NA	NA	Genome68368	NA	GG	AA	AA	AA	GG	GG	GG	GG	AA	AA	AA	GG	GG	GG	AA	AA	AA	AA	GG	AA	AA	AA	AA	AA	GG	AA	GG	GG	GG	AA	GG	AA	GG	GG	GG	GG	AA	GG	AA
AX-110162618	T/C	1a	390735413	+	Genome	Source	NA	NA	Genome68368	NA	CC	TT	TT	TT	CC	CC	CC	CC	TT	TT	TT	CC	CC	CC	TT	TT	TT	TT	CC	TT	TT	TT	TT	TT	CC	TT	CC	CC	CC	TT	CC	TT	CC	CC	CC	CC	TT	CC	TT
AX-109059764	G/A	1a	390829460	+	Genome	Source	NA	NA	Genome68368	NA	AA	GG	GG	GG	AA	AA	AA	AA	GG	GG	GG	AA	AA	AA	GG	GG	GG	GG	AA	GG	GG	GG	GG	GG	AA	GG	AA	AA	AA	GG	AA	GG	AA	AA	AA	AA	GG	AA	GG
AX-111102336	C/T	1a	390855007	+	Genome	Source	NA	NA	Genome68368	NA	TT	CC	CC	CC	TT	TT	TT	TT	CC	CC	CC	TT	TT	TT	CC	CC	CC	CC	TT	CC	CC	CC	CC	CC	TT	CC	TC	TT	TT	CC	TT	CC	TT	TT	TT	TT	CC	TT	CC
AX-111543489	T/C	1a	391070198	+	Genome	Source	NA	NA	Genome68368	NA	CC	TT	TT	TT	CC	CC	CC	CC	TT	TT	TT	CC	CC	CC	TT	TT	TT	TT	CC	TT	TT	TT	TT	TT	CC	TT	CC	CC	CC	TT	CC	TT	CC	CC	CC	CC	TT	CC	TT
AX-109428393	C/A	1a	391916564	+	Genome	Source	NA	NA	Genome68368	NA	AA	CC	CC	CC	AA	AA	AA	AA	CC	CC	CC	AA	AA	AA	CC	CC	CC	CC	AA	CC	CC	CC	CC	CC	AA	CC	AA	AA	AA	CC	AA	CC	AA	AA	AA	AA	CC	AA	CC
AX-111764882	A/G	1a	391968177	+	Genome	Source	NA	NA	Genome68368	NA	GG	AA	AA	AA	GG	GG	GG	GG	AA	AA	AA	GG	GG	GG	AA	AA	AA	AA	GG	AA	AA	AA	AA	AA	GG	AA	GG	GG	GG	AA	GG	AA	GG	GG	GG	GG	AA	GG	AA
AX-110394399	A/G	1a	393918395	+	Genome	Source	NA	NA	Genome68368	NA	GG	AA	AA	AA	AA	AA	AA	AA	AA	AA	AA	AA	AA	AA	AA	AA	AA	AA	AA	AA	AA	AA	AA	AA	AA	AA	AA	AA	AA	AA	AA	AA	AA	AA	AA	AA	AA	AA	AA
AX-109857522	G/C	1a	413865515	+	Genome	Source	NA	NA	Genome68368	NA	CC	GG	GG	GG	GG	GG	GG	GG	GG	GG	GG	GG	GG	GG	GG	GG	GG	GG	GG	GG	GG	GG	GG	GG	GG	GG	GG	GG	GG	GG	GG	GG	GG	GG	GG	GG	GG	GG	GG
AX-109844152	T/C	1a	430607147	+	Genome	Source	NA	NA	Genome68368	NA	TT	TT	TT	TT	TT	TT	TT	TT	TT	TT	TT	TT	TT	TT	TT	TT	TT	TT	TT	TT	TT	TT	TT	TT	TT	TT	TT	TT	TT	TT	TT	TT	TT	TT	TT	TT	TT	TT	TT
AX-111214633	C/T	1a	433771848	+	Genome	Source	NA	NA	Genome68368	NA	CC	CC	CC	CC	CC	CC	CC	CC	CC	CC	CC	CC	CC	CC	CC	CC	CC	CC	CC	CC	CC	CC	CC	CC	CC	CC	CC	CC	CC	CC	CC	CC	CC	CC	CC	CC	CC	CC	CC
AX-110461649	C/T	1a	438402610	+	Genome	Source	NA	NA	Genome68368	NA	CC	CC	CC	CC	CC	CC	CC	CC	CC	CC	CC	CC	CC	CC	CC	CC	CC	CC	CC	CC	CC	CC	CC	CC	CC	CC	CC	CC	CC	CC	CC	CC	CC	CC	CC	CC	CC	CC	CC
AX-109516778	C/T	1a	440407746	+	Genome	Source	NA	NA	Genome68368	NA	CC	CC	CC	CC	CC	CC	CC	CC	CC	CC	CC	CC	CC	CC	CC	CC	CC	CC	CC	CC	CC	CC	CC	CC	CC	CC	CC	CC	CC	CC	CC	CC	CC	CC	CC	CC	CC	CC	CC
AX-111148437	G/A	1a	442224351	+	Genome	Source	NA	NA	Genome68368	NA	AA	GG	GG	GG	GG	GG	GG	GG	GG	GG	GG	GG	GG	GG	GG	GG	GG	GG	GG	GG	GG	GG	GG	GG	GG	GG	GG	GG	GG	GG	GG	GG	GG	GG	GG	GG	GG	GG	GG
AX-110584782	A/G	1a	445251671	+	Genome	Source	NA	NA	Genome68368	NA	GG	AA	AA	AA	AA	AA	AA	AA	AA	AA	AA	AA	AA	AA	AA	AA	AA	AA	AA	AA	AA	AA	AA	AA	AA	AA	AA	AA	AA	AA	AA	AA	AA	AA	AA	AA	AA	AA	AA
AX-108854582	G/A	1a	450972693	+	Genome	Source	NA	NA	Genome68368	NA	AA	GG	GG	GG	GG	GG	GG	GG	GG	GG	GG	GG	GG	GG	GG	GG	GG	GG	GG	GG	GG	GG	GG	GG	GG	GG	GG	GG	GG	GG	GG	GG	GG	GG	GG	GG	GG	GG	GG
AX-108854618	T/C	1a	454613087	+	Genome	Source	NA	NA	Genome68368	NA	CC	TT	TT	TT	TT	TT	TT	TT	TT	TT	TT	TT	TT	TT	TT	TT	TT	TT	TT	TT	TT	TT	TT	TT	TT	TT	TT	TT	TT	TT	TT	TT	TT	TT	TT	TT	TT	TT	TT
AX-108861730	T/C	1a	458511717	+	Genome	Source	NA	NA	Genome68368	NA	CC	TT	TT	TT	TT	TT	TT	TT	TT	TT	TT	TT	TT	TT	TT	TT	TT	TT	TT	TT	TT	TT	TT	TT	TT	TT	TT	TT	TT	TT	TT	TT	TT	TT	TT	TT	TT	TT	TT
AX-110564663	C/T	1a	463048787	+	Genome	Source	NA	NA	Genome68368	NA	TT	CC	CC	CC	CC	CC	CC	CC	CC	CC	CC	CC	CC	CC	CC	CC	CC	CC	CC	CC	CC	CC	CC	CC	CC	CC	CC	CC	CC	CC	CC	CC	CC	CC	CC	CC	CC	CC	CC
AX-110590303	G/A	1a	463051920	+	Genome	Source	NA	NA	Genome68368	NA	AA	GG	GG	GG	GG	GG	GG	GG	GG	GG	GG	GG	GG	GG	GG	GG	GG	GG	GG	GG	GG	GG	GG	GG	GG	GG	GG	GG	GG	GG	GG	GG	GG	GG	GG	GG	GG	GG	GG
AX-109441480	T/C	1a	463059065	+	Genome	Source	NA	NA	Genome68368	NA	CC	TT	TT	TT	TT	TT	TT	TT	TT	TT	TT	TT	TT	TT	TT	TT	TT	TT	TT	TT	TT	TT	TT	TT	TT	TT	TT	TT	TT	TT	TT	TT	TT	TT	TT	TT	TT	TT	TT
AX-111519205	T/G	1a	463085461	+	Genome	Source	NA	NA	Genome68368	NA	GG	TT	TT	TT	TT	TT	TT	TT	TT	TT	TT	TT	TT	TT	TT	TT	TT	TT	TT	TT	TT	TT	TT	TT	TT	TT	TT	TT	TT	TT	TT	TT	TT	TT	TT	TT	TT	TT	TT
AX-109325188	C/G	1a	463408770	+	Genome	Source	NA	NA	Genome68368	NA	GG	CC	CC	CC	CC	CC	CC	CC	CC	CC	CC	CC	CC	CC	CC	CC	CC	CC	CC	CC	CC	CC	CC	CC	CC	CC	CC	CC	CC	CC	CC	CC	CC	CC	CC	CC	CC	CC	CC
AX-110415636	G/A	1a	463414332	+	Genome	Source	NA	NA	Genome68368	NA	AA	GG	GG	GG	GG	GG	GG	GG	GG	GG	GG	GG	GG	GG	GG	GG	GG	GG	GG	GG	GG	GG	GG	GG	GG	GG	GG	GG	GG	GG	GG	GG	GG	GG	GG	GG	GG	GG	GG
AX-111041524	G/C	1a	463414588	+	Genome	Source	NA	NA	Genome68368	NA	CC	GG	GG	GG	GG	GG	GG	GG	GG	GG	GG	GG	GG	GG	GG	GG	GG	GG	GG	GG	GG	GG	GG	GG	GG	GG	GG	GG	GG	GG	GG	GG	GG	GG	GG	GG	GG	GG	GG
AX-110554067	T/C	1a	463422684	+	Genome	Source	NA	NA	Genome68368	NA	CC	TT	TT	TT	TT	TT	TT	TT	TT	TT	TT	TT	TT	TT	TT	TT	TT	TT	TT	TT	TT	TT	TT	TT	TT	TT	TT	TT	TT	TT	TT	TT	TT	TT	TT	TT	TT	TT	TT
AX-109983898	A/C	1a	463449358	+	Genome	Source	NA	NA	Genome68368	NA	CC	AA	AA	AA	AA	AA	AA	AA	AA	AA	AA	AA	AA	AA	AA	AA	AA	AA	AA	AA	AA	AA	AA	AA	AA	AA	AC	AA	AA	AA	AA	AA	AA	AA	AA	AA	AA	AA	AA
AX-110990710	G/T	1a	463514733	+	Genome	Source	NA	NA	Genome68368	NA	TT	GG	GG	GG	GG	GG	GG	GG	GG	GG	GG	GG	GG	GG	GG	GG	GG	GG	GG	GG	GG	GG	GG	GG	GG	GG	GG	GG	GG	GG	GG	GG	GG	GG	GG	GG	GG	GG	GG
AX-111044113	G/C	1a	463515595	+	Genome	Source	NA	NA	Genome68368	NA	CC	GG	GG	GG	GG	GG	GG	GG	GG	GG	GG	GG	GG	GG	GG	GG	GG	GG	GG	GG	GG	GG	GG	GG	GG	GG	GG	GG	GG	GG	GG	GG	GG	GG	GG	GG	GG	GG	GG
AX-108785162	A/G	1a	463558603	+	Genome	Source	NA	NA	Genome68368	NA	GG	AA	AA	AA	AA	AA	AA	AA	AA	AA	AA	AA	AA	AA	AA	AA	AA	AA	AA	AA	AA	AA	AA	AA	AA	AA	AA	AA	AA	AA	AA	AA	AA	AA	AA	AA	AA	AA	AA
AX-94550326	G/A	1a	463711248	+	Genome	Source	NA	NA	Genome68368	NA	AA	GG	GG	GG	GG	GG	GG	GG	GG	GG	GG	GG	GG	GG	GG	GG	GG	GG	GG	GG	GG	GG	GG	GG	GG	GG	GG	GG	GG	GG	GG	GG	GG	GG	GG	GG	GG	GG	GG
AX-108944673	C/G	1a	463712066	+	Genome	Source	NA	NA	Genome68368	NA	GG	CC	CC	CC	CC	CC	CC	CC	CC	CC	CC	CC	CC	CC	CC	CC	CC	CC	CC	CC	CC	CC	CC	CC	CC	CC	CC	CC	CC	CC	CC	CC	CC	CC	CC	CC	CC	CC	CC
AX-110372008	T/C	1a	463842702	+	Genome	Source	NA	NA	Genome68368	NA	CC	TT	TT	TT	TT	TT	TT	TT	TT	TT	TT	TT	TT	TT	TT	TT	TT	TT	TT	TT	TT	TT	TT	TT	TT	TT	TT	TT	TT	TT	TT	TT	TT	TT	TT	TT	TT	TT	TT
AX-86173157	T/C	1a	463844882	+	Genome	Source	NA	NA	Genome68368	NA	CC	TT	TT	TT	TT	TT	TT	TT	TT	TT	TT	TT	TT	TT	TT	TT	TT	TT	TT	TT	TT	TT	TT	TT	TT	TT	TT	TT	TT	TT	TT	TT	TT	TT	TT	TT	TT	TT	TT
AX-108833338	T/C	1a	464384534	+	Genome	Source	NA	NA	Genome68368	NA	CC	TT	TT	TT	TT	TT	TT	TT	TT	TT	TT	TT	TT	TT	TT	TT	TT	TT	TT	TT	TT	TT	TT	TT	TT	TT	TT	TT	TT	TT	TT	TT	TT	TT	TT	TT	TT	TT	TT
AX-109012042	A/G	1a	464384967	+	Genome	Source	NA	NA	Genome68368	NA	GG	AA	AA	AA	AA	AA	AA	AA	AA	AA	AA	AA	AA	AA	AA	AA	AA	AA	AA	AA	AA	AA	AA	AA	AA	AA	AA	AA	AA	AA	AA	AA	AA	AA	AA	AA	AA	AA	AA
AX-111536363	C/T	1a	464387698	+	Genome	Source	NA	NA	Genome68368	NA	TT	CC	CC	CC	CC	CC	CC	CC	CC	CC	CC	CC	CC	CC	CC	CC	CC	CC	CC	CC	CC	CC	CC	CC	CC	CC	CC	CC	CC	CC	CC	CC	CC	CC	CC	CC	CC	CC	CC
AX-94600055	C/T	1a	464388447	+	Genome	Source	NA	NA	Genome68368	NA	TT	CC	CC	CC	CC	CC	CC	CC	CC	CC	CC	CC	CC	CC	CC	CC	CC	CC	CC	CC	CC	CC	CC	CC	CC	CC	CC	CC	CC	CC	CC	CC	CC	CC	CC	CC	CC	CC	CC
AX-110550050	A/G	1a	464388644	+	Genome	Source	NA	NA	Genome68368	NA	GG	AA	AA	AA	AA	AA	AA	AA	AA	AA	AA	AA	AA	AA	AA	AA	AA	AA	AA	AA	AA	AA	AA	AA	AA	AA	AA	AA	AA	AA	AA	AA	AA	AA	AA	AA	AA	AA	AA
AX-111509878	G/A	1a	464389065	+	Genome	Source	NA	NA	Genome68368	NA	AA	GG	GG	GG	GG	GG	GG	GG	GG	GG	GG	GG	GG	GG	GG	GG	GG	GG	GG	GG	GG	GG	GG	GG	GG	GG	GG	GG	GG	GG	GG	GG	GG	GG	GG	GG	GG	GG	GG
AX-111541619	G/A	1a	464396549	+	Genome	Source	NA	NA	Genome68368	NA	AA	GG	GG	GG	GG	GG	GG	GG	GG	GG	GG	GG	GG	GG	GG	GG	GG	GG	GG	GG	GG	GG	GG	GG	GG	GG	GG	GG	GG	GG	GG	GG	GG	GG	GG	GG	GG	GG	GG
AX-95631912	G/A	1a	464405225	+	Genome	Source	NA	NA	Genome68368	NA	AA	GG	GG	GG	GG	GG	GG	GG	GG	GG	GG	GG	GG	GG	GG	GG	GG	GG	GG	GG	GG	GG	GG	GG	GG	GG	GG	GG	GG	GG	GG	GG	GG	GG	GG	GG	GG	GG	GG
AX-110943454	T/C	1a	464406584	+	Genome	Source	NA	NA	Genome68368	NA	CC	TT	TT	TT	TT	TT	TT	TT	TT	TT	TT	TT	TT	TT	TT	TT	TT	TT	TT	TT	TT	TT	TT	TT	TT	TT	TT	TT	TT	TT	TT	TT	TT	TT	TT	TT	TT	TT	TT
AX-111466991	C/G	1a	464436521	+	Genome	Source	NA	NA	Genome68368	NA	GG	CC	CC	CC	CC	CC	CC	CC	CC	CC	CC	CC	CC	CC	CC	CC	CC	CC	CC	CC	CC	CC	CC	CC	CC	CC	CC	CC	CC	CC	CC	CC	CC	CC	CC	CC	CC	CC	CC
AX-109930799	A/G	1a	464491597	+	Genome	Source	NA	NA	Genome68368	NA	GG	AA	AA	AA	AA	AA	AA	AA	AA	AA	AA	AA	AA	AA	AA	AA	AA	AA	AA	AA	AA	AA	AA	AA	AA	AA	AA	AA	AA	AA	AA	AA	AA	AA	AA	AA	AA	AA	AA
AX-110904630	A/G	1a	464492321	+	Genome	Source	NA	NA	Genome68368	NA	GG	AA	AA	AA	AA	AA	AA	AA	AA	AA	AA	AA	AA	AA	AA	AA	AA	AA	AA	AA	AA	AA	AA	AA	AA	AA	AA	AA	AA	AA	AA	AA	AA	AA	AA	AA	AA	AA	AA
AX-111054811	G/A	1a	464504700	+	Genome	Source	NA	NA	Genome68368	NA	AA	GG	GG	GG	GG	GG	GG	GG	GG	GG	GG	GG	GG	GG	GG	GG	GG	GG	GG	GG	GG	GG	GG	GG	GG	GG	GG	GG	GG	GG	GG	GG	GG	GG	GG	GG	GG	GG	GG
AX-109515343	C/T	1a	464505199	+	Genome	Source	NA	NA	Genome68368	NA	TT	CC	CC	CC	CC	CC	CC	CC	CC	CC	CC	CC	CC	CC	CC	CC	CC	CC	CC	CC	CC	CC	CC	CC	CC	CC	CC	CC	CC	CC	CC	CC	CC	CC	CC	CC	CC	CC	CC
AX-110494375	G/A	1a	464702173	+	Genome	Source	NA	NA	Genome68368	NA	AA	GG	GG	GG	GG	GG	GG	GG	GG	GG	GG	GG	GG	GG	GG	GG	GG	GG	GG	GG	GG	GG	GG	GG	GG	GG	GG	GG	GG	GG	GG	GG	GG	GG	GG	GG	GG	GG	GG
AX-94396887	C/G	1a	464726578	+	Genome	Source	NA	NA	Genome68368	NA	GG	CC	CC	CC	CC	CC	CC	CC	CC	CC	CC	CC	CC	CC	CC	CC	CC	CC	CC	CC	CC	CC	CC	CC	CC	CC	CC	CC	CC	CC	CC	CC	CC	CC	CC	CC	CC	CC	CC
AX-109951824	G/A	1a	464789551	+	Genome	Source	NA	NA	Genome68368	NA	AA	GG	GG	GG	GG	GG	GG	GG	GG	GG	GG	GG	GG	GG	GG	GG	GG	GG	GG	GG	GG	GG	GG	GG	GG	GG	GG	GG	GG	GG	GG	GG	GG	GG	GG	GG	GG	GG	GG
AX-108829757	C/T	1a	464805597	+	Genome	Source	NA	NA	Genome68368	NA	TT	CC	CC	CC	CC	CC	CC	CC	CC	CC	CC	CC	CC	CC	CC	CC	CC	CC	CC	CC	CC	CC	CC	CC	CC	CC	CC	CC	CC	CC	CC	CC	CC	CC	CC	CC	CC	CC	CC
AX-109414233	G/C	1a	464842089	+	Genome	Source	NA	NA	Genome68368	NA	CG	GG	GG	GG	GG	GG	GG	GG	GG	GG	GG	GG	GG	GG	GG	GG	GG	GG	GG	GG	GG	GG	GG	GG	GG	GG	GG	GG	GG	GG	GG	GG	GG	GG	GG	GG	GG	GG	GG
AX-109848214	C/T	1a	464842848	+	Genome	Source	NA	NA	Genome68368	NA	TC	CC	CC	CC	CC	CC	CC	CC	CC	CC	CC	CC	CC	CC	CC	CC	CC	CC	CC	CC	CC	CC	CC	CC	CC	CC	CC	CC	CC	CC	CC	CC	CC	CC	CC	CC	CC	CC	CC
AX-110193414	T/G	1a	464951879	+	Genome	Source	NA	NA	Genome68368	NA	GG	TT	TT	TT	TT	TT	TT	TT	TT	TT	TT	TT	TT	TT	TT	TT	TT	TT	TT	TT	TT	TT	TT	TT	TT	TT	TT	TT	TT	TT	TT	TT	TT	TT	TT	TT	TT	TT	TT
AX-109304703	T/C	1a	465057516	+	Genome	Source	NA	NA	Genome68368	NA	TT	TT	TT	TT	TT	TT	TT	TT	TT	TT	TT	TT	TT	TT	TT	TT	TT	TT	TT	TT	TT	TT	TT	TT	TT	TT	TT	TT	TT	TT	TT	TT	TT	TT	TT	TT	TT	TT	TT
AX-111670153	G/A	1a	465065661	+	Genome	Source	NA	NA	Genome68368	NA	GG	GG	GG	GG	GG	GG	GG	GG	GG	GG	GG	GG	GG	GG	GG	GG	GG	GG	GG	GG	GG	GG	GG	GG	GG	GG	GG	GG	GG	GG	GG	GG	GG	GG	GG	GG	GG	GG	GG
AX-110482900	C/G	1a	465066145	+	Genome	Source	NA	NA	Genome68368	NA	CC	CC	CC	CC	CC	CC	CC	CC	CC	CC	CC	CC	CC	CC	CC	CC	CC	CC	CC	CC	CC	CC	CC	CC	CC	CC	CC	CC	CC	CC	CC	CC	CC	CC	CC	CC	CC	CC	CC
AX-111201235	A/G	1a	465066660	+	Genome	Source	NA	NA	Genome68368	NA	AA	AA	AA	AA	AA	AA	AA	AA	AA	AA	AA	AA	AA	AA	AA	AA	AA	AA	AA	AA	AA	AA	AA	AA	AA	AA	AA	AA	AA	AA	AA	AA	AA	AA	AA	AA	AA	AA	AA
AX-111605732	C/T	1a	465084182	+	Genome	Source	NA	NA	Genome68368	NA	CC	CC	CC	CC	CC	CC	CC	CC	CC	CC	CC	CC	CC	CC	CC	CC	CC	CC	CC	CC	CC	CC	CC	CC	CC	CC	CC	CC	CC	CC	CC	CC	CC	CC	CC	CC	CC	CC	CC
AX-109649904	A/T	1a	469372985	+	Genome	Source	NA	NA	Genome68368	NA	TT	AA	AA	AA	AA	AA	AA	AA	AA	AA	AA	AA	AA	AA	AA	AA	AA	AA	AA	AA	AA	AA	AA	AA	AA	AA	AA	AA	AA	AA	AA	AA	AA	AA	AA	AA	AA	AA	AA
AX-110567101	A/G	1a	471074547	+	Genome	Source	NA	NA	Genome68368	NA	GG	AA	AA	AA	AA	AA	AA	AA	AA	AA	AA	AA	AA	AA	AA	AA	AA	AA	AA	AA	AA	AA	AA	AA	AA	AA	AA	AA	AA	AA	AA	AA	AA	AA	AA	AA	AA	AA	AA
AX-110914815	C/A	1a	471100785	+	Genome	Source	NA	NA	Genome68368	NA	AA	CC	CC	CC	CC	CC	CC	CC	CC	CC	CC	CC	CC	CC	CC	CC	CC	CC	CC	CC	CC	CC	CC	CC	CC	CC	CC	CC	CC	CC	CC	CC	CC	CC	CC	CC	CC	CC	CC
AX-110976702	A/G	1a	471103187	+	Genome	Source	NA	NA	Genome68368	NA	GG	AA	AA	AA	AA	AA	AA	AA	AA	AA	AA	AA	AA	AA	AA	AA	AA	AA	AA	AA	AA	AA	AA	AA	AA	AA	AA	AA	AA	AA	AA	AA	AA	AA	AA	AA	AA	AA	AA
AX-89775778	C/T	1a	471294809	+	Genome	Source	NA	NA	Genome68368	NA	TT	CC	CC	CC	CC	CC	CC	CC	CC	CC	CC	CC	CC	CC	CC	CC	CC	CC	CC	CC	CC	CC	CC	CC	CC	CC	CC	CC	CC	CC	CC	CC	CC	CC	CC	CC	CC	CC	CC
AX-111205645	T/G	1a	471296232	+	Genome	Source	NA	NA	Genome68368	NA	GG	TT	TT	TT	TT	TT	TT	TT	TT	TT	TT	TT	TT	TT	TT	TT	TT	TT	TT	TT	TT	TT	TT	TT	TT	TT	TT	TT	TT	TT	TT	TT	TT	TT	TT	TT	TT	TT	TT
AX-108996493	G/T	1a	471296367	+	Genome	Source	NA	NA	Genome68368	NA	TT	GG	GG	GG	GG	GG	GG	GG	GG	GG	GG	GG	GG	GG	GG	GG	GG	GG	GG	GG	GG	GG	GG	GG	GG	GG	GG	GG	GG	GG	GG	GG	GG	GG	GG	GG	GG	GG	GG
AX-110693857	G/A	1a	471297307	+	Genome	Source	NA	NA	Genome68368	NA	AA	GG	GG	GG	GG	GG	GG	GG	GG	GG	GG	GG	GG	GG	GG	GG	GG	GG	GG	GG	GG	GG	GG	GG	GG	GG	GG	GG	GG	GG	GG	GG	GG	GG	GG	GG	GG	GG	GG
AX-111109235	T/G	1a	471303806	+	Genome	Source	NA	NA	Genome68368	NA	TG	TT	TT	TT	TT	TT	TT	TT	TT	TT	TT	TT	TT	TT	TT	TT	TT	TT	TT	TT	TT	TT	TT	TT	TT	TT	TT	TT	TT	TT	TT	TT	TT	TT	TT	TT	TT	TT	TT
AX-110385747	T/C	1a	471303839	+	Genome	Source	NA	NA	Genome68368	NA	CC	TT	TT	TT	TT	TT	TT	TT	TT	TT	TT	TT	TT	TT	TT	TT	TT	TT	TT	TT	TT	TT	TT	TT	TT	TT	TT	TT	TT	TT	TT	TT	TT	TT	TT	TT	TT	TT	TT
AX-110374560	T/C	1a	471305233	+	Genome	Source	NA	NA	Genome68368	NA	CC	TT	TT	TT	TT	TT	TT	TT	TT	TT	TT	TT	TT	TT	TT	TT	TT	TT	TT	TT	TT	TT	TT	TT	TT	TT	TT	TT	TT	TT	TT	TT	TT	TT	TT	TT	TT	TT	TT
AX-110674631	A/G	1a	471318571	+	Genome	Source	NA	NA	Genome68368	NA	GG	AA	AA	AA	AA	AA	AA	AA	AA	AA	AA	AA	AA	AA	AA	AA	AA	AA	AA	AA	AA	AA	AA	AA	AA	AA	AA	AA	AA	AA	AA	AA	AA	AA	AA	AA	AA	AA	AA
AX-111143268	G/A	1a	471359232	+	Genome	Source	NA	NA	Genome68368	NA	AA	GG	GG	GG	GG	GG	GG	GG	GG	GG	GG	GG	GG	GG	GG	GG	GG	GG	GG	GG	GG	GG	GG	GG	GG	GG	GG	GG	GG	GG	GG	GG	GG	GG	GG	GG	GG	GG	GG
AX-108727253	G/T	1a	471464315	+	Genome	Source	NA	NA	Genome68368	NA	TT	GG	GG	GG	GG	GG	GG	GG	GG	GG	GG	GG	GG	GG	GG	GG	GG	GG	GG	GG	GG	GG	GG	GG	GG	GG	GG	GG	GG	GG	GG	GG	GG	GG	GG	GG	GG	GG	GG
AX-110706865	A/G	1a	471584238	+	Genome	Source	NA	NA	Genome68368	NA	GG	AA	AA	AA	AA	AA	AA	AA	AA	AA	AA	AA	AA	AA	AA	AA	AA	AA	AA	AA	AA	AA	AA	AA	AA	AA	AA	AA	AA	AA	AA	AA	AA	AA	AA	AA	AA	AA	AA
AX-111176214	G/A	1a	471735531	+	Genome	Source	NA	NA	Genome68368	NA	AA	GG	GG	GG	GG	GG	GG	GG	GG	GG	GG	GG	GG	GG	GG	GG	GG	GG	GG	GG	GG	GG	GG	GG	GG	GG	GG	GG	GG	GG	GG	GG	GG	GG	GG	GG	GG	GG	GG
AX-111517340	C/A	1a	471747539	+	Genome	Source	NA	NA	Genome68368	NA	AA	CC	CC	CC	CC	CC	CC	CC	CC	CC	CC	CC	CC	CC	CC	CC	CC	CC	CC	CC	CC	CC	CC	CC	CC	CC	CC	CC	CC	CC	CC	CC	CC	CC	CC	CC	CC	CC	CC
AX-111638325	G/A	1a	472045613	+	Genome	Source	NA	NA	Genome68368	NA	AA	GG	GG	GG	GG	GG	GG	GG	GG	GG	GG	GG	GG	GG	GG	GG	GG	GG	GG	GG	GG	GG	GG	GG	GG	GG	GG	GG	GG	GG	GG	GG	GG	GG	GG	GG	GG	GG	GG
AX-109366649	C/T	1a	472135366	+	Genome	Source	NA	NA	Genome68368	NA	TT	CC	CC	CC	CC	CC	CC	CC	CC	CC	CC	CC	CC	CC	CC	CC	CC	CC	CC	CC	CC	CC	CC	CC	CC	CC	CC	CC	CC	CC	CC	CC	CC	CC	CC	CC	CC	CC	CC
AX-111222852	C/G	1a	472139654	+	Genome	Source	NA	NA	Genome68368	NA	GG	CC	CC	CC	CC	CC	CC	CC	CC	CC	CC	CC	CC	CC	CC	CC	CC	CC	CC	CC	CC	CC	CC	CC	CC	CC	CC	CC	CC	CC	CC	CC	CC	CC	CC	CC	CC	CC	CC
AX-111668028	C/T	1a	472175485	+	Genome	Source	NA	NA	Genome68368	NA	TT	CC	CC	CC	CC	CC	CC	CC	CC	CC	CC	CC	CC	CC	CC	CC	CC	CC	CC	CC	CC	CC	CC	CC	CC	CC	CC	CC	CC	CC	CC	CC	CC	CC	CC	CC	CC	CC	CC
AX-111218024	G/A	1a	472177128	+	Genome	Source	NA	NA	Genome68368	NA	AA	GG	GG	GG	GG	GG	GG	GG	GG	GG	GG	GG	GG	GG	GG	GG	GG	GG	GG	GG	GG	GG	GG	GG	GG	GG	GG	GG	GG	GG	GG	GG	GG	GG	GG	GG	GG	GG	GG
AX-110007674	A/G	1a	472269189	+	Genome	Source	NA	NA	Genome68368	NA	GG	AA	AA	AA	AA	AA	AA	AA	AA	AA	AA	AA	AA	AA	AA	AA	AA	AA	AA	AA	AA	AA	AA	AA	AA	AA	AA	AA	AA	AA	AA	AA	AA	AA	AA	AA	AA	AA	AA
AX-110396362	C/T	1a	472605569	+	Genome	Source	NA	NA	Genome68368	NA	TT	CC	CC	CC	CC	CC	CC	CC	CC	CC	CC	CC	CC	CC	CC	CC	CC	CC	CC	CC	CC	CC	CC	CC	CC	CC	NN	CC	CC	CC	CC	CC	CC	CC	CC	CC	CC	CC	CC
AX-110004110	T/C	1a	472606661	+	Genome	Source	NA	NA	Genome68368	NA	CC	TT	TT	TT	TT	TT	TT	TT	TT	TT	TT	TT	TT	TT	TT	TT	TT	TT	TT	TT	TT	TT	TT	TT	TT	TT	TT	TT	TT	TT	TT	TT	TT	TT	TT	TT	TT	TT	TT
AX-109541611	G/A	1a	472626368	+	Genome	Source	NA	NA	Genome68368	NA	AA	GG	GG	GG	GG	GG	GG	GG	GG	GG	GG	GG	GG	GG	GG	GG	GG	GG	GG	GG	GG	GG	GG	GG	GG	GG	GG	GG	GG	GG	GG	GG	GG	GG	GG	GG	GG	GG	GG
AX-109331497	G/T	1a	472630206	+	Genome	Source	NA	NA	Genome68368	NA	TT	GG	GG	GG	GG	GG	GG	GG	GG	GG	GG	GG	GG	GG	GG	GG	GG	GG	GG	GG	GG	GG	GG	GG	GG	GG	GG	GG	GG	GG	GG	GG	GG	GG	GG	GG	GG	GG	GG
AX-111031291	A/G	1a	473005710	+	Genome	Source	NA	NA	Genome68368	NA	GG	AA	AA	AA	AA	AA	AA	AA	AA	AA	AA	AA	AA	AA	AA	AA	AA	AA	AA	AA	AA	AA	AA	AA	AA	AA	AA	AA	AA	AA	AA	AA	AA	AA	AA	AA	AA	AA	AA
AX-111627290	T/C	1a	473006966	+	Genome	Source	NA	NA	Genome68368	NA	CC	TT	TT	TT	TT	TT	TT	TT	TT	TT	TT	TT	TT	TT	TT	TT	TT	TT	TT	TT	TT	TT	TT	TT	TT	TT	TT	TT	TT	TT	TT	TT	TT	TT	TT	TT	TT	TT	TT
AX-110435960	G/A	1a	473007763	+	Genome	Source	NA	NA	Genome68368	NA	AA	GG	GG	GG	GG	GG	GG	GG	GG	GG	GG	GG	GG	GG	GG	GG	GG	GG	GG	GG	GG	GG	GG	GG	GG	GG	GG	GG	GG	GG	GG	GG	GG	GG	GG	GG	GG	GG	GG
AX-109935250	G/C	1a	473094511	+	Genome	Source	NA	NA	Genome68368	NA	CC	GG	GG	GG	GG	GG	GG	GG	GG	GG	GG	GG	GG	GG	GG	GG	GG	GG	GG	GG	GG	GG	GG	GG	GG	GG	GG	GG	GG	GG	GG	GG	GG	GG	GG	GG	GG	GG	GG
AX-110073342	A/C	1a	473222584	+	Genome	Source	NA	NA	Genome68368	NA	CC	AA	AA	AA	AA	AA	AA	AA	AA	AA	AA	AA	AA	AA	AA	AA	AA	AA	AA	AA	AA	AA	AA	AA	AA	AA	AA	AA	AA	AA	AA	AA	AA	AA	AA	AA	AA	AA	AA
AX-109399536	T/G	1a	473225110	+	Genome	Source	NA	NA	Genome68368	NA	GG	TT	TT	TT	TT	TT	TT	TT	TT	TT	TT	TT	TT	TT	TT	TT	TT	TT	TT	TT	TT	TT	TT	TT	TT	TT	TT	TT	TT	TT	TT	TT	TT	TT	TT	TT	TT	TT	TT
AX-109068867	A/G	1a	473237170	+	Genome	Source	NA	NA	Genome68368	NA	GG	AA	AA	AA	AA	AA	AA	AA	AA	AA	AA	AA	AA	AA	AA	AA	AA	AA	AA	AA	AA	AA	AA	AA	AA	AA	AA	AA	AA	AA	AA	AA	AA	AA	AA	AA	AA	AA	AA
AX-108900693	G/A	1a	473237564	+	Genome	Source	NA	NA	Genome68368	NA	AA	GG	GG	GG	GG	GG	GG	GG	GG	GG	GG	GG	GG	GG	GG	GG	GG	GG	GG	GG	GG	GG	GG	GG	GG	GG	GG	GG	GG	GG	GG	GG	GG	GG	GG	GG	GG	GG	GG
AX-111049992	C/T	1a	473237662	+	Genome	Source	NA	NA	Genome68368	NA	TT	CC	CC	CC	CC	CC	CC	CC	CC	CC	CC	CC	CC	CC	CC	CC	CC	CC	CC	CC	CC	CC	CC	CC	CC	CC	CC	CC	CC	CC	CC	CC	CC	CC	CC	CC	CC	CC	CC
AX-108785740	T/C	1a	473319253	+	Genome	Source	NA	NA	Genome68368	NA	CC	TT	TT	TT	TT	TT	TT	TT	TT	TT	TT	TT	TT	TT	TT	TT	TT	TT	TT	TT	TT	TT	TT	TT	TT	TT	TT	TT	TT	TT	TT	TT	TT	TT	TT	TT	TT	TT	TT
AX-110905625	G/A	1a	473391968	+	Genome	Source	NA	NA	Genome68368	NA	AA	GG	GG	GG	GG	GG	GG	GG	GG	GG	GG	GG	GG	GG	GG	GG	GG	GG	GG	GG	GG	GG	GG	GG	GG	GG	GG	GG	GG	GG	GG	GG	GG	GG	GG	GG	GG	GG	GG
AX-111555259	T/C	1a	473451865	+	Genome	Source	NA	NA	Genome68368	NA	CC	TT	TT	TT	TT	TT	TT	TT	TT	TT	TT	TT	TT	TT	TT	TT	TT	TT	TT	TT	TT	TT	TT	TT	TT	TT	TT	TT	TT	TT	TT	TT	TT	TT	TT	TT	TT	TT	TT
AX-111478222	G/A	1a	473477848	+	Genome	Source	NA	NA	Genome68368	NA	AA	GG	GG	GG	GG	GG	GG	GG	GG	GG	GG	GG	GG	GG	GG	GG	GG	GG	GG	GG	GG	GG	GG	GG	GG	GG	GG	GG	GG	GG	GG	GG	GG	GG	GG	GG	GG	GG	GG
AX-111470849	G/T	1a	473501465	+	Genome	Source	NA	NA	Genome68368	NA	TT	GG	GG	GG	GG	GG	GG	GG	GG	GG	GG	GG	GG	GG	GG	GG	GG	GG	GG	GG	GG	GG	GG	GG	GG	GG	GG	GG	GG	GG	GG	GG	GG	GG	GG	GG	GG	GG	GG
AX-110444758	A/C	1a	473501500	+	Genome	Source	NA	NA	Genome68368	NA	CC	AA	AA	AA	AA	AA	AA	AA	AA	AA	AA	AA	AA	AA	AA	AA	AA	AA	AA	AA	AA	AA	AA	AA	AA	AA	AA	AA	AA	AA	AA	AA	AA	AA	AA	AA	AA	AA	AA
AX-109317186	G/A	1a	473504479	+	Genome	Source	NA	NA	Genome68368	NA	AA	GG	GG	GG	GG	GG	GG	GG	GG	GG	GG	GG	GG	GG	GG	GG	GG	GG	GG	GG	GG	GG	GG	GG	GG	GG	NN	GG	GG	GG	GG	GG	GG	GG	GG	GG	GG	GG	GG
AX-110006682	G/C	1a	473506571	+	Genome	Source	NA	NA	Genome68368	NA	CC	GG	GG	GG	GG	GG	GG	GG	GG	GG	GG	GG	GG	GG	GG	GG	GG	GG	GG	GG	GG	GG	GG	GG	GG	GG	GG	GG	GG	GG	GG	GG	GG	GG	GG	GG	GG	GG	GG
AX-109975434	C/T	1a	473507030	+	Genome	Source	NA	NA	Genome68368	NA	TT	CC	CC	CC	CC	CC	CC	CC	CC	CC	CC	CC	CC	CC	CC	CC	CC	CC	CC	CC	CC	CC	CC	CC	CC	CC	CC	CC	CC	CC	CC	CC	CC	CC	CC	CC	CC	CC	CC
AX-109328526	C/T	1a	473554651	+	Genome	Source	NA	NA	Genome68368	NA	TT	CC	CC	CC	CC	CC	CC	CC	CC	CC	CC	CC	CC	CC	CC	CC	CC	CC	CC	CC	CC	CC	CC	CC	CC	CC	CC	CC	CC	CC	CC	CC	CC	CC	CC	CC	CC	CC	CC
AX-110933669	G/A	1a	473559335	+	Genome	Source	NA	NA	Genome68368	NA	AA	GG	GG	GG	GG	GG	GG	GG	GG	GG	GG	GG	GG	GG	GG	GG	GG	GG	GG	GG	GG	GG	GG	GG	GG	GG	GG	GG	GG	GG	GG	GG	GG	GG	GG	GG	GG	GG	GG
AX-110462859	A/G	1a	473775776	+	Genome	Source	NA	NA	Genome68368	NA	GG	AA	AA	AA	AA	AA	AA	AA	AA	AA	AA	AA	AA	AA	AA	AA	AA	AA	AA	AA	AA	AA	AA	AA	AA	AA	AA	AA	AA	AA	AA	AA	AA	AA	AA	AA	AA	AA	AA
AX-94665770	A/G	1a	473784152	+	Genome	Source	NA	NA	Genome68368	NA	GG	AA	AA	AA	AA	AA	AA	AA	AA	AA	AA	AA	AA	AA	AA	AA	AA	AA	AA	AA	AA	AA	AA	AA	AA	AA	AA	AA	AA	AA	AA	AA	AA	AA	AA	AA	AA	AA	AA
AX-111544118	T/C	1a	473784471	+	Genome	Source	NA	NA	Genome68368	NA	CC	TT	TT	TT	TT	TT	TT	TT	TT	TT	TT	TT	TT	TT	TT	TT	TT	TT	TT	TT	TT	TT	TT	TT	TT	TT	TC	TT	TT	TT	TT	TT	TT	TT	TT	TT	TT	TT	TT
AX-111179934	A/G	1a	473788747	+	Genome	Source	NA	NA	Genome68368	NA	GG	AA	AA	AA	AA	AA	AA	AA	AA	AA	AA	AA	AA	AA	AA	AA	AA	AA	AA	AA	AA	AA	AA	AA	AA	AA	NN	AA	AA	AA	AA	AA	AA	AA	AA	AA	AA	AA	AA
AX-110115567	A/G	1a	473788781	+	Genome	Source	NA	NA	Genome68368	NA	GG	AA	AA	AA	AA	AA	AA	AA	AA	AA	AA	AA	AA	AA	AA	AA	AA	AA	AA	AA	AA	AA	AA	AA	AA	AA	AA	AA	AA	AA	AA	AA	AA	AA	AA	AA	AA	AA	AA
AX-89672347	A/G	1a	473792479	+	Genome	Source	NA	NA	Genome68368	NA	GG	AA	AA	AA	AA	AA	AA	AA	AA	AA	AA	AA	AA	AA	AA	AA	AA	AA	AA	AA	AA	AA	AA	AA	AA	AA	AA	AA	AA	AA	AA	AA	AA	AA	AA	AA	AA	AA	AA
AX-108988156	C/A	1a	473792524	+	Genome	Source	NA	NA	Genome68368	NA	AA	CC	CC	CC	CC	CC	CC	CC	CC	CC	CC	CC	CC	CC	CC	CC	CC	CC	CC	CC	CC	CC	CC	CC	CC	CC	CC	CC	CC	CC	CC	CC	CC	CC	CC	CC	CC	CC	CC
AX-108918580	T/C	1a	473812347	+	Genome	Source	NA	NA	Genome68368	NA	CC	TT	TT	TT	TT	TT	TT	TT	TT	TT	TT	TT	TT	TT	TT	TT	TT	TT	TT	TT	TT	TT	TT	TT	TT	TT	TT	TT	TT	TT	TT	TT	TT	TT	TT	TT	TT	TT	TT
AX-111572653	C/T	1a	473817923	+	Genome	Source	NA	NA	Genome68368	NA	TT	CC	CC	CC	CC	CC	CC	CC	CC	CC	CC	CC	CC	CC	CC	CC	CC	CC	CC	CC	CC	CC	CC	CC	CC	CC	CC	CC	CC	CC	CC	CC	CC	CC	CC	CC	CC	CC	CC
AX-111685069	A/G	1a	473830801	+	Genome	Source	NA	NA	Genome68368	NA	GG	AA	AA	AA	AA	AA	AA	AA	AA	AA	AA	AA	AA	AA	AA	AA	AA	AA	AA	AA	AA	AA	AA	AA	AA	AA	AA	AA	AA	AA	AA	AA	AA	AA	AA	AA	AA	AA	AA
AX-110008951	G/A	1a	473878793	+	Genome	Source	NA	NA	Genome68368	NA	AG	GG	GG	GG	GG	GG	GG	GG	GG	GG	GG	GG	GG	GG	GG	GG	GG	GG	GG	GG	GG	GG	GG	GG	GG	GG	GG	GG	GG	GG	GG	GG	GG	GG	GG	GG	GG	GG	GG
AX-109877300	G/A	1a	473883300	+	Genome	Source	NA	NA	Genome68368	NA	AA	GG	GG	GG	GG	GG	GG	AG	GG	GG	GG	GG	GG	GG	GG	GG	GG	GG	GG	GG	GG	GG	GG	GG	GG	GG	GG	GG	GG	GG	GG	GG	GG	GG	GG	GG	GG	GG	GG
AX-108972139	C/T	1a	473884658	+	Genome	Source	NA	NA	Genome68368	NA	TT	CC	CC	CC	CC	CC	CC	CC	CC	CC	CC	CC	CC	CC	CC	CC	CC	CC	CC	CC	CC	CC	CC	CC	CC	CC	CC	CC	CC	CC	CC	CC	CC	CC	CC	CC	CC	CC	CC
AX-111498322	T/C	1a	473885049	+	Genome	Source	NA	NA	Genome68368	NA	CC	TT	TT	TT	TT	TT	TT	TT	TT	TT	TT	TT	TT	TT	TT	TT	TT	TT	TT	TT	TT	TT	TT	TT	TT	TT	TT	TT	TT	TT	TT	TT	TT	TT	TT	TT	TT	TT	TT
AX-110532336	A/G	1a	473885526	+	Genome	Source	NA	NA	Genome68368	NA	GG	AA	AA	AA	AA	AA	AA	AA	AA	AA	AA	AA	AA	AA	AA	AA	AA	AA	AA	AA	AA	AA	AA	AA	AA	AA	AA	AA	AA	AA	AA	AA	AA	AA	AA	AA	AA	AA	AA
AX-109328377	C/T	1a	473885701	+	Genome	Source	NA	NA	Genome68368	NA	TT	CC	CC	CC	CC	CC	CC	CC	CC	CC	CC	CC	CC	CC	CC	CC	CC	CC	CC	CC	CC	CC	CC	CC	CC	CC	CC	CC	CC	CC	CC	CC	CC	CC	CC	CC	CC	CC	CC
AX-109828044	T/C	1a	473890199	+	Genome	Source	NA	NA	Genome68368	NA	CC	TT	TT	TT	TT	TT	TT	TT	TT	TT	TT	TT	TT	TT	TT	TT	TT	TT	TT	TT	TT	TT	TT	TT	TT	TT	TT	TT	TT	TT	TT	TT	TT	TT	TT	TT	TT	TT	TT
AX-111582622	A/G	1a	473890602	+	Genome	Source	NA	NA	Genome68368	NA	GG	AA	AA	AA	AA	AA	AA	AA	AA	AA	AA	AA	AA	AA	AA	AA	AA	AA	AA	AA	AA	AA	AA	AA	AA	AA	AA	AA	AA	AA	AA	AA	AA	AA	AA	AA	AA	AA	AA
AX-109978221	A/G	1a	474015365	+	Genome	Source	NA	NA	Genome68368	NA	GG	AA	AA	AA	AA	AA	AA	AA	AA	AA	AA	AA	AA	AA	AA	AA	AA	AA	AA	AA	AA	AA	AA	AA	AA	AA	AA	AA	AA	AA	AA	AA	AA	AA	AA	AA	AA	AA	AA
AX-109283310	G/C	1a	474027881	+	Genome	Source	NA	NA	Genome68368	NA	CC	GG	GG	GG	GG	GG	GG	GG	GG	GG	GG	GG	GG	GG	GG	GG	GG	GG	GG	GG	GG	GG	GG	GG	GG	GG	GG	GG	GG	GG	GG	GG	GG	GG	GG	GG	GG	GG	GG
AX-110941571	G/T	1a	474028657	+	Genome	Source	NA	NA	Genome68368	NA	TT	GG	GG	GG	GG	GG	GG	GG	GG	GG	GG	GG	GG	GG	GG	GG	GG	GG	GG	GG	GG	GG	GG	GG	GG	GG	GG	GG	GG	GG	GG	GG	GG	GG	GG	GG	GG	GG	GG
AX-110939415	G/C	1a	474240004	+	Genome	Source	NA	NA	Genome68368	NA	GG	GG	GG	GG	GG	GG	GG	GG	GG	GG	GG	GG	GG	GG	GG	GG	GG	GG	GG	GG	GG	GG	GG	GG	GG	GG	GG	GG	GG	GG	GG	GG	GG	GG	GG	GG	GG	GG	GG
AX-108951769	A/G	1a	474444017	+	Genome	Source	NA	NA	Genome68368	NA	AA	AA	AA	AA	AA	AA	AA	AA	AA	AA	AA	AA	AA	AA	AA	AA	AA	AA	AA	AA	AA	AA	AA	AA	AA	AA	AA	AA	AA	AA	AA	AA	AA	AA	AA	AA	AA	AA	AA
AX-109623529	A/C	1a	475084151	+	Genome	Source	NA	NA	Genome68368	NA	AA	AA	AA	AA	AA	AA	AA	AA	AA	AA	AA	AA	AA	AA	AA	AA	AA	AA	AA	AA	AA	AA	AA	AA	AA	AA	AA	AA	AA	AA	AA	AA	AA	AA	AA	AA	AA	AA	AA
AX-110958856	T/C	1a	475094288	+	Genome	Source	NA	NA	Genome68368	NA	TT	TT	TT	TT	TT	TT	TT	TT	TT	TT	TT	TT	TT	TT	TT	TT	TT	TT	TT	TT	TT	TT	TT	TT	TT	TT	TT	TT	TT	TT	TT	TT	TT	TT	TT	TT	TT	TT	TT
AX-111652304	C/G	1a	475348496	+	Genome	Source	NA	NA	Genome68368	NA	CC	CC	CC	CC	CC	CC	CC	CC	CC	CC	CC	CC	CC	CC	CC	CC	CC	CC	CC	CC	CC	CC	CC	CC	CC	CC	CC	CC	CC	CC	CC	CC	CC	CC	CC	CC	CC	CC	CC
AX-110362710	C/T	1a	475349622	+	Genome	Source	NA	NA	Genome68368	NA	CC	CC	TC	CC	CC	CC	CC	CC	CC	CC	CC	CC	CC	CC	CC	CC	CC	CC	CC	CC	CC	CC	CC	CC	CC	CC	TC	CC	CC	CC	TC	CC	CC	CC	CC	CC	CC	CC	CC
AX-108889320	A/C	1a	476500022	+	Genome	Source	NA	NA	Genome68368	NA	AA	AA	AA	AA	AA	AA	AA	AA	AA	AA	AA	AA	AA	AA	AA	AA	AA	AA	AA	AA	AA	AA	AA	AA	AA	AA	AA	AA	AA	AA	AA	AA	AA	AA	AA	AA	AA	AA	AA
AX-108867195	C/T	1a	476501809	+	Genome	Source	NA	NA	Genome68368	NA	CC	CC	CC	CC	CC	CC	CC	CC	CC	CC	CC	CC	CC	CC	CC	CC	CC	CC	CC	CC	CC	CC	CC	CC	CC	CC	CC	CC	CC	CC	CC	CC	CC	CC	CC	CC	CC	CC	CC
AX-111000202	G/A	1a	477943874	+	Genome	Source	NA	NA	Genome68368	NA	AA	GG	GG	GG	GG	GG	GG	GG	GG	GG	GG	GG	GG	GG	GG	GG	GG	GG	GG	GG	GG	GG	GG	GG	GG	GG	GG	GG	GG	GG	GG	GG	GG	GG	GG	GG	GG	GG	GG
AX-109286261	C/T	1a	477948840	+	Genome	Source	NA	NA	Genome68368	NA	TT	CC	CC	CC	CC	CC	CC	CC	CC	CC	CC	CC	CC	CC	CC	CC	CC	CC	CC	CC	CC	CC	CC	CC	CC	CC	CC	CC	CC	CC	CC	CC	CC	CC	CC	CC	CC	CC	CC
AX-110014548	C/G	1a	477959745	+	Genome	Source	NA	NA	Genome68368	NA	GG	CC	CC	CC	CC	CC	CC	CC	CC	CC	CC	CC	CC	CC	CC	CC	CC	CC	CC	CC	CC	CC	CC	CC	CC	CC	CC	CC	CC	CC	CC	CC	CC	CC	CC	CC	CC	CC	CC
AX-110739528	G/A	1a	478046503	+	Genome	Source	NA	NA	Genome68368	NA	AA	GG	GG	GG	GG	GG	GG	GG	GG	GG	GG	GG	GG	GG	GG	GG	GG	GG	GG	GG	GG	GG	GG	GG	GG	GG	GG	GG	GG	GG	GG	GG	GG	GG	GG	GG	GG	GG	GG
AX-110905383	A/G	1a	478225000	+	Genome	Source	NA	NA	Genome68368	NA	GG	AA	AA	AA	AA	AA	AA	AA	AA	AA	AA	AA	AA	AA	AA	AA	AA	AA	AA	AA	AA	AA	AA	AA	AA	AA	AA	AA	AA	AA	AA	AA	AA	AA	AA	AA	AA	AA	AA
AX-110438844	C/G	1a	478469644	+	Genome	Source	NA	NA	Genome68368	NA	GG	CC	CC	CC	CC	CC	CC	CC	CC	CC	CC	CC	CC	CC	CC	CC	CC	CC	CC	CC	CC	CC	CC	CC	CC	CC	CC	CC	CC	CC	CC	CC	CC	CC	CC	CC	CC	CC	CC
AX-109480435	C/A	1a	478471676	+	Genome	Source	NA	NA	Genome68368	NA	AA	CC	CC	CC	CC	CC	CC	CC	CC	CC	CC	CC	CC	CC	CC	CC	CC	CC	CC	CC	CC	CC	CC	CC	CC	CC	CC	CC	CC	CC	CC	CC	CC	CC	CC	CC	CC	CC	CC
AX-108830806	A/G	1a	478501042	+	Genome	Source	NA	NA	Genome68368	NA	GG	AA	AA	AA	AA	AA	AA	AA	AA	AA	AA	AA	AA	AA	AA	AA	AA	AA	AA	AA	AA	AA	AA	AA	AA	AA	AA	AA	AA	AA	AA	AA	AA	AA	AA	AA	AA	AA	AA
AX-108737204	A/G	1a	478581934	+	Genome	Source	NA	NA	Genome68368	NA	GG	AA	AA	AA	AA	AA	AA	AA	AA	AA	AA	AA	AA	AA	AA	AA	AA	AA	AA	AA	AA	AA	AA	AA	AA	AA	AA	AA	AA	AA	AA	AA	AA	AA	AA	AA	AA	AA	AA
AX-111132731	A/G	1a	478625882	+	Genome	Source	NA	NA	Genome68368	NA	GG	AA	AA	AA	AA	AA	AA	AA	AA	AA	AA	AA	AA	AA	AA	AA	AA	AA	AA	AA	AA	AA	AA	AA	AA	AA	AA	AA	AA	AA	AA	AA	AA	AA	AA	AA	AA	AA	AA
AX-109517628	G/A	1a	478811627	+	Genome	Source	NA	NA	Genome68368	NA	AA	GG	GG	GG	GG	GG	GG	GG	GG	GG	GG	GG	GG	GG	GG	GG	GG	GG	GG	GG	GG	GG	GG	GG	GG	GG	GG	GG	GG	GG	GG	GG	GG	GG	GG	GG	GG	GG	GG
AX-110616388	C/T	1a	479134254	+	Genome	Source	NA	NA	Genome68368	NA	TT	CC	CC	CC	CC	CC	CC	CC	CC	CC	CC	CC	CC	CC	CC	CC	CC	CC	CC	CC	CC	CC	CC	CC	CC	CC	CC	CC	CC	CC	CC	CC	CC	CC	CC	CC	CC	CC	CC
AX-110132670	T/G	1a	479412376	+	Genome	Source	NA	NA	Genome68368	NA	GG	TT	TT	TT	TT	TT	TT	TT	TT	TT	TT	TT	TT	TT	TT	TT	TT	TT	TT	TT	TT	TT	TT	TT	TT	TT	TT	TT	TT	TT	TT	TT	TT	TT	TT	TT	TT	TT	TT
AX-110648395	T/C	1a	479421934	+	Genome	Source	NA	NA	Genome68368	NA	CC	TT	TT	TT	TT	TT	TT	TT	TT	TT	TT	TT	TT	TT	TT	TT	TT	TT	TT	TT	TT	TT	TT	TT	TT	TT	TT	TT	TT	TT	TT	TT	TT	TT	TT	TT	TT	TT	TT
AX-110041762	T/C	1a	479437770	+	Genome	Source	NA	NA	Genome68368	NA	CC	TT	TT	TT	TT	TT	TT	TT	TT	TT	TT	TT	TT	TT	TT	TT	TT	TT	TT	TT	TT	TT	TT	TT	TT	TT	TT	TT	TT	TT	TT	TT	TT	TT	TT	TT	TT	TT	TT
AX-109466158	C/T	1a	479672670	+	Genome	Source	NA	NA	Genome68368	NA	CC	CC	CC	CC	CC	CC	CC	CC	CC	CC	CC	CC	CC	NN	CC	CC	CC	CC	CC	CC	CC	CC	CC	CC	CC	CC	CC	CC	CC	NN	TC	CC	CC	CC	CC	CC	CC	CC	CC
AX-108774966	T/C	1a	480021749	+	Genome	Source	NA	NA	Genome68368	NA	CC	TT	TT	TT	TT	TT	TT	TT	TT	TT	TT	TT	TT	TT	TT	TT	TT	TT	TT	TT	TT	TT	TT	TT	TT	TT	TT	TT	TT	TT	TT	TT	TT	TT	TT	TT	TT	TT	TT
AX-110628393	G/C	1a	480021988	+	Genome	Source	NA	NA	Genome68368	NA	CC	GG	GG	GG	GG	GG	GG	GG	GG	GG	GG	GG	GG	GG	GG	GG	GG	GG	GG	GG	GG	GG	GG	GG	GG	GG	GG	GG	GG	GG	GG	GG	GG	GG	GG	GG	GG	GG	GG
AX-111493911	G/A	1a	480162061	+	Genome	Source	NA	NA	Genome68368	NA	AA	GG	GG	GG	GG	GG	GG	GG	GG	GG	GG	GG	GG	GG	GG	GG	GG	GG	GG	GG	GG	GG	GG	GG	GG	GG	GG	GG	GG	GG	GG	GG	GG	GG	GG	GG	GG	GG	GG
AX-109977292	G/A	1a	480169859	+	Genome	Source	NA	NA	Genome68368	NA	AA	GG	GG	GG	GG	GG	GG	GG	GG	GG	GG	GG	GG	GG	GG	GG	GG	GG	GG	GG	GG	GG	GG	GG	GG	GG	GG	GG	GG	GG	GG	GG	GG	GG	GG	GG	GG	GG	GG
AX-108727795	C/G	1a	480176299	+	Genome	Source	NA	NA	Genome68368	NA	GG	CC	CC	CC	CC	CC	CC	CC	CC	CC	CC	CC	CC	CC	CC	CC	CC	CC	CC	CC	CC	CC	CC	CC	CC	CC	CC	CC	CC	CC	CC	CC	CC	CC	CC	CC	CC	CC	CC
AX-110035691	C/T	1a	480177094	+	Genome	Source	NA	NA	Genome68368	NA	TT	CC	CC	CC	CC	CC	CC	CC	CC	CC	CC	CC	CC	CC	CC	CC	CC	CC	CC	CC	CC	CC	CC	CC	CC	CC	CC	CC	CC	CC	CC	CC	CC	CC	CC	CC	CC	CC	CC
AX-111546091	T/C	1a	480338479	+	Genome	Source	NA	NA	Genome68368	NA	CC	TT	TT	TT	TT	TT	TT	TT	TT	TT	TT	TT	TT	TT	TT	TT	TT	TT	TT	TT	TT	TT	TT	TT	TT	TT	TT	TT	TT	TT	TT	TT	TT	TT	TT	TT	TT	TT	TT
AX-111506312	C/T	1a	480342697	+	Genome	Source	NA	NA	Genome68368	NA	TT	CC	CC	CC	CC	CC	CC	CC	CC	CC	CC	CC	CC	CC	CC	CC	CC	CC	CC	CC	CC	CC	CC	CC	CC	CC	CC	CC	CC	CC	CC	CC	CC	CC	CC	CC	CC	CC	CC
AX-109441134	G/C	1a	480343224	+	Genome	Source	NA	NA	Genome68368	NA	CC	GG	GG	GG	GG	GG	GG	GG	GG	GG	GG	GG	GG	GG	GG	GG	GG	GG	GG	GG	GG	GG	GG	GG	GG	GG	GG	GG	GG	GG	GG	GG	GG	GG	GG	GG	GG	GG	GG
AX-110526745	G/A	1a	480343654	+	Genome	Source	NA	NA	Genome68368	NA	AA	GG	GG	GG	GG	GG	GG	GG	GG	GG	GG	GG	GG	GG	GG	GG	GG	GG	GG	GG	GG	GG	GG	GG	GG	GG	GG	GG	GG	GG	NN	GG	GG	GG	GG	GG	GG	GG	GG
AX-110396488	C/T	1a	480888214	+	Genome	Source	NA	NA	Genome68368	NA	TT	CC	CC	CC	CC	CC	CC	CC	CC	CC	CC	CC	CC	CC	CC	CC	CC	CC	CC	CC	CC	CC	CC	CC	CC	CC	CC	CC	CC	CC	CC	CC	CC	CC	CC	CC	CC	CC	CC
AX-110463934	T/G	1a	481245547	+	Genome	Source	NA	NA	Genome68368	NA	GG	TT	TT	TT	TT	TT	TT	TT	TT	TT	TT	TT	TT	TT	TT	TT	TT	TT	TT	TT	TT	TT	TT	TT	TT	TT	TT	TT	TT	TT	TT	TT	TT	TT	TT	TT	TT	TT	TT
AX-108912250	C/T	1a	481252826	+	Genome	Source	NA	NA	Genome68368	NA	TT	CC	CC	CC	CC	CC	CC	CC	CC	CC	CC	CC	CC	CC	CC	CC	CC	CC	CC	CC	CC	CC	CC	CC	CC	CC	CC	CC	CC	CC	CC	CC	CC	CC	CC	CC	CC	CC	CC
AX-109532907	C/T	1a	481265899	+	Genome	Source	NA	NA	Genome68368	NA	TT	CC	CC	CC	CC	CC	CC	CC	CC	CC	CC	CC	CC	CC	CC	CC	CC	CC	CC	CC	CC	CC	CC	CC	CC	CC	CC	CC	CC	CC	CC	CC	CC	CC	CC	CC	CC	CC	CC
AX-110546208	T/C	1a	481265931	+	Genome	Source	NA	NA	Genome68368	NA	CC	TT	TT	TT	TT	TT	TT	TT	TT	TT	TT	TT	TT	TT	TT	TT	TT	TT	TT	TT	TT	TT	TT	TT	TT	TT	TT	TT	TT	TT	NN	TT	TT	TT	TT	TT	TT	TT	TT
AX-89736240	T/C	1a	481267137	+	Genome	Source	NA	NA	Genome68368	NA	CC	TT	TT	TT	TT	TT	TT	TT	TT	TT	TT	TT	TT	TT	TT	TT	TT	TT	TT	TT	TT	TT	TT	TT	TT	TT	TT	TT	TT	TT	TT	TT	TT	TT	TT	TT	TT	TT	TT
AX-111478003	T/G	1a	481267615	+	Genome	Source	NA	NA	Genome68368	NA	GG	TT	TT	TT	TT	TT	TT	TT	TT	TT	TT	TT	TT	TT	TT	TT	TT	TT	TT	TT	TT	TT	TT	TT	TT	TT	TT	TT	TT	TT	TT	TT	TT	TT	TT	TT	TT	TT	TT
AX-108734180	T/C	1a	481268119	+	Genome	Source	NA	NA	Genome68368	NA	CC	TT	TT	TT	TT	TT	TT	TT	TT	TT	TT	TT	TT	TT	TT	TT	TT	TT	TT	TT	TT	TT	TT	TT	TT	TT	TT	TT	TT	TT	TT	TT	TT	TT	TT	TT	TT	TT	TT
AX-110911618	C/T	1a	481286202	+	Genome	Source	NA	NA	Genome68368	NA	TT	CC	CC	CC	CC	CC	CC	CC	CC	CC	CC	CC	CC	CC	CC	CC	CC	CC	CC	CC	CC	CC	CC	CC	CC	CC	CC	CC	CC	CC	CC	CC	CC	CC	CC	CC	CC	CC	CC
AX-111138290	G/T	1a	481294928	+	Genome	Source	NA	NA	Genome68368	NA	TT	GG	GG	GG	GG	GG	GG	GG	GG	NN	GG	GG	GG	GG	GG	GG	GG	GG	GG	GG	GG	GG	GG	GG	GG	GG	GG	GG	GG	GG	GG	GG	GG	GG	GG	GG	GG	GG	GG
AX-109538907	G/A	1a	481295289	+	Genome	Source	NA	NA	Genome68368	NA	AA	GG	GG	GG	GG	GG	GG	GG	GG	GG	GG	GG	GG	GG	GG	GG	GG	GG	GG	GG	GG	GG	GG	GG	GG	GG	GG	GG	GG	GG	GG	GG	GG	GG	GG	GG	GG	GG	GG
AX-111161644	G/A	1a	481349172	+	Genome	Source	NA	NA	Genome68368	NA	AA	GG	GG	GG	GG	GG	GG	GG	GG	GG	GG	GG	GG	GG	GG	GG	GG	GG	GG	GG	GG	GG	GG	GG	GG	GG	GG	GG	GG	GG	GG	GG	GG	GG	GG	GG	GG	GG	GG
AX-89553661	A/G	1a	481349891	+	Genome	Source	NA	NA	Genome68368	NA	GG	AA	AA	AA	AA	AA	AA	AA	AA	AA	AA	AA	AA	AA	AA	AA	AA	AA	AA	AA	AA	AA	AA	AA	AA	AA	AA	AA	AA	AA	AA	AA	AA	AA	AA	AA	AA	AA	AA
AX-109415744	G/A	1a	481350812	+	Genome	Source	NA	NA	Genome68368	NA	AG	GG	GG	GG	GG	GG	GG	GG	GG	GG	GG	GG	GG	GG	GG	GG	GG	GG	GG	GG	GG	GG	GG	GG	GG	GG	GG	GG	GG	GG	GG	GG	GG	GG	GG	GG	GG	GG	GG
AX-109289264	C/T	1a	481350865	+	Genome	Source	NA	NA	Genome68368	NA	TT	CC	CC	CC	CC	CC	CC	CC	CC	CC	CC	CC	CC	CC	CC	CC	CC	CC	CC	CC	CC	CC	CC	CC	CC	CC	CC	CC	CC	CC	CC	CC	CC	CC	CC	CC	CC	CC	CC
AX-109849126	T/C	1a	481356286	+	Genome	Source	NA	NA	Genome68368	NA	CC	TT	TT	TT	TT	TT	TT	TT	TT	TT	TT	TT	TT	TT	TT	TT	TT	TT	TT	TT	TT	TT	TT	TT	TT	TT	TT	TT	TT	TT	TT	TT	TT	TT	TT	TT	TT	TT	TT
AX-109414216	T/C	1a	481497694	+	Genome	Source	NA	NA	Genome68368	NA	CC	TT	TT	TT	TT	TT	TT	TT	TT	TT	TT	TT	TT	TT	TT	TT	TT	TT	TT	TT	TT	TT	TT	TT	TT	TT	TT	TT	TT	TT	TT	TT	TT	TT	TT	TT	TT	TT	TT
AX-110031417	C/T	1a	481521587	+	Genome	Source	NA	NA	Genome68368	NA	TT	CC	CC	CC	CC	CC	CC	CC	CC	CC	CC	CC	CC	CC	CC	CC	CC	CC	CC	CC	CC	CC	CC	CC	CC	CC	CC	CC	CC	CC	CC	CC	CC	CC	CC	CC	CC	CC	CC
AX-111560340	C/T	1a	484835607	+	Genome	Source	NA	NA	Genome68368	NA	TT	CC	CC	CC	CC	CC	CC	CC	CC	CC	CC	CC	CC	CC	CC	CC	CC	CC	CC	CC	CC	CC	CC	CC	CC	CC	CC	CC	CC	CC	CC	CC	CC	CC	CC	CC	CC	CC	CC
AX-109920147	A/G	1a	484836999	+	Genome	Source	NA	NA	Genome68368	NA	GG	AA	AA	AA	AA	AA	AA	AA	AA	AA	AA	AA	AA	AA	AA	AA	AA	AA	AA	AA	AA	AA	AA	AA	AA	AA	AA	AA	AA	AA	AA	AA	AA	AA	AA	AA	AA	AA	AA
AX-86174989	A/G	1a	484937858	+	Genome	Source	NA	NA	Genome68368	NA	GG	AA	AA	AA	AA	AA	AA	AA	AA	AA	AA	AA	AA	AA	AA	AA	AA	AA	AA	AA	AA	AA	AA	AA	AA	AA	AA	AA	AA	AA	AA	AA	AA	AA	AA	AA	AA	AA	AA
AX-108795112	A/G	1a	484945467	+	Genome	Source	NA	NA	Genome68368	NA	GG	AA	AA	AA	AA	AA	AA	AA	AA	AA	AA	AA	AA	AA	AA	AA	AA	AA	AA	AA	AA	AA	AA	AA	AA	AA	AA	AA	AA	AA	AA	AA	AA	AA	AA	AA	AA	AA	AA
AX-109972425	A/G	1a	484945573	+	Genome	Source	NA	NA	Genome68368	NA	GG	AA	AA	AA	AA	AA	AA	AA	AA	AA	AA	AA	AA	AA	AA	AA	AA	AA	AA	AA	AA	AA	AA	AA	AA	AA	AA	AA	AA	AA	AA	AA	AA	AA	AA	AA	AA	AA	AA
AX-109485282	G/A	1a	484945605	+	Genome	Source	NA	NA	Genome68368	NA	AA	GG	GG	GG	GG	GG	GG	GG	GG	GG	GG	GG	GG	GG	GG	GG	GG	GG	GG	GG	GG	GG	GG	GG	GG	GG	GG	GG	GG	GG	GG	GG	GG	GG	GG	GG	GG	GG	GG
AX-110099023	G/A	1a	484946595	+	Genome	Source	NA	NA	Genome68368	NA	AA	GG	GG	GG	GG	GG	GG	GG	GG	GG	GG	GG	GG	GG	GG	GG	GG	GG	GG	GG	GG	GG	GG	GG	GG	GG	GG	GG	GG	GG	GG	GG	GG	GG	GG	GG	GG	GG	GG
AX-111175330	A/G	1a	484947228	+	Genome	Source	NA	NA	Genome68368	NA	GG	AA	AA	AA	AA	AA	AA	AA	AA	AA	AA	AA	AA	AA	AA	AA	AA	AA	AA	AA	AA	AA	AA	AA	AA	AA	AA	AA	AA	AA	AA	AA	AA	AA	AA	AA	AA	AA	AA
AX-110501390	T/C	1a	484947347	+	Genome	Source	NA	NA	Genome68368	NA	CC	TT	TT	TT	TT	TT	TT	TT	TT	TT	TT	TT	TT	TT	TT	TT	TT	TT	TT	TT	TT	TT	TT	TT	TT	TT	TT	TT	TT	TT	TT	TT	TT	TT	TT	TT	TT	TT	TT
AX-110362369	A/G	1a	484952208	+	Genome	Source	NA	NA	Genome68368	NA	GG	AA	AA	AA	AA	AA	AA	AA	AA	AA	AA	AA	AA	AA	AA	AA	AA	AA	AA	AA	AA	AA	AA	AA	AA	AA	AA	AA	AA	AA	AA	AA	AA	AA	AA	AA	AA	AA	AA
AX-109519398	G/A	1a	484953624	+	Genome	Source	NA	NA	Genome68368	NA	AA	GG	GG	GG	GG	GG	GG	GG	GG	GG	GG	GG	GG	GG	GG	GG	GG	GG	GG	GG	GG	GG	GG	GG	GG	GG	GG	GG	GG	GG	GG	GG	GG	GG	GG	GG	GG	GG	GG
AX-110593173	C/T	1a	484953794	+	Genome	Source	NA	NA	Genome68368	NA	TT	CC	CC	CC	CC	CC	CC	CC	CC	CC	CC	CC	CC	CC	CC	CC	CC	CC	CC	CC	CC	CC	CC	CC	CC	CC	CC	CC	CC	CC	CC	CC	CC	CC	CC	CC	CC	CC	CC
AX-109008645	T/C	1a	484957274	+	Genome	Source	NA	NA	Genome68368	NA	CC	TT	TT	TT	TT	TT	TT	TT	TT	TT	TT	TT	TT	TT	TT	TT	TT	TT	TT	TT	TT	TT	TT	TT	TT	TT	TT	TT	TT	TT	TT	TT	TT	TT	TT	TT	TT	TT	TT
AX-111091197	G/T	1a	485131451	+	Genome	Source	NA	NA	Genome68368	NA	TT	GG	GG	GG	GG	GG	GG	GG	GG	GG	GG	GG	GG	GG	GG	GG	GG	GG	GG	GG	GG	GG	GG	GG	GG	GG	GG	GG	GG	GG	GG	GG	GG	GG	GG	GG	GG	GG	GG
AX-111745911	C/T	1a	485152833	+	Genome	Source	NA	NA	Genome68368	NA	TT	CC	CC	CC	CC	CC	CC	CC	CC	CC	CC	CC	CC	CC	CC	CC	CC	CC	CC	CC	CC	CC	CC	CC	CC	CC	CC	CC	CC	CC	CC	CC	CC	CC	CC	CC	CC	CC	CC
AX-111031072	T/G	1a	485630261	+	Genome	Source	NA	NA	Genome68368	NA	GG	TT	TT	TT	TT	TT	TT	TT	TT	TT	TT	TT	TT	TT	TT	TT	TT	TT	TT	TT	TT	TT	TT	TT	TT	TT	TT	TT	TT	TT	TT	TT	TT	TT	TT	TT	TT	TT	TT
AX-109860335	C/T	1a	485633114	+	Genome	Source	NA	NA	Genome68368	NA	TT	CC	CC	CC	CC	CC	CC	CC	CC	CC	CC	CC	CC	CC	CC	CC	CC	CC	CC	CC	CC	CC	CC	CC	CC	CC	CC	CC	CC	CC	CC	CC	CC	CC	CC	CC	CC	CC	CC
AX-110551051	T/C	1a	485633902	+	Genome	Source	NA	NA	Genome68368	NA	CC	TT	TT	TT	TT	TT	TT	TT	TT	TT	TT	TT	TT	TT	TT	TT	TT	TT	TT	TT	TT	TT	TT	TT	TT	TT	TT	TT	TT	TT	TT	TT	TT	TT	TT	TT	TT	TT	TT
AX-109277896	G/T	1a	485646164	+	Genome	Source	NA	NA	Genome68368	NA	TT	GG	GG	GG	GG	GG	GG	GG	GG	GG	GG	GG	GG	GG	GG	GG	GG	GG	GG	GG	GG	GG	GG	GG	GG	GG	GG	GG	GG	GG	GG	GG	GG	GG	GG	GG	GG	GG	GG
AX-110951152	C/T	1a	485648465	+	Genome	Source	NA	NA	Genome68368	NA	TT	CC	CC	CC	CC	CC	CC	CC	CC	CC	CC	CC	CC	CC	CC	CC	CC	CC	CC	CC	CC	CC	CC	CC	CC	CC	CC	CC	CC	CC	CC	CC	CC	CC	CC	CC	CC	CC	CC
AX-89462988	G/A	1a	485650404	+	Genome	Source	NA	NA	Genome68368	NA	AA	GG	GG	GG	GG	GG	GG	GG	GG	GG	GG	GG	GG	GG	GG	GG	GG	GG	GG	GG	GG	GG	GG	GG	GG	GG	GG	GG	GG	GG	GG	GG	GG	GG	GG	GG	GG	GG	GG
AX-109929536	C/T	1a	485650685	+	Genome	Source	NA	NA	Genome68368	NA	TT	CC	CC	CC	CC	CC	CC	CC	CC	CC	CC	CC	CC	CC	CC	CC	CC	CC	CC	CC	CC	CC	CC	CC	CC	CC	CC	CC	CC	CC	CC	CC	CC	CC	CC	CC	CC	CC	CC
AX-111033984	A/G	1a	485729581	+	Genome	Source	NA	NA	Genome68368	NA	GG	AA	AA	AA	AA	AA	AA	AA	AA	AA	AA	AA	AA	AA	AA	AA	AA	AA	AA	AA	AA	AA	AA	AA	AA	AA	AA	AA	AA	AA	AA	AA	AA	AA	AA	AA	AA	AA	AA
AX-111679791	T/C	1a	485730140	+	Genome	Source	NA	NA	Genome68368	NA	CC	TT	TT	TT	TT	TT	TT	TT	TT	TT	TT	TT	TT	TT	TT	TT	TT	TT	TT	TT	TT	TT	TT	TT	TT	TT	TT	TT	TT	TT	TT	TT	TT	TT	TT	TT	TT	TT	TT
AX-108832572	A/G	1a	485742250	+	Genome	Source	NA	NA	Genome68368	NA	GG	AA	AA	AA	AA	AA	AA	AA	AA	AA	AA	AA	AA	AA	AA	AA	AA	AA	AA	AA	AA	AA	AA	AA	AA	AA	AA	AA	AA	AA	AA	AA	AA	AA	AA	AA	AA	AA	AA
AX-110427428	C/T	1a	485917140	+	Genome	Source	NA	NA	Genome68368	NA	TT	CC	CC	CC	CC	CC	CC	CC	CC	CC	CC	CC	CC	CC	CC	CC	CC	CC	CC	CC	CC	CC	CC	CC	CC	CC	CC	CC	CC	CC	CC	CC	CC	CC	CC	CC	CC	CC	CC
AX-108955864	G/A	1a	485917686	+	Genome	Source	NA	NA	Genome68368	NA	AA	GG	GG	GG	GG	GG	GG	GG	GG	GG	GG	GG	GG	GG	GG	GG	GG	GG	GG	GG	GG	GG	GG	GG	GG	GG	GG	GG	GG	GG	GG	GG	GG	GG	GG	GG	GG	GG	GG
AX-111798589	A/G	1a	485918697	+	Genome	Source	NA	NA	Genome68368	NA	GG	AA	AA	AA	AA	AA	AA	AA	AA	AA	AA	AA	AA	AA	AA	AA	AA	AA	AA	AA	AA	AA	AA	AA	AA	AA	AA	AA	AA	AA	AA	AA	AA	AA	AA	AA	AA	AA	AA
AX-109396777	G/T	1a	485934326	+	Genome	Source	NA	NA	Genome68368	NA	TT	GG	GG	GG	GG	GG	GG	GG	GG	GG	GG	GG	GG	GG	GG	GG	GG	GG	GG	GG	GG	GG	GG	GG	GG	GG	GG	GG	GG	GG	GG	GG	GG	GG	GG	GG	GG	GG	GG
AX-108788964	G/A	1a	485939137	+	Genome	Source	NA	NA	Genome68368	NA	AA	GG	GG	GG	GG	GG	GG	GG	GG	GG	GG	GG	GG	GG	GG	GG	GG	GG	GG	GG	GG	GG	GG	GG	GG	GG	AG	GG	GG	GG	GG	GG	GG	GG	GG	GG	GG	GG	GG
AX-109278997	C/T	1a	485981200	+	Genome	Source	NA	NA	Genome68368	NA	TT	CC	CC	CC	CC	CC	CC	CC	CC	CC	CC	CC	CC	CC	CC	CC	CC	CC	CC	CC	CC	CC	CC	CC	CC	CC	CC	CC	CC	CC	CC	CC	CC	CC	CC	CC	CC	CC	CC
AX-110018815	T/C	1a	486012701	+	Genome	Source	NA	NA	Genome68368	NA	CC	TT	TT	TT	TT	TT	TT	TT	TT	TT	TT	TT	TT	TT	TT	TT	TT	TT	TT	TT	TT	TT	TT	TT	TT	TT	TT	TT	TT	TT	TT	TT	TT	TT	TT	TT	TT	TT	TT
AX-110014729	C/T	1a	486125431	+	Genome	Source	NA	NA	Genome68368	NA	TT	CC	CC	CC	CC	CC	CC	CC	CC	CC	CC	CC	CC	CC	CC	CC	CC	CC	CC	CC	CC	CC	CC	CC	CC	CC	CC	CC	CC	CC	CC	CC	CC	CC	CC	CC	CC	CC	CC
AX-108903754	G/C	1a	486166534	+	Genome	Source	NA	NA	Genome68368	NA	CC	GG	GG	GG	GG	GG	GG	GG	GG	GG	GG	GG	GG	GG	GG	GG	GG	GG	GG	GG	GG	GG	GG	GG	GG	GG	GG	GG	GG	GG	GG	GG	GG	GG	GG	GG	GG	GG	GG
AX-111216517	G/A	1a	486173055	+	Genome	Source	NA	NA	Genome68368	NA	AA	GG	GG	GG	GG	GG	GG	GG	GG	GG	GG	GG	GG	GG	GG	GG	GG	GG	GG	GG	GG	GG	GG	GG	GG	GG	GG	GG	GG	GG	GG	GG	GG	GG	GG	GG	GG	GG	GG
AX-109315659	T/C	1a	486182798	+	Genome	Source	NA	NA	Genome68368	NA	CC	TT	TT	TT	TT	TT	TT	TT	TT	TT	TT	TT	TT	TT	TT	TT	TT	TT	TT	TT	TT	TT	TT	TT	TT	TT	TT	TT	TT	TT	TT	TT	TT	TT	TT	TT	TT	TT	TT
AX-108838702	T/C	1a	486182981	+	Genome	Source	NA	NA	Genome68368	NA	CC	TT	TT	TT	TT	TT	TT	TT	TT	TT	TT	TT	TT	TT	TT	TT	TT	TT	TT	TT	TT	TT	TT	TT	TT	TT	TT	TT	TT	TT	TT	TT	TT	TT	TT	TT	TT	TT	TT
AX-110545671	A/G	1a	486300718	+	Genome	Source	NA	NA	Genome68368	NA	GG	AA	AA	AA	AA	AA	AA	AA	AA	AA	AA	AA	AA	AA	AA	AA	AA	AA	AA	AA	AA	AA	AA	AA	AA	AA	AA	AA	AA	AA	AA	AA	AA	AA	AA	AA	AA	AA	AA
AX-110480298	A/C	1a	486341556	+	Genome	Source	NA	NA	Genome68368	NA	CC	AA	AA	AA	AA	AA	AA	AA	AA	AA	AA	AA	AA	AA	AA	AA	AA	AA	AA	AA	AA	AA	AA	AA	AA	AA	AA	AA	AA	AA	AA	AA	AA	AA	AA	AA	AA	AA	AA
AX-110003555	T/C	1a	486343704	+	Genome	Source	NA	NA	Genome68368	NA	CC	TT	TT	TT	TT	TT	TT	TT	TT	TT	TT	TT	TT	TT	TT	TT	TT	TT	TT	TT	TT	TT	TT	TT	TT	TT	TT	TT	TT	TT	TT	TT	TT	TT	TT	TT	TT	TT	TT
AX-110396074	G/A	1a	486343970	+	Genome	Source	NA	NA	Genome68368	NA	AA	GG	GG	GG	GG	GG	GG	GG	GG	GG	GG	GG	GG	GG	GG	GG	GG	GG	GG	GG	GG	GG	GG	GG	GG	GG	GG	GG	GG	GG	GG	GG	GG	GG	GG	GG	GG	GG	GG
AX-109974784	T/G	1a	486351635	+	Genome	Source	NA	NA	Genome68368	NA	GG	TT	TT	TT	TT	TT	TT	TT	TT	TT	TT	TT	TT	TT	TT	TT	TT	TT	TT	TT	TT	TT	TT	TT	TT	TT	TT	TT	TT	TT	TT	TT	TT	TT	TT	TT	TT	TT	TT
AX-109425871	G/A	1a	486351883	+	Genome	Source	NA	NA	Genome68368	NA	AA	GG	GG	GG	GG	GG	GG	GG	GG	GG	GG	GG	GG	GG	GG	GG	GG	GG	GG	GG	GG	GG	GG	GG	GG	GG	GG	GG	GG	GG	GG	GG	GG	GG	GG	GG	GG	GG	GG
AX-111764140	C/T	1a	486413916	+	Genome	Source	NA	NA	Genome68368	NA	TT	CC	CC	CC	CC	CC	CC	CC	CC	CC	CC	CC	CC	CC	CC	CC	CC	CC	CC	CC	CC	CC	CC	CC	CC	CC	CC	CC	CC	CC	CC	CC	CC	CC	CC	CC	CC	CC	CC
AX-111808582	A/G	1a	486414142	+	Genome	Source	NA	NA	Genome68368	NA	GG	AA	AA	AA	AA	AA	AA	AA	AA	AA	AA	AA	AA	AA	AA	AA	AA	AA	AA	AA	AA	AA	AA	AA	AA	AA	AA	AA	AA	AA	AA	AA	AA	AA	AA	AA	AA	AA	AA
AX-111057726	T/G	1a	486417131	+	Genome	Source	NA	NA	Genome68368	NA	GG	TT	TT	TT	TT	TT	TT	TT	TT	TT	TT	TT	TT	TT	TT	TT	TT	TT	TT	TT	TT	TT	TT	TT	TT	TT	TT	TT	TT	TT	TT	TT	TT	TT	TT	TT	TT	TT	TT
AX-110361855	A/G	1a	486417459	+	Genome	Source	NA	NA	Genome68368	NA	GG	AA	AA	AA	AA	AA	AA	AA	AA	AA	AA	AA	AA	AA	AA	AA	AA	AA	AA	AA	AA	AA	AA	AA	AA	AA	AA	AA	AA	AA	AA	AA	AA	AA	AA	AA	AA	AA	AA
AX-109583616	G/C	1a	486534143	+	Genome	Source	NA	NA	Genome68368	NA	CC	GG	GG	GG	GG	GG	GG	GG	GG	GG	GG	GG	GG	GG	GG	GG	GG	GG	GG	GG	GG	GG	GG	GG	GG	GG	GG	GG	GG	GG	GG	GG	GG	GG	GG	GG	GG	GG	GG
AX-109078307	C/T	1a	486536406	+	Genome	Source	NA	NA	Genome68368	NA	TT	CC	CC	CC	CC	CC	CC	CC	CC	CC	CC	CC	CC	CC	CC	CC	CC	CC	CC	CC	CC	CC	CC	CC	CC	CC	CC	CC	CC	CC	CC	CC	CC	CC	CC	CC	CC	CC	CC
AX-108978389	G/A	1a	486551820	+	Genome	Source	NA	NA	Genome68368	NA	AA	GG	GG	GG	GG	GG	GG	GG	GG	GG	GG	GG	GG	GG	GG	GG	GG	GG	GG	GG	GG	GG	GG	GG	GG	GG	GG	GG	GG	GG	GG	GG	GG	GG	GG	GG	GG	GG	GG
AX-111484910	C/A	1a	486569117	+	Genome	Source	NA	NA	Genome68368	NA	AA	CC	CC	CC	CC	CC	CC	CC	CC	CC	CC	CC	CC	CC	CC	CC	CC	CC	CC	CC	CC	CC	CC	CC	CC	CC	CC	CC	CC	CC	CC	CC	CC	CC	CC	CC	CC	CC	CC
AX-110151035	A/G	1a	486631697	+	Genome	Source	NA	NA	Genome68368	NA	GG	AA	AA	AA	AA	AA	AA	AA	AA	AA	AA	AA	AA	AA	AA	AA	AA	AA	AA	AA	AA	AA	AA	AA	AA	AA	AA	AA	AA	AA	AA	AA	AA	AA	AA	AA	AA	AA	AA
AX-109944937	G/A	1a	486633915	+	Genome	Source	NA	NA	Genome68368	NA	AA	GG	GG	GG	GG	GG	GG	GG	GG	GG	GG	GG	GG	GG	GG	GG	GG	GG	GG	GG	GG	GG	GG	GG	GG	GG	GG	GG	GG	GG	GG	GG	GG	GG	GG	GG	GG	GG	GG
AX-109448909	G/A	1a	486674195	+	Genome	Source	NA	NA	Genome68368	NA	AA	GG	GG	GG	GG	GG	GG	GG	GG	GG	GG	GG	GG	GG	GG	GG	GG	GG	GG	GG	GG	GG	GG	GG	GG	GG	GG	GG	GG	GG	GG	GG	GG	GG	GG	GG	GG	GG	GG
AX-110366821	T/C	1a	486682720	+	Genome	Source	NA	NA	Genome68368	NA	CC	TT	TT	TT	TT	TT	TT	TT	TT	TT	TT	TT	TT	TT	TT	TT	TT	TT	TT	TT	TT	TT	TT	TT	TT	TT	TT	TT	TT	TT	TT	TT	TT	TT	TT	TT	TT	TT	TT
AX-109348764	C/T	1a	486684662	+	Genome	Source	NA	NA	Genome68368	NA	TT	CC	CC	CC	CC	CC	CC	CC	CC	CC	CC	CC	CC	CC	CC	CC	CC	CC	CC	CC	CC	CC	CC	CC	CC	CC	CC	CC	CC	CC	CC	CC	CC	CC	CC	CC	CC	CC	CC
AX-111054164	T/G	1a	486686269	+	Genome	Source	NA	NA	Genome68368	NA	GG	TT	TT	TT	TT	TT	TT	TT	TT	TT	TT	TT	TT	TT	TT	TT	TT	TT	TT	TT	TT	TT	TT	TT	TT	TT	TT	TG	TT	TT	TT	TT	TT	TT	TT	TT	TT	TT	TT
AX-95629446	T/C	1a	486688012	+	Genome	Source	NA	NA	Genome68368	NA	CC	TT	TT	TT	TT	TT	TT	TT	TT	TT	TT	TT	TT	TT	TT	TT	TT	TT	TT	TT	TT	TT	TT	TT	TT	TT	TT	TT	TT	TT	TT	TT	TT	TT	TT	TT	TT	TT	TT
AX-111084391	G/A	1a	486688686	+	Genome	Source	NA	NA	Genome68368	NA	AA	GG	GG	GG	GG	GG	GG	GG	GG	GG	GG	GG	GG	GG	GG	GG	GG	GG	GG	GG	GG	GG	GG	GG	GG	GG	GG	GG	GG	GG	GG	GG	GG	GG	GG	GG	GG	GG	GG
AX-111474954	T/C	1a	486688956	+	Genome	Source	NA	NA	Genome68368	NA	CC	TT	TT	TT	TT	TT	TT	TT	TT	TT	TT	TT	TT	TT	TT	TT	TT	TT	TT	TT	TT	TT	TT	TT	TT	TT	TT	TT	TT	TT	TT	TT	TT	TT	TT	TT	TT	TT	TT
AX-108857594	A/G	1a	486695408	+	Genome	Source	NA	NA	Genome68368	NA	GG	AA	AA	AA	AA	AA	AA	AA	AA	AA	AA	AA	AA	AA	AA	AA	AA	AA	AA	AA	AA	AA	AA	AA	AA	AA	AA	AA	AA	AA	AA	AA	AA	AA	AA	AA	AA	AA	AA
AX-109396489	G/T	1a	486780040	+	Genome	Source	NA	NA	Genome68368	NA	TT	GG	GG	GG	GG	GG	GG	GG	GG	GG	GG	GG	GG	GG	GG	GG	GG	GG	GG	GG	GG	GG	GG	GG	GG	GG	GG	GG	GG	GG	GG	GG	GG	GG	GG	GG	GG	GG	GG
AX-108965743	T/C	1a	486899726	+	Genome	Source	NA	NA	Genome68368	NA	CC	TT	TT	TT	TT	TT	TT	TT	TT	TT	TT	TT	TT	TT	TT	TT	TT	TT	TT	TT	TT	TT	TT	TT	NN	TT	TT	TT	TT	TT	TT	TT	TT	TT	TT	TT	TT	TT	TT
AX-111255412	T/C	1a	486899943	+	Genome	Source	NA	NA	Genome68368	NA	CC	TT	TT	TT	TT	TT	TT	TT	TT	TT	TT	TT	TT	TT	TT	TT	TT	TT	TT	TT	TT	TT	TT	TT	TT	TT	TT	TT	TT	TT	TT	TT	TT	TT	TT	TT	TT	TT	TT
AX-111649930	G/A	1a	486900261	+	Genome	Source	NA	NA	Genome68368	NA	AA	GG	GG	GG	GG	GG	GG	GG	GG	GG	GG	GG	GG	GG	GG	GG	GG	GG	GG	GG	GG	GG	GG	GG	GG	GG	GG	GG	GG	GG	GG	GG	GG	GG	GG	GG	GG	GG	GG
AX-111537555	G/A	1a	486900356	+	Genome	Source	NA	NA	Genome68368	NA	AA	GG	GG	GG	GG	GG	GG	GG	GG	GG	GG	GG	GG	GG	GG	GG	GG	GG	GG	GG	GG	GG	GG	GG	GG	GG	GG	GG	GG	GG	GG	GG	GG	GG	GG	GG	GG	GG	GG
AX-109621365	A/G	1a	486900869	+	Genome	Source	NA	NA	Genome68368	NA	GG	AA	AA	AA	AA	AA	AA	AA	AA	AA	AA	AA	AA	AA	AA	AA	AA	AA	AA	AA	AA	AA	AA	AA	AA	AA	AA	AA	AA	AA	AA	AA	AA	AA	AA	AA	AA	AA	AA
AX-109370897	C/T	1a	486901816	+	Genome	Source	NA	NA	Genome68368	NA	TT	CC	CC	CC	CC	CC	CC	CC	CC	CC	CC	CC	CC	CC	CC	CC	CC	CC	CC	CC	CC	CC	CC	CC	CC	CC	CC	CC	CC	CC	CC	CC	CC	CC	CC	CC	CC	CC	CC
AX-110055836	T/G	1a	486912159	+	Genome	Source	NA	NA	Genome68368	NA	GG	TT	TT	TT	TT	TT	TT	TT	TT	TT	TT	TT	TT	TT	TT	TT	TT	TT	TT	TT	TT	TT	TT	TT	TT	TT	TT	TT	TT	TT	TT	TT	TT	TT	TT	TT	TT	TT	TT
AX-110510759	C/G	1a	487057141	+	Genome	Source	NA	NA	Genome68368	NA	GG	CC	CC	CC	CC	CC	CC	CC	CC	CC	CC	CC	CC	CC	CC	CC	CC	CC	CC	CC	CC	CC	CC	CC	CC	CC	CC	CC	CC	CC	CC	CC	CC	CC	CC	CC	CC	CC	CC
AX-109537332	C/T	1a	487061179	+	Genome	Source	NA	NA	Genome68368	NA	TT	CC	CC	CC	CC	CC	CC	CC	CC	CC	CC	CC	CC	CC	CC	CC	CC	CC	CC	CC	CC	CC	CC	CC	CC	CC	CC	CC	CC	CC	CC	CC	CC	CC	CC	CC	CC	CC	CC
AX-111653796	G/C	1a	487065877	+	Genome	Source	NA	NA	Genome68368	NA	CC	GG	GG	GG	GG	GG	GG	GG	GG	GG	GG	GG	GG	GG	GG	GG	GG	GG	GG	GG	GG	GG	GG	GG	GG	GG	GG	GG	GG	GG	GG	GG	GG	GG	GG	GG	GG	GG	GG
AX-108955061	C/G	1a	487066039	+	Genome	Source	NA	NA	Genome68368	NA	GG	CC	CC	CC	CC	CC	CC	CC	CC	CC	CC	CC	CC	CC	CC	CC	CC	CC	CC	CC	CC	CC	CC	CC	CC	CC	CC	CC	CC	CC	CC	CC	CC	CC	CC	CC	CC	CC	CC
AX-110918237	G/A	1a	487076363	+	Genome	Source	NA	NA	Genome68368	NA	AA	GG	GG	GG	GG	GG	GG	GG	GG	GG	GG	GG	GG	GG	GG	GG	GG	GG	GG	GG	GG	GG	GG	GG	GG	GG	GG	GG	GG	GG	GG	GG	GG	GG	GG	GG	GG	GG	GG
AX-111127994	T/C	1a	487092001	+	Genome	Source	NA	NA	Genome68368	NA	CC	TT	TT	TT	TT	TT	TT	TT	TT	TT	TT	TT	TT	TT	TT	TT	TT	TT	TT	TT	TT	TT	TT	TT	TT	TT	TT	TT	TT	TT	TT	TT	TT	TT	TT	TT	TT	TT	TT
AX-111186770	C/T	1a	487198077	+	Genome	Source	NA	NA	Genome68368	NA	TT	CC	CC	CC	CC	CC	CC	CC	CC	CC	CC	CC	CC	CC	CC	CC	CC	CC	CC	CC	CC	CC	CC	CC	CC	CC	CC	CC	CC	CC	CC	CC	CC	CC	CC	CC	CC	CC	CC
AX-109902772	T/C	1a	487224450	+	Genome	Source	NA	NA	Genome68368	NA	CC	TT	TT	TT	TT	TT	TT	TT	TT	TT	TT	TT	TT	TT	TT	TT	TT	TT	TT	TT	TT	TT	TT	TT	TT	TT	TT	TT	TT	TT	TT	TT	TT	TT	TT	TT	TT	TT	TT
AX-111528975	T/C	1a	487224546	+	Genome	Source	NA	NA	Genome68368	NA	CC	TT	TT	TT	TT	TT	TT	TT	TT	TT	TT	TT	TT	TT	TT	TT	TT	TT	TT	TT	TT	TT	TT	TT	TT	TT	TT	TT	TT	TT	TT	TT	TT	TT	TT	TT	TT	TT	TT
AX-109831764	G/C	1a	487320100	+	Genome	Source	NA	NA	Genome68368	NA	CC	GG	GG	GG	GG	GG	GG	GG	GG	GG	GG	GG	GG	GG	GG	GG	GG	GG	GG	GG	GG	GG	GG	GG	GG	GG	GG	GG	GG	GG	GG	GG	GG	GG	GG	GG	GG	GG	GG
AX-109493356	G/C	1a	487320140	+	Genome	Source	NA	NA	Genome68368	NA	CC	GG	GG	GG	GG	GG	GG	GG	GG	GG	GG	GG	GG	GG	GG	GG	GG	GG	GG	GG	GG	GG	GG	GG	GG	GG	GG	GG	GG	GG	GG	GG	GG	GG	GG	GG	GG	GG	GG
AX-111220231	C/G	1a	487338978	+	Genome	Source	NA	NA	Genome68368	NA	GG	CC	CC	CC	CC	CC	CC	CC	CC	CC	CC	CC	CC	CC	CC	CC	CC	CC	CC	CC	CC	CC	CC	CC	CC	CC	CC	CC	CC	CC	CC	CC	CC	CC	CC	CC	CC	CC	CC
AX-111675358	A/G	1a	487352331	+	Genome	Source	NA	NA	Genome68368	NA	GG	AA	AA	AA	AA	AA	AA	AA	AA	AA	AA	AA	AA	AA	AA	AA	AA	AA	AA	AA	AA	AA	AA	AA	AA	AA	AG	NN	AA	AA	AA	AA	AA	AA	AA	AA	AA	AA	AA
AX-109893082	T/C	1a	487364100	+	Genome	Source	NA	NA	Genome68368	NA	CC	TT	TT	TT	TT	TT	TT	TT	TT	TT	TT	TT	TT	TT	TT	TT	TT	TT	TT	TT	TT	TT	TT	TT	TT	TT	TT	TT	TT	TT	TT	TT	TT	TT	TT	TT	TT	TT	TT
AX-110151411	A/G	1a	487496004	+	Genome	Source	NA	NA	Genome68368	NA	GG	AA	AA	AA	AA	AA	AA	AA	AA	AA	AA	AA	AA	AA	AA	AA	AA	AA	AA	AA	AA	AA	AA	AA	AA	AA	AA	AA	AA	AA	AA	AA	AA	AA	AA	AA	AA	AA	AA
AX-108731995	G/A	1a	487609563	+	Genome	Source	NA	NA	Genome68368	NA	AA	GG	GG	GG	GG	GG	GG	GG	GG	GG	GG	GG	GG	GG	GG	GG	GG	GG	GG	GG	GG	GG	GG	GG	GG	GG	GG	GG	GG	GG	GG	GG	GG	GG	GG	GG	GG	GG	GG
AX-110388906	C/T	1a	487610248	+	Genome	Source	NA	NA	Genome68368	NA	TT	CC	CC	CC	CC	CC	CC	CC	CC	CC	CC	CC	CC	CC	CC	CC	CC	CC	CC	CC	CC	CC	CC	CC	CC	CC	CC	CC	CC	CC	CC	CC	CC	CC	CC	CC	CC	CC	CC
AX-89690172	T/C	1a	487663729	+	Genome	Source	NA	NA	Genome68368	NA	CC	TT	TT	TT	TT	TT	TT	TT	TT	TT	TT	TT	TT	TT	TT	TT	TT	TT	TT	TT	TT	TT	TT	TT	TT	TT	TT	TT	TT	TT	TT	TT	TT	TT	TT	TT	TT	TT	TT
AX-110509256	T/G	1a	487663958	+	Genome	Source	NA	NA	Genome68368	NA	GG	TT	TT	TT	TT	TT	TT	TT	TT	TT	TT	TT	TT	TT	TT	TT	TT	TT	TT	TT	TT	TT	TT	TT	TT	TT	TT	TT	TT	TT	TT	TT	TT	TT	TT	TT	TT	TT	TT
AX-109314156	G/C	1a	487665308	+	Genome	Source	NA	NA	Genome68368	NA	CC	GG	GG	GG	GG	GG	GG	GG	GG	GG	GG	GG	GG	GG	GG	GG	GG	GG	GG	GG	GG	GG	GG	GG	GG	GG	GG	GG	GG	GG	GG	GG	GG	GG	GG	GG	GG	GG	GG
AX-109828205	A/G	1a	487665504	+	Genome	Source	NA	NA	Genome68368	NA	GG	AA	AA	AA	AA	AA	AA	AA	AA	AA	AA	AA	AA	AA	AA	AA	AA	AA	AA	AA	AA	AA	AA	AA	AA	AA	AA	AA	AA	AA	AA	AA	AA	AA	AA	AA	AA	AA	AA
AX-109402532	A/G	1a	487670267	+	Genome	Source	NA	NA	Genome68368	NA	GG	AA	AA	AA	AA	AA	AA	AA	AA	AA	AA	AA	AA	AA	AA	AA	AA	AA	AA	AA	AA	AA	AA	AA	AA	AA	AA	AA	AA	AA	AA	AA	AA	AA	AA	AA	AA	AA	AA
AX-110486813	A/G	1a	487670665	+	Genome	Source	NA	NA	Genome68368	NA	GG	AA	AA	AA	AA	AA	AA	AA	AA	AA	AA	AA	AA	AA	AA	AA	AA	AA	AA	AA	AA	AA	AA	AA	AA	AA	AA	AA	AA	AA	AA	AA	AA	AA	AA	AA	AA	AA	AA
AX-109502948	C/T	1a	487691835	+	Genome	Source	NA	NA	Genome68368	NA	TT	CC	CC	CC	CC	CC	CC	CC	CC	CC	CC	CC	CC	CC	CC	CC	CC	CC	CC	CC	CC	CC	CC	CC	CC	CC	CC	CC	CC	CC	CC	CC	CC	CC	CC	CC	CC	CC	CC
AX-109986599	C/G	1a	487695773	+	Genome	Source	NA	NA	Genome68368	NA	GG	CC	CC	CC	CC	CC	CC	CC	CC	CC	CC	CC	CC	CC	CC	CC	CC	CC	CC	CC	CC	CC	CC	CC	CC	CC	CC	CC	CC	CC	CC	CC	CC	CC	CC	CC	CC	CC	CC
AX-110517660	T/C	1a	487700334	+	Genome	Source	NA	NA	Genome68368	NA	CC	TT	TT	TT	TT	TT	TT	TT	TT	TT	TT	TT	TT	TT	TT	TT	TT	TT	TT	TT	TT	TT	TT	TT	TT	TT	TT	TT	TT	TT	TT	TT	TT	TT	TT	TT	TT	TT	TT
AX-109838774	C/G	1a	487700710	+	Genome	Source	NA	NA	Genome68368	NA	GG	CC	CC	CC	CC	CC	CC	CC	CC	CC	CC	CG	CC	CC	CC	CC	CC	CC	CC	CC	CC	CC	CC	CC	CC	CC	CG	CC	CC	CC	CC	CC	CC	CC	CC	CC	CC	CC	NN
AX-89472485	A/G	1a	487702629	+	Genome	Source	NA	NA	Genome68368	NA	GG	AA	AA	AA	AA	AA	AA	AA	AA	AA	AA	AA	AA	AA	AA	AA	AA	AA	AA	AA	NN	AA	AA	AA	AA	AA	AA	AA	AA	AA	AA	AA	AA	AA	AA	AA	NN	AA	AA
AX-108929337	A/G	1a	487718518	+	Genome	Source	NA	NA	Genome68368	NA	GG	AA	AA	AA	AA	AA	AA	AA	AA	AA	AA	AA	AA	AA	AA	AA	AA	AA	AA	AA	AA	AA	AA	AA	AA	AA	AA	AA	AA	AA	AA	AA	AA	AA	AA	AA	AA	AA	AA
AX-111702869	C/T	1a	487783196	+	Genome	Source	NA	NA	Genome68368	NA	TT	CC	CC	CC	CC	CC	CC	CC	CC	CC	CC	CC	CC	CC	CC	CC	CC	CC	CC	CC	CC	CC	CC	CC	CC	CC	CC	CC	CC	CC	CC	CC	CC	CC	CC	CC	CC	CC	CC
AX-110364737	G/A	1a	487784107	+	Genome	Source	NA	NA	Genome68368	NA	AA	GG	GG	GG	GG	GG	GG	GG	GG	GG	GG	GG	GG	GG	GG	GG	GG	GG	GG	GG	GG	GG	GG	GG	GG	GG	GG	GG	GG	GG	GG	GG	GG	GG	GG	GG	GG	GG	GG
AX-110125325	C/T	1a	487805235	+	Genome	Source	NA	NA	Genome68368	NA	TT	CC	CC	CC	CC	CC	CC	CC	CC	CC	CC	CC	CC	CC	CC	CC	CC	CC	CC	CC	CC	CC	CC	CC	CC	CC	CC	CC	CC	CC	CC	CC	CC	CC	CC	CC	CC	CC	CC
AX-110586926	A/G	1a	488169670	+	Genome	Source	NA	NA	Genome68368	NA	AA	AA	AA	AA	AA	AA	AA	AA	AA	AA	AA	AA	AA	AA	AA	AA	AA	AA	AA	AA	AA	AA	AA	AA	AA	AA	AA	AA	AA	AA	AA	AA	AA	AA	AA	AA	AA	AA	AA
AX-110587738	G/A	1a	488202157	+	Genome	Source	NA	NA	Genome68368	NA	GG	GG	GG	GG	GG	GG	GG	GG	GG	GG	GG	GG	GG	GG	GG	GG	GG	GG	GG	GG	GG	GG	GG	GG	GG	GG	GG	GG	GG	GG	GG	GG	GG	GG	GG	GG	GG	GG	GG
AX-111114589	T/C	1a	488202311	+	Genome	Source	NA	NA	Genome68368	NA	TT	TT	TT	TT	TT	TT	TT	TT	TT	TT	TT	TT	TT	TT	TT	TT	TT	TT	TT	TT	TT	TT	TT	TT	TT	TT	TT	TT	TT	TT	TT	TT	TT	TT	TT	TT	TT	TT	TT
AX-111054615	G/C	1a	488226823	+	Genome	Source	NA	NA	Genome68368	NA	GG	GG	GG	GG	GG	GG	GG	GG	GG	GG	GG	GG	GG	GG	GG	GG	GG	GG	GG	GG	GG	GG	GG	GG	GG	GG	GG	GG	GG	GG	GG	GG	GG	GG	GG	GG	GG	GG	GG
AX-108851643	G/A	1a	488229602	+	Genome	Source	NA	NA	Genome68368	NA	GG	GG	GG	GG	GG	GG	GG	GG	GG	GG	GG	GG	GG	GG	GG	GG	GG	GG	GG	GG	GG	GG	GG	GG	GG	GG	GG	GG	GG	GG	GG	GG	GG	GG	GG	GG	GG	GG	GG
AX-109447158	C/T	1a	488243504	+	Genome	Source	NA	NA	Genome68368	NA	CC	CC	CC	CC	CC	CC	CC	CC	CC	CC	CC	CC	CC	CC	CC	CC	CC	CC	CC	CC	CC	CC	CC	CC	CC	CC	CC	CC	CC	CC	CC	CC	CC	CC	CC	CC	CC	CC	CC
AX-111540866	C/A	1a	488291313	+	Genome	Source	NA	NA	Genome68368	NA	CC	CC	CC	CC	CC	CC	CC	CC	CC	CC	CC	CC	CC	CC	CC	CC	CC	CC	CC	CC	CC	CC	CC	CC	CC	CC	CC	CC	CC	CC	CC	CC	CC	CC	CC	CC	CC	CC	CC
AX-109483668	G/C	1a	488569674	+	Genome	Source	NA	NA	Genome68368	NA	GG	GG	GG	GG	GG	GG	GG	GG	GG	GG	GG	GG	GG	GG	GG	GG	GG	GG	GG	GG	GG	GG	GG	GG	GG	GG	GG	GG	GG	GG	GG	GG	GG	GG	GG	GG	GG	GG	GG
AX-111652969	T/C	1a	488569707	+	Genome	Source	NA	NA	Genome68368	NA	TT	TT	TT	TT	TT	TT	TT	TT	TT	TT	TT	TT	TT	TT	TT	TT	TT	TT	TT	TT	TT	TT	TT	TT	TT	TT	TT	TT	TT	TT	TT	TT	TT	TT	TT	TT	TT	TT	TT
AX-110994285	T/C	1a	488653112	+	Genome	Source	NA	NA	Genome68368	NA	TT	TT	TT	TT	TT	TT	TT	TT	TT	TT	TT	TT	TT	TT	TT	TT	TT	TT	TT	TT	TT	TT	TT	TT	TT	TT	TT	TT	TT	TT	TT	TT	TT	TT	TT	TT	TT	TT	TT
AX-108904322	A/G	1a	488745453	+	Genome	Source	NA	NA	Genome68368	NA	AA	AA	AA	AA	AA	AA	AA	AA	AA	AA	AA	AA	AA	AA	AA	AA	AA	AA	AA	AA	AA	AA	AA	AA	AA	AA	AA	AA	AA	AA	AA	AA	AA	AA	AA	AA	AA	AA	AA
AX-110186071	A/C	1a	488748385	+	Genome	Source	NA	NA	Genome68368	NA	AA	AA	AA	AA	AA	AA	AA	AA	AA	AA	AA	AA	AA	AA	AA	AA	AA	AA	AA	AA	AA	AA	AA	AA	AA	AA	AA	AA	AA	AA	AA	AA	AA	AA	AA	AA	AA	AA	AA
AX-110489506	A/G	1a	488778970	+	Genome	Source	NA	NA	Genome68368	NA	AA	AA	AA	AA	AA	AA	AA	AA	AA	AA	AA	AA	AA	AA	AA	AA	AA	AA	AA	AA	AA	AA	AA	AA	AA	AA	AA	AA	AA	AA	AA	AA	AA	AA	AA	AA	AA	AA	AA
AX-111550776	C/G	1a	488834142	+	Genome	Source	NA	NA	Genome68368	NA	CC	CC	CC	CC	CC	CC	CC	CC	CC	CC	CC	CC	CC	CC	CC	CC	CC	CC	CC	CC	CC	CC	CC	CC	CC	CC	CC	CC	CC	CC	CC	CC	CC	CC	CC	CC	CC	CC	CC
AX-109491193	A/G	1a	488867935	+	Genome	Source	NA	NA	Genome68368	NA	AA	AA	AA	AA	AA	AA	AA	AA	AA	AA	AA	AA	AA	AA	AA	AA	AA	AA	AA	AA	AA	AA	AA	AA	AA	AA	AA	AA	AA	AA	AA	AA	AA	AA	AA	AA	AA	AA	AA
AX-109841429	A/G	1a	488875686	+	Genome	Source	NA	NA	Genome68368	NA	AA	AA	AA	AA	AA	AA	NN	AA	AG	AA	AA	AA	AA	AA	AA	AA	AA	AA	AA	AA	AA	AA	AA	AA	NN	AA	AG	AA	AA	AA	AA	AA	AA	AA	AA	AA	AA	AA	AA
AX-111032643	C/T	1a	488876660	+	Genome	Source	NA	NA	Genome68368	NA	CC	CC	CC	CC	CC	CC	CC	CC	CC	CC	CC	CC	CC	CC	CC	CC	CC	CC	CC	CC	CC	CC	CC	CC	CC	CC	CC	CC	CC	CC	CC	CC	CC	CC	CC	CC	CC	CC	CC
AX-111001826	G/C	1a	488876846	+	Genome	Source	NA	NA	Genome68368	NA	GG	GG	GG	GG	GG	GG	GG	GG	GG	GG	GG	GG	GG	GG	GG	GG	GG	GG	GG	GG	GG	GG	GG	GG	GG	GG	GG	GG	GG	GG	GG	GG	GG	GG	GG	GG	GG	GG	GG
AX-108895514	T/C	1a	488880170	+	Genome	Source	NA	NA	Genome68368	NA	TT	TT	TT	TT	TT	TT	TT	TT	TT	TT	TT	TT	TT	TT	TT	TT	TT	TT	TT	TT	TT	TT	TT	TT	TT	TT	TT	TT	TT	TT	TT	TT	TT	TT	TT	TT	TT	TT	TT
AX-109916069	C/T	1a	488882334	+	Genome	Source	NA	NA	Genome68368	NA	CC	CC	CC	CC	CC	CC	CC	CC	CC	CC	CC	CC	CC	CC	CC	CC	CC	CC	CC	CC	CC	CC	CC	CC	CC	CC	CC	CC	CC	CC	CC	CC	CC	CC	CC	CC	CC	CC	CC
AX-111572086	T/C	1a	488884274	+	Genome	Source	NA	NA	Genome68368	NA	TT	TT	TT	TT	TT	TT	TT	TT	TT	TT	TT	TT	TT	TT	TT	TT	TT	TT	TT	TT	TT	TT	TT	TT	TT	TT	TT	TT	TT	TT	TT	TT	TT	TT	TT	TT	TT	TT	TT
AX-110499392	A/G	1a	488920714	+	Genome	Source	NA	NA	Genome68368	NA	AA	AA	AA	AA	AA	AA	AA	AA	AA	AA	AA	AA	AA	AA	AA	AA	AA	AA	AA	AA	AA	AA	AA	AA	AA	AA	NN	AA	AA	AA	AA	AA	AA	AA	AA	AA	AA	AA	AA
AX-109917422	C/G	1a	488971952	+	Genome	Source	NA	NA	Genome68368	NA	CC	CC	CC	CC	CC	CC	CC	CC	CC	CC	CC	CC	CC	CC	CC	CC	CC	CC	CC	CC	CC	CC	CC	CC	CC	CC	CC	CC	CC	CC	CC	CC	CC	CC	CC	CC	CC	CC	CC
AX-108782101	C/T	1a	488991843	+	Genome	Source	NA	NA	Genome68368	NA	CC	CC	CC	CC	CC	CC	CC	CC	CC	CC	CC	CC	CC	CC	CC	CC	CC	CC	CC	CC	CC	CC	CC	CC	CC	CC	CC	CC	CC	CC	CC	CC	CC	CC	CC	CC	CC	CC	CC
AX-110126407	T/C	1a	488993477	+	Genome	Source	NA	NA	Genome68368	NA	TT	TT	TT	TT	TT	TT	TT	TT	TT	TT	TT	TT	TT	TT	TT	TT	TT	TT	TT	TT	TT	TT	TT	TT	TT	TT	TT	TT	TT	TT	TT	TT	TT	TT	TT	TT	TT	TT	TT
AX-110675329	C/T	1a	488994434	+	Genome	Source	NA	NA	Genome68368	NA	CC	CC	CC	CC	CC	CC	CC	CC	CC	CC	CC	CC	CC	CC	CC	CC	CC	CC	CC	CC	CC	CC	CC	CC	CC	CC	CC	CC	CC	CC	CC	CC	CC	CC	CC	CC	CC	CC	CC
AX-109898914	C/T	1a	488997904	+	Genome	Source	NA	NA	Genome68368	NA	CC	CC	CC	CC	CC	CC	CC	CC	CC	CC	CC	CC	CC	CC	CC	CC	CC	CC	CC	CC	CC	CC	CC	CC	CC	CC	CC	CC	CC	CC	CC	CC	CC	CC	CC	CC	CC	CC	CC
AX-109395181	C/T	1a	488999409	+	Genome	Source	NA	NA	Genome68368	NA	CC	CC	CC	CC	CC	CC	CC	CC	CC	CC	CC	CC	CC	CC	CC	CC	CC	CC	CC	CC	CC	CC	CC	CC	CC	CC	CC	CC	CC	CC	CC	CC	CC	CC	CC	CC	CC	CC	CC
AX-110169528	G/A	1a	488999771	+	Genome	Source	NA	NA	Genome68368	NA	GG	GG	GG	GG	GG	GG	GG	GG	GG	GG	GG	GG	GG	GG	GG	GG	GG	GG	GG	GG	GG	GG	GG	GG	GG	GG	GG	GG	GG	GG	GG	GG	GG	GG	GG	GG	GG	GG	GG
AX-109047335	C/T	1a	489000634	+	Genome	Source	NA	NA	Genome68368	NA	CC	CC	CC	CC	CC	CC	CC	CC	CC	CC	CC	CC	CC	CC	CC	CC	CC	CC	CC	CC	CC	CC	CC	CC	CC	CC	CC	CC	CC	CC	CC	CC	CC	CC	CC	CC	CC	CC	CC
AX-108869081	A/G	1a	489000695	+	Genome	Source	NA	NA	Genome68368	NA	AA	AA	AA	AA	AA	AA	AA	AA	AA	AA	AA	AA	AA	AA	AA	AA	AA	AA	AA	AA	AA	AA	AA	AA	AA	AA	AA	AA	AA	AA	AA	AA	AA	AA	AA	AA	AA	AA	AA
AX-109877683	A/G	1a	489000799	+	Genome	Source	NA	NA	Genome68368	NA	AA	AA	AA	AA	AA	AA	AA	AA	AA	AA	AA	AA	AA	AA	AA	AA	AA	AA	AA	AA	AA	AA	AA	AA	AA	AA	AA	AA	AA	AA	AA	AA	AA	AA	AA	AA	AA	AA	AA
AX-109947456	T/C	1a	489001125	+	Genome	Source	NA	NA	Genome68368	NA	TT	TT	TT	TT	TT	TT	TT	TT	TT	TT	TT	TT	TT	TT	TT	TT	TT	TT	TT	TT	TT	TT	TT	TT	TT	TT	TT	TT	TT	TT	TT	TT	TT	TT	TT	TT	TT	TT	TT
AX-109576957	T/C	1a	489001372	+	Genome	Source	NA	NA	Genome68368	NA	TT	TT	TT	TT	TT	TT	TT	TT	TT	TT	TT	TT	TT	TT	TT	TT	TT	TT	TT	TT	TT	TT	TT	TT	TT	TT	TT	TT	TT	TT	TT	TT	TT	TT	TT	TT	TT	TT	TT
AX-110151166	T/C	1a	489002086	+	Genome	Source	NA	NA	Genome68368	NA	TT	TT	TT	TT	TT	TT	TT	TT	TT	TT	TT	TT	TT	TT	TT	TT	TT	TT	TT	TT	TT	TT	TT	TT	TT	TT	TT	TT	TT	TT	TT	TT	TT	TT	TT	TT	TT	TT	TT
AX-108969929	A/C	1a	489003615	+	Genome	Source	NA	NA	Genome68368	NA	AA	AA	AA	AA	AA	AA	AA	AA	AA	AA	AA	AA	AA	AA	AA	AA	AA	AA	AA	AA	AA	AA	AA	AA	AA	AA	AA	AA	AA	AA	AA	AA	AA	AA	AA	AA	AA	AA	AA
AX-111079006	A/G	1a	489003864	+	Genome	Source	NA	NA	Genome68368	NA	AA	AA	AA	AA	AA	AA	AA	AA	AA	AA	AA	AA	AA	AA	AA	AA	AA	AA	AA	AA	AA	AA	AA	AA	AA	AA	AA	AA	AA	AA	AA	AA	AA	AA	AA	AA	AA	AA	AA
AX-110037827	C/T	1a	489003959	+	Genome	Source	NA	NA	Genome68368	NA	CC	CC	CC	CC	CC	CC	CC	CC	CC	CC	CC	CC	CC	CC	CC	CC	CC	CC	CC	CC	CC	CC	CC	CC	CC	CC	CC	CC	CC	CC	CC	CC	CC	CC	CC	CC	CC	CC	CC
AX-108752014	G/A	1a	489005007	+	Genome	Source	NA	NA	Genome68368	NA	GG	GG	GG	GG	GG	GG	GG	GG	GG	GG	GG	GG	GG	GG	GG	GG	GG	GG	GG	GG	GG	GG	GG	GG	GG	GG	GG	GG	GG	GG	GG	GG	GG	GG	GG	GG	GG	GG	GG
AX-109910238	T/C	1a	489005058	+	Genome	Source	NA	NA	Genome68368	NA	TT	TT	TT	TT	TT	TT	TT	TT	TT	TT	TT	TT	TT	TT	TT	TT	TT	TT	TT	TT	TT	TT	TT	TT	TT	TT	TT	TT	TT	TT	TT	TT	TT	TT	TT	TT	TT	TT	TT
AX-109507942	A/G	1a	489005178	+	Genome	Source	NA	NA	Genome68368	NA	AA	AA	AA	AA	AA	AA	AA	AA	AA	AA	AA	AA	AA	AA	AA	AA	AA	AA	AA	AA	AA	AA	AA	AA	AA	AA	AA	AA	AA	AA	AA	AA	AA	AA	AA	AA	AA	AA	AA
AX-110388304	C/T	1a	489007445	+	Genome	Source	NA	NA	Genome68368	NA	CC	CC	CC	CC	CC	CC	CC	CC	CC	CC	CC	CC	CC	CC	CC	CC	CC	CC	CC	CC	CC	CC	CC	CC	CC	CC	CC	CC	CC	CC	CC	CC	CC	CC	CC	CC	CC	CC	CC
AX-109999592	G/A	1a	489007977	+	Genome	Source	NA	NA	Genome68368	NA	GG	GG	GG	GG	GG	GG	GG	GG	GG	GG	GG	GG	GG	GG	GG	GG	GG	GG	GG	GG	GG	GG	GG	GG	GG	GG	GG	GG	GG	GG	GG	GG	GG	GG	GG	GG	GG	GG	GG
AX-110420370	T/C	1a	489008686	+	Genome	Source	NA	NA	Genome68368	NA	TT	TT	TT	TT	TT	TT	TT	TT	TT	TT	TT	TT	TT	TT	TT	TT	TT	TT	TT	TT	TT	TT	TT	TT	TT	TT	TT	TT	TT	TT	TT	TT	TT	TT	TT	TT	TT	TT	TT
AX-111574752	C/T	1a	489008741	+	Genome	Source	NA	NA	Genome68368	NA	CC	CC	CC	CC	CC	CC	CC	CC	CC	CC	CC	CC	CC	CC	CC	CC	CC	CC	CC	CC	CC	CC	CC	CC	CC	CC	CC	CC	CC	CC	CC	CC	CC	CC	CC	CC	CC	CC	CC
AX-109847552	C/G	1a	489097225	+	Genome	Source	NA	NA	Genome68368	NA	CC	CC	CC	CC	CC	CC	CC	CC	CC	CC	CC	CC	CC	CC	CC	CC	CC	CC	CC	CC	CC	CC	CC	CC	CC	CC	CC	CC	CC	CC	CC	CC	CC	CC	CC	CC	CC	CC	CC
AX-111514219	C/T	1a	489097310	+	Genome	Source	NA	NA	Genome68368	NA	CC	CC	CC	CC	CC	CC	CC	CC	CC	CC	CC	CC	CC	CC	CC	CC	CC	CC	CC	CC	CC	CC	CC	CC	CC	CC	CC	CC	CC	CC	CC	CC	CC	CC	CC	CC	CC	CC	CC
AX-109385808	C/G	1a	489097828	+	Genome	Source	NA	NA	Genome68368	NA	CC	CC	CC	CC	CC	CC	CC	CC	CC	CC	CC	CC	CC	CC	CC	CC	CC	CC	CC	CC	CC	CC	CC	CC	CC	CC	CC	CC	CC	CC	CC	CC	CC	CC	CC	CC	CC	CC	CC
AX-109833139	G/T	1a	489098047	+	Genome	Source	NA	NA	Genome68368	NA	GG	GG	GG	GG	GG	GG	GG	GG	GG	GG	GG	GG	GG	GG	GG	GG	GG	GG	GG	GG	GG	GG	GG	GG	GG	GG	GG	GG	GG	GG	GG	GG	GG	GG	GG	GG	GG	GG	GG
AX-109272568	C/T	1a	489099724	+	Genome	Source	NA	NA	Genome68368	NA	CC	CC	CC	CC	CC	CC	CC	CC	CC	CC	CC	CC	CC	CC	CC	CC	CC	CC	CC	CC	CC	CC	CC	CC	CC	CC	CC	CC	CC	CC	CC	CC	CC	CC	CC	CC	CC	CC	CC
AX-110975138	C/T	1a	489099980	+	Genome	Source	NA	NA	Genome68368	NA	CC	CC	CC	CC	CC	CC	CC	NN	CC	CC	CC	CC	CC	CC	CC	CC	CC	CC	CC	CC	CC	CC	CC	CC	CC	CC	CC	CC	CC	CC	CC	CC	CC	CC	CC	CC	CC	CC	CC
AX-111131311	T/C	1a	489101235	+	Genome	Source	NA	NA	Genome68368	NA	TT	TT	TT	TT	TT	TT	TT	TT	TT	TT	TT	TT	TT	TT	TT	TT	TT	TT	TT	TT	TT	TT	TT	TT	TT	TT	TC	TT	TT	TT	TT	TT	TT	TT	TT	TT	TT	TT	TT
AX-109384861	G/A	1a	489101516	+	Genome	Source	NA	NA	Genome68368	NA	GG	GG	GG	GG	GG	GG	GG	GG	GG	GG	GG	GG	GG	GG	GG	GG	GG	GG	GG	GG	GG	GG	GG	GG	GG	GG	GG	GG	GG	GG	GG	GG	GG	GG	GG	GG	GG	GG	GG
AX-110578561	T/C	1a	489137624	+	Genome	Source	NA	NA	Genome68368	NA	TT	TT	TT	TT	TT	TT	TT	TT	TT	TT	TT	TT	TT	TT	TT	TT	TT	TT	TT	TT	TT	TT	TT	TT	TT	TT	TT	TT	TT	TT	TT	TT	TT	TT	TT	TT	TT	TT	TT
AX-111604450	A/G	1a	489148609	+	Genome	Source	NA	NA	Genome68368	NA	AA	AA	AA	AA	AA	AA	AA	AA	AA	AA	AA	AA	AA	AA	AA	AA	AA	AA	AA	AA	AA	AA	AA	AA	AA	AA	AA	AA	AA	AA	AA	AA	AA	AA	AA	AA	AA	AA	AA
AX-111666732	T/G	1a	489148869	+	Genome	Source	NA	NA	Genome68368	NA	TT	TT	TT	TT	TT	TT	TT	TT	TT	TT	TG	TT	TT	TT	TT	TT	TT	TT	TT	TT	TT	TG	TT	TT	TT	TT	TT	TT	TT	TT	NN	TT	TT	TT	TT	TT	TT	TT	TT
AX-110976241	T/C	1a	489157403	+	Genome	Source	NA	NA	Genome68368	NA	TT	TT	TT	TT	TT	TT	TT	TT	TT	TT	TT	TT	TT	TT	TT	TT	TT	TT	TT	TT	TT	TT	TT	TT	TT	TT	TC	NN	TT	TT	TT	TT	TT	TT	TT	TT	TC	TT	TT
AX-111504511	C/T	1a	489157627	+	Genome	Source	NA	NA	Genome68368	NA	CC	CC	CC	CC	CC	CC	CC	CC	CC	CC	CC	CC	CC	CC	CC	CC	CC	CC	CC	CC	CC	CC	CC	CC	CC	CC	CC	CC	CC	CC	CC	CC	CC	CC	CC	CC	CC	CC	CC
AX-110395059	G/C	1a	489191356	+	Genome	Source	NA	NA	Genome68368	NA	GG	GG	GG	GG	GG	GG	GG	GG	GG	GG	GG	GG	GG	GG	GG	GG	GG	GG	GG	GG	GG	GG	GG	GG	GG	GG	GG	GG	GG	GG	GG	GG	GG	GG	GG	GG	GG	GG	GG
AX-109449682	T/C	1a	489191785	+	Genome	Source	NA	NA	Genome68368	NA	TT	TT	TT	TT	TT	TT	TT	TT	TT	TT	TT	TT	TT	TT	TT	TT	TT	TT	TT	TT	TT	TT	TT	TT	TT	TT	TT	TT	TT	TT	TT	TT	TT	TT	TT	TT	TT	TT	TT
AX-111118075	A/G	1a	489193661	+	Genome	Source	NA	NA	Genome68368	NA	AA	AA	AA	AA	AA	AA	AA	AA	AA	AA	AA	AA	AA	AA	AA	AA	AA	AA	AA	AA	AA	AA	AA	AA	AA	AA	NN	AA	AA	AA	AA	AA	AA	AA	AA	AA	AA	AG	AA
AX-109878361	C/T	1a	489197188	+	Genome	Source	NA	NA	Genome68368	NA	CC	CC	CC	CC	CC	CC	CC	CC	CC	CC	CC	CC	CC	CC	CC	CC	CC	CC	CC	CC	CC	CC	CC	CC	CC	CC	CC	CC	CC	CC	CC	CC	CC	CC	CC	CC	CC	CC	CC
AX-110490555	G/A	1a	489300174	+	Genome	Source	NA	NA	Genome68368	NA	GG	GG	GG	GG	GG	GG	GG	GG	GG	GG	GG	GG	GG	GG	GG	GG	GG	GG	GG	GG	GG	GG	GG	GG	GG	GG	GG	GG	GG	GG	GG	GG	GG	GG	GG	GG	GG	GG	GG
AX-109916238	A/G	1a	489300415	+	Genome	Source	NA	NA	Genome68368	NA	AA	AA	AA	AA	AA	AA	AA	AA	AA	AA	AA	AA	AA	AA	AA	AA	AA	AA	AA	AA	AA	AA	AA	AA	AA	AA	AA	AA	AA	AA	AA	AA	AA	AA	AA	AA	AA	AA	AA
AX-110432824	T/C	1a	489563875	+	Genome	Source	NA	NA	Genome68368	NA	TT	TT	TT	TT	TT	TT	TT	TT	TT	TT	TT	TT	TT	TT	TT	TT	TT	TT	TT	TT	TT	TT	TT	TT	TT	TT	TT	TT	TT	TT	TT	TT	TT	TT	TT	TT	TT	TT	TT
AX-109840262	T/C	1a	489620403	+	Genome	Source	NA	NA	Genome68368	NA	TT	TT	TT	TT	TT	TT	TT	TT	TT	TT	TT	TT	TT	TT	TT	TT	TT	TT	TT	TT	TT	TT	TT	TT	TT	TT	TT	TT	TT	TT	TT	TT	TT	TT	TT	TT	TT	TT	TT
AX-111670343	T/C	1a	489709279	+	Genome	Source	NA	NA	Genome68368	NA	TT	TT	TT	TT	TT	TT	TT	TT	TT	TT	TT	TT	TT	TT	TT	TT	TT	TT	TT	TT	TT	TT	TT	TT	TT	TT	TT	TT	TT	TT	TT	TT	TT	TT	TT	TT	TT	TT	TT
AX-109927635	C/A	1a	489885700	+	Genome	Source	NA	NA	Genome68368	NA	CC	CC	CC	CC	CC	CC	CC	CC	CC	CC	CC	CC	CC	CC	CC	CC	CC	CC	CC	CC	CC	CC	CC	CC	CC	CC	CC	CC	CC	CC	CC	CC	CC	CC	CC	CC	CC	CC	CC
AX-109909447	G/A	1a	489886060	+	Genome	Source	NA	NA	Genome68368	NA	GG	GG	GG	GG	GG	GG	GG	GG	GG	GG	GG	GG	GG	GG	GG	GG	GG	GG	GG	GG	GG	GG	GG	GG	GG	GG	GG	GG	GG	GG	GG	GG	GG	GG	GG	GG	GG	GG	GG
AX-108956328	C/T	1a	489886127	+	Genome	Source	NA	NA	Genome68368	NA	CC	CC	CC	CC	CC	CC	CC	CC	CC	CC	CC	CC	CC	CC	CC	CC	CC	CC	CC	CC	CC	CC	CC	CC	CC	CC	CC	CC	CC	CC	CC	CC	CC	CC	CC	CC	CC	CC	CC
AX-109903947	G/A	1a	489984638	+	Genome	Source	NA	NA	Genome68368	NA	GG	GG	GG	GG	GG	GG	GG	GG	GG	GG	GG	GG	GG	GG	GG	GG	GG	GG	GG	GG	GG	GG	GG	GG	GG	GG	NN	GG	GG	GG	GG	GG	GG	GG	GG	GG	GG	GG	GG
AX-110458245	T/A	1a	490007895	+	Genome	Source	NA	NA	Genome68368	NA	TT	TT	TT	TT	TT	TT	TT	TT	TT	TT	TT	TT	TT	TT	TT	TT	TT	TT	TT	TT	TT	TT	TT	TT	TT	TT	TT	TT	TT	TT	TT	TT	TT	TT	TT	TT	TT	TT	TT
AX-95199606	A/G	1a	490009233	+	Genome	Source	NA	NA	Genome68368	NA	AA	AA	AA	AA	AA	AA	AA	AA	AA	AA	AA	AA	AA	AA	AA	AA	AA	AA	AA	AA	AA	AA	AA	AA	AA	AA	AA	AA	AA	AA	AA	AA	AA	AA	AA	AA	AA	AA	AA
AX-94583334	G/A	1a	490009254	+	Genome	Source	NA	NA	Genome68368	NA	GG	GG	GG	GG	GG	GG	GG	GG	GG	GG	GG	GG	GG	GG	GG	GG	GG	GG	GG	GG	GG	GG	GG	GG	GG	GG	GG	GG	GG	GG	GG	GG	GG	GG	GG	GG	GG	GG	GG
AX-111181186	C/T	1a	490009600	+	Genome	Source	NA	NA	Genome68368	NA	CC	CC	CC	CC	CC	CC	CC	CC	CC	CC	CC	CC	CC	CC	CC	CC	CC	CC	CC	CC	CC	CC	CC	CC	CC	CC	CC	CC	CC	CC	CC	CC	CC	CC	CC	CC	CC	CC	CC
AX-108736817	C/T	1a	490010466	+	Genome	Source	NA	NA	Genome68368	NA	CC	CC	CC	CC	CC	CC	CC	CC	CC	CC	CC	CC	CC	CC	CC	CC	CC	CC	CC	CC	CC	CC	CC	CC	CC	CC	CC	CC	CC	CC	CC	CC	CC	CC	CC	CC	CC	CC	CC
AX-109466257	T/C	1a	490011261	+	Genome	Source	NA	NA	Genome68368	NA	TT	TT	TT	TT	TT	TT	TT	TT	TT	TT	TT	TT	TT	TT	TT	TT	TT	TT	TT	TT	TT	TT	TT	TT	TT	TT	TT	TT	TT	TT	TT	TT	TT	TT	TT	TT	TT	TT	TT
AX-111466080	A/G	1a	490015308	+	Genome	Source	NA	NA	Genome68368	NA	AA	AA	AA	AA	AA	AA	AA	AA	AA	AA	AA	AA	AA	AA	AA	AA	AA	AA	AA	AA	AA	AA	AA	AA	AA	AA	AA	AA	AA	AA	AA	AA	AA	AA	AA	AA	AA	AA	AA
AX-111680254	T/C	1a	490070333	+	Genome	Source	NA	NA	Genome68368	NA	TT	TT	TT	TT	TT	TT	TT	TT	TT	TT	TT	TT	TT	TT	TT	TT	TT	TT	TT	TT	TT	TT	TT	TT	TT	TT	TT	TT	TT	TT	TT	TT	TT	TT	TT	TT	TT	TT	TT
AX-110583028	G/A	1a	490073509	+	Genome	Source	NA	NA	Genome68368	NA	GG	GG	GG	GG	GG	GG	GG	GG	GG	GG	GG	GG	GG	GG	GG	GG	GG	GG	GG	GG	GG	GG	GG	GG	GG	GG	GG	GG	GG	GG	GG	GG	GG	GG	GG	GG	GG	GG	GG
AX-108742863	T/C	1a	490103068	+	Genome	Source	NA	NA	Genome68368	NA	TT	TT	TT	TT	TT	TT	TT	TT	TT	TT	TT	TT	TT	TT	TT	TT	TT	TT	TT	TT	TT	TT	TT	TT	TT	TT	TT	TT	TT	TT	TT	TT	TT	TT	TT	TT	TT	TT	TT
AX-110497058	T/C	1a	490116106	+	Genome	Source	NA	NA	Genome68368	NA	TT	TT	TT	TT	TT	TT	TT	TT	TT	TT	TT	TT	TT	TT	TT	TT	TT	TT	TT	TT	TT	TT	TT	TT	TT	TT	TT	TT	TT	TT	TT	TT	TT	TT	TT	TT	TT	TT	TT
AX-111616519	C/A	1a	490117540	+	Genome	Source	NA	NA	Genome68368	NA	CC	CC	CC	CC	CC	CC	CC	CC	CC	CC	CC	CC	CC	CC	CC	CC	CC	CC	CC	CC	CC	CC	CC	CC	CC	CC	CC	CC	CC	CC	CC	CC	CC	CC	CC	CC	CC	CC	CC
AX-109358415	A/G	1a	490120524	+	Genome	Source	NA	NA	Genome68368	NA	AA	AA	AA	AA	AA	AA	AA	AA	AA	AA	AA	AA	AA	AA	AA	AA	AA	AA	AA	AA	AA	AA	AA	AA	AA	AA	AA	AA	AA	AA	AA	AA	AA	AA	AA	AA	AA	AA	AA
AX-111550406	A/G	1a	490123442	+	Genome	Source	NA	NA	Genome68368	NA	AG	AA	AA	AA	AA	AA	AA	AA	AA	AA	AA	AA	AA	AA	AA	AA	AA	AA	AA	AA	AA	AA	AA	AA	AA	AA	AA	AA	AA	AG	AA	AA	AA	AA	AA	AA	AA	AA	AA
AX-111567434	A/G	1a	490125249	+	Genome	Source	NA	NA	Genome68368	NA	AG	AA	AA	AA	AA	AA	AA	AA	AA	AA	AA	AA	AA	AA	AA	AA	AA	AA	AA	AA	AA	AA	AA	AA	AA	AA	AA	AA	AA	AG	AA	AA	AA	AA	AA	AA	AA	AA	AA
AX-110063556	C/T	1a	490353412	+	Genome	Source	NA	NA	Genome68368	NA	CC	CC	CC	CC	CC	CC	CC	CC	CC	CC	CC	CC	CC	CC	CC	CC	CC	CC	CC	CC	CC	CC	CC	CC	CC	CC	CC	CC	CC	CC	CC	CC	CC	CC	CC	CC	CC	CC	CC
AX-108792906	T/C	1a	490377645	+	Genome	Source	NA	NA	Genome68368	NA	TT	TT	TT	TT	TT	TT	TT	TT	TT	TT	TT	TT	TT	TT	TT	TT	TT	TT	TT	TT	TT	TT	TT	TT	TT	TT	TT	TT	TT	TT	TT	TT	TT	TT	TT	TT	TT	TT	TT
AX-110360724	C/G	1a	490392474	+	Genome	Source	NA	NA	Genome68368	NA	CC	CC	CC	CC	CC	CC	CC	CC	CC	CC	CC	CC	CC	CC	CC	CC	CC	CC	CC	CC	CC	CC	CC	CC	CC	CC	CC	CC	CC	CC	CC	CC	CC	CC	CC	CC	CC	CC	CC
AX-110409297	T/C	1a	490392792	+	Genome	Source	NA	NA	Genome68368	NA	TT	TT	TT	TT	TT	TT	TT	TT	TT	TT	TT	TT	TT	TT	TT	TT	TT	TT	TT	TT	TT	TT	TT	TT	TT	TT	TT	TT	TT	TT	TT	TT	TT	TT	TT	TT	TT	TT	TT
AX-110623449	G/A	1a	490392882	+	Genome	Source	NA	NA	Genome68368	NA	GG	GG	GG	GG	GG	GG	GG	GG	GG	GG	GG	GG	GG	GG	GG	GG	GG	GG	GG	GG	GG	GG	GG	GG	GG	GG	GG	GG	GG	GG	GG	GG	GG	GG	GG	GG	GG	GG	GG
AX-110441035	C/A	1a	490465294	+	Genome	Source	NA	NA	Genome68368	NA	CC	CC	CC	CC	CC	CC	CC	CC	CC	CC	CC	CC	CC	CC	CC	CC	CC	CC	CC	CC	CC	CC	CC	CC	CC	CC	CC	CC	CC	CC	CC	CC	CC	CC	CC	CC	CC	CC	CC
AX-109890836	C/T	1a	490472674	+	Genome	Source	NA	NA	Genome68368	NA	CC	CC	CC	CC	CC	CC	CC	CC	CC	CC	CC	CC	CC	CC	CC	CC	CC	CC	CC	CC	CC	CC	CC	CC	CC	CC	CC	CC	CC	CC	CC	CC	CC	CC	CC	CC	CC	CC	CC
AX-110379629	A/G	1a	490473470	+	Genome	Source	NA	NA	Genome68368	NA	AA	AA	AA	AA	AA	AA	AA	AA	AA	AA	AA	AA	AA	AA	AA	AA	AA	AA	AA	AA	AA	AA	AA	AA	AA	AA	AA	AA	AA	AA	AA	AA	AA	AA	AA	AA	AA	AA	AA
AX-109281026	G/A	1a	490478992	+	Genome	Source	NA	NA	Genome68368	NA	GG	GG	GG	GG	GG	GG	GG	GG	GG	GG	GG	GG	GG	GG	GG	GG	GG	GG	GG	GG	GG	GG	GG	GG	GG	GG	GG	GG	GG	GG	GG	GG	GG	GG	GG	GG	GG	GG	GG
AX-109850991	T/C	1a	490479040	+	Genome	Source	NA	NA	Genome68368	NA	TT	TT	TT	TT	TT	TT	TT	TT	TT	TT	TT	TT	TT	TT	TT	TT	TT	TT	TT	TT	TT	TT	TT	TT	TT	TT	TT	TT	TT	TT	TT	TT	TT	TT	TT	TT	TT	TT	TT
AX-108917034	G/A	1a	490481261	+	Genome	Source	NA	NA	Genome68368	NA	GG	GG	GG	GG	GG	GG	GG	GG	GG	GG	GG	GG	GG	GG	GG	GG	GG	GG	GG	GG	GG	GG	GG	GG	NN	GG	GG	GG	GG	GG	GG	GG	GG	GG	GG	GG	GG	GG	GG
AX-109927920	G/T	1a	490486005	+	Genome	Source	NA	NA	Genome68368	NA	GG	GG	GG	GG	GG	GG	GG	GG	GG	GG	GG	GG	GG	GG	GG	GG	GG	GG	GG	GG	GG	GG	GG	GG	GG	GG	GG	GG	GG	GG	GG	GG	GG	GG	GG	GG	GG	GG	GG
AX-108909636	C/T	1a	490486078	+	Genome	Source	NA	NA	Genome68368	NA	CC	CC	CC	CC	CC	CC	CC	CC	CC	CC	CC	CC	CC	CC	CC	CC	CC	CC	CC	CC	CC	CC	CC	CC	CC	CC	CC	CC	CC	CC	CC	CC	CC	CC	CC	CC	CC	CC	CC
AX-109585662	G/A	1a	490487020	+	Genome	Source	NA	NA	Genome68368	NA	GG	GG	GG	GG	GG	GG	GG	GG	GG	GG	GG	GG	GG	GG	GG	GG	GG	GG	GG	GG	GG	GG	GG	GG	GG	GG	GG	GG	GG	GG	GG	GG	GG	GG	GG	NN	GG	GG	GG
AX-109275910	G/A	1a	490487444	+	Genome	Source	NA	NA	Genome68368	NA	GG	GG	GG	GG	GG	GG	GG	GG	GG	GG	GG	GG	GG	GG	GG	GG	GG	GG	GG	GG	GG	GG	GG	GG	GG	GG	GG	GG	GG	GG	GG	GG	GG	GG	GG	GG	GG	GG	GG
AX-110991760	C/T	1a	490734877	+	Genome	Source	NA	NA	Genome68368	NA	CC	CC	CC	CC	CC	CC	CC	CC	CC	CC	CC	CC	CC	CC	CC	CC	CC	CC	CC	CC	CC	CC	CC	CC	CC	CC	CC	CC	CC	CC	CC	CC	CC	CC	CC	CC	CC	CC	CC
AX-111540884	A/G	1a	490741403	+	Genome	Source	NA	NA	Genome68368	NA	AA	AA	AA	AA	AA	AA	AA	AA	AA	AA	AA	AA	AA	AA	AA	AA	AA	AA	AA	AA	AA	AA	AA	AA	AA	AA	AA	AA	AA	AA	AA	AA	AA	AA	AA	AA	AA	AA	AA
AX-110418193	G/A	1a	490747188	+	Genome	Source	NA	NA	Genome68368	NA	GG	GG	GG	GG	GG	GG	GG	GG	GG	GG	GG	GG	GG	GG	GG	GG	GG	GG	GG	GG	GG	GG	GG	GG	GG	GG	GG	GG	GG	GG	GG	GG	GG	GG	GG	GG	GG	GG	GG
AX-110943630	A/G	1a	490749368	+	Genome	Source	NA	NA	Genome68368	NA	AA	AA	AA	AA	AA	AA	AA	AA	AA	AA	AA	AA	AA	AA	AA	AA	AA	AA	AA	AA	AA	AA	AA	AA	AA	AA	AA	AA	AA	AA	AA	AA	AA	AA	AA	AA	AA	AA	AA
AX-109573872	C/T	1a	490750271	+	Genome	Source	NA	NA	Genome68368	NA	CC	CC	CC	CC	CC	CC	CC	CC	CC	CC	CC	CC	CC	CC	CC	CC	CC	CC	CC	CC	CC	CC	CC	CC	CC	CC	CC	CC	CC	CC	CC	CC	CC	CC	CC	CC	CC	CC	CC
AX-111541693	G/T	1a	490750751	+	Genome	Source	NA	NA	Genome68368	NA	GG	GG	GG	GG	GG	GG	GG	GG	GG	GG	GG	GG	GG	GG	GG	GG	GG	GG	GG	GG	GG	GG	GG	GG	GG	GG	GG	GG	GG	GG	GG	GG	GG	GG	GG	GG	GG	GG	GG
AX-110527618	T/C	1a	490844593	+	Genome	Source	NA	NA	Genome68368	NA	TT	TT	TT	TT	TT	TT	TT	TT	TT	TT	TT	TT	TT	TT	TT	TT	TT	TT	TT	TT	TT	TT	TT	TT	TT	TT	TT	TT	TT	TT	TT	TT	TT	TT	TT	TT	TT	TT	TT
AX-109942612	T/C	1a	490880983	+	Genome	Source	NA	NA	Genome68368	NA	TT	TT	TT	TT	TT	TT	TT	TT	TT	TT	TT	TT	TT	TT	TT	TT	TT	TT	TT	TT	TT	TT	TT	TT	TT	TT	TT	TT	TT	TT	TT	TT	TT	TT	TT	TT	TT	TT	TT
AX-111156946	G/A	1a	490897921	+	Genome	Source	NA	NA	Genome68368	NA	GG	GG	GG	GG	GG	GG	GG	GG	GG	GG	GG	GG	GG	GG	GG	GG	GG	GG	GG	GG	GG	GG	GG	GG	GG	GG	GG	GG	GG	GG	GG	GG	GG	GG	GG	GG	GG	GG	GG
AX-110039142	G/C	1a	490902297	+	Genome	Source	NA	NA	Genome68368	NA	GG	GG	GG	GG	GG	GG	GG	GG	GG	GG	GG	GG	GG	GG	GG	GG	GG	GG	GG	GG	GG	GG	GG	GG	GG	GG	GG	GG	GG	GG	GG	GG	GG	GG	GG	GG	GG	GG	GG
AX-108894521	A/C	1a	490907701	+	Genome	Source	NA	NA	Genome68368	NA	AA	AA	AA	AA	AA	AA	AA	AA	AA	AA	AA	AA	AA	AA	AA	AA	AA	AA	AA	AA	AA	AA	AA	AA	AA	AA	AA	AA	AA	AA	AA	AA	AA	AA	AA	AA	AA	AA	AA
AX-109927555	A/G	1a	490948126	+	Genome	Source	NA	NA	Genome68368	NA	AA	AA	AA	AA	AA	AA	AA	AA	AA	AA	AA	AA	AA	AA	AA	AA	AA	AA	AA	AA	AA	AA	AA	AA	AA	AA	AA	AA	AA	AA	AA	AA	AA	AA	AA	AA	AA	AA	AA
AX-111592245	T/C	1a	490959300	+	Genome	Source	NA	NA	Genome68368	NA	TT	TT	TT	TT	TT	TT	TT	TT	TT	TT	TT	TT	TT	TT	TT	TT	TT	TT	TT	TT	TT	TT	TT	TT	TT	TT	TT	TT	TT	TT	TT	TT	TT	TT	TT	TT	TT	TT	TT
AX-109516717	T/C	1a	490959348	+	Genome	Source	NA	NA	Genome68368	NA	TT	TT	TT	TT	TT	TT	TT	TT	TT	TT	TT	TT	TT	TT	TT	TT	TT	TT	TT	TT	TT	TT	TT	TT	TT	TT	TT	TT	TT	TT	TT	TT	TT	TT	TT	TT	TT	TT	TT
AX-110011049	C/T	1a	490959592	+	Genome	Source	NA	NA	Genome68368	NA	CC	CC	CC	CC	CC	CC	CC	CC	CC	CC	CC	CC	CC	CC	CC	CC	CC	CC	CC	CC	CC	CC	CC	CC	CC	CC	CC	CC	CC	CC	CC	CC	CC	CC	CC	CC	CC	CC	CC
AX-111148562	T/C	1a	490983652	+	Genome	Source	NA	NA	Genome68368	NA	TT	TT	TT	TT	TT	TT	TT	TT	TT	TT	TT	TT	TT	TT	TT	TT	TT	TT	TT	TT	TT	TT	TT	TT	TT	TT	TT	TT	TT	TT	TT	TT	TT	TT	TT	TT	TT	TT	TT
AX-108730800	G/C	1a	490990679	+	Genome	Source	NA	NA	Genome68368	NA	GG	GG	GG	GG	GG	GG	GG	GG	GG	GG	GG	GG	GG	GG	GG	GG	GG	GG	GG	GG	GG	GG	GG	GG	GG	GG	GG	GG	GG	GG	GG	GG	GG	GG	GG	GG	GG	GG	GG
AX-108765611	G/A	1a	491085900	+	Genome	Source	NA	NA	Genome68368	NA	GG	GG	GG	GG	GG	GG	GG	GG	GG	GG	GG	GG	GG	GG	GG	GG	GG	GG	GG	GG	GG	GG	GG	GG	GG	GG	GG	GG	GG	GG	GG	GG	GG	GG	GG	GG	GG	GG	GG
AX-111647232	A/G	1a	491086182	+	Genome	Source	NA	NA	Genome68368	NA	AA	AA	AA	AA	AA	AA	AA	AA	AA	AA	AA	AA	AA	AA	AA	AA	AA	AA	AA	AA	AA	AA	AA	AA	AA	AA	AA	AA	AA	AA	AA	AA	AA	AA	AA	AA	AA	AA	AA
AX-110050931	T/C	1a	491092339	+	Genome	Source	NA	NA	Genome68368	NA	TT	TT	TT	TT	TT	TT	TT	TT	TT	TT	TT	TT	TT	TT	TT	TT	TT	TT	TT	TT	TT	NN	TT	TT	TT	TT	TT	TT	TT	TT	TT	TT	TT	TT	TT	TT	TT	TT	TT
AX-109417546	T/C	1a	491098201	+	Genome	Source	NA	NA	Genome68368	NA	TT	TT	TT	TT	TT	TT	TT	TT	TT	TT	TT	TT	TT	TT	TT	TT	TT	TT	TT	TT	TT	TT	TT	TT	TT	TT	TT	TT	TT	TT	TT	TT	TT	TT	TT	TT	TT	TT	TT
AX-111491833	T/C	1a	491113201	+	Genome	Source	NA	NA	Genome68368	NA	TT	TT	TT	TT	TT	TT	TT	TT	TT	TT	TT	TT	TT	TT	TT	TT	TT	TT	TT	TT	TT	TT	TT	TT	TT	TT	NN	TT	TT	TT	TT	TT	TT	TT	TT	TT	TT	TT	TT
AX-109873529	G/A	1a	491113889	+	Genome	Source	NA	NA	Genome68368	NA	GG	GG	GG	GG	GG	GG	GG	GG	GG	GG	GG	GG	GG	GG	GG	GG	GG	GG	GG	GG	GG	GG	GG	GG	GG	GG	GG	GG	GG	GG	GG	GG	GG	GG	GG	GG	GG	GG	GG
AX-111803974	T/C	1a	491113926	+	Genome	Source	NA	NA	Genome68368	NA	TT	TT	TT	TT	TT	TT	TT	TT	TT	TT	TT	TT	TT	TT	TT	TT	TT	TT	TT	TT	TT	TT	TT	TT	TT	TT	TT	TT	TT	TT	TT	TT	TT	TT	TT	TT	TC	TT	TT
AX-110049158	C/T	1a	491113978	+	Genome	Source	NA	NA	Genome68368	NA	CC	CC	CC	CC	CC	CC	CC	CC	CC	CC	CC	CC	CC	CC	CC	CC	CC	CC	CC	CC	CC	CC	CC	CC	CC	CC	CC	CC	CC	CC	CC	CC	CC	CC	CC	CC	CC	CC	CC
AX-111511927	C/T	1a	491114283	+	Genome	Source	NA	NA	Genome68368	NA	CC	CC	CC	CC	CC	CC	CC	CC	CC	CC	CC	CC	CC	CC	CC	CC	CC	CC	CC	CC	CC	CC	CC	CC	CC	CC	CC	CC	CC	CC	CC	CC	CC	CC	CC	CC	CC	CC	CC
AX-109366659	G/A	1a	491232987	+	Genome	Source	NA	NA	Genome68368	NA	GG	GG	GG	GG	GG	GG	GG	GG	GG	GG	GG	GG	GG	GG	GG	GG	GG	GG	GG	GG	GG	GG	GG	GG	GG	GG	GG	GG	GG	GG	GG	GG	GG	GG	GG	GG	GG	GG	GG
AX-110172294	A/G	1a	491240796	+	Genome	Source	NA	NA	Genome68368	NA	AA	AA	AA	AA	AA	AA	AA	AA	AA	AA	AA	AA	AA	AA	AA	AA	AA	AA	AA	AA	AA	AA	AA	AA	AA	AA	AA	AA	AA	AA	AA	AA	AA	AA	AA	AA	AA	AA	AA
AX-111062958	G/A	1a	491241278	+	Genome	Source	NA	NA	Genome68368	NA	GG	GG	GG	GG	GG	GG	GG	GG	GG	GG	GG	GG	GG	GG	GG	GG	GG	GG	GG	GG	GG	GG	GG	GG	NN	GG	GG	GG	GG	GG	AG	GG	GG	GG	GG	GG	GG	AG	GG
AX-110426231	A/G	1a	491365403	+	Genome	Source	NA	NA	Genome68368	NA	AA	AA	AA	AA	AA	AA	AA	AA	AA	AA	AA	AA	AA	AA	AA	AA	AA	AA	AA	AA	AA	AA	AA	AA	AA	AA	AA	AA	AA	AA	AA	AA	AA	AA	AA	AA	AA	AA	AA
AX-111585323	T/C	1a	491446412	+	Genome	Source	NA	NA	Genome68368	NA	TT	TT	TT	TT	TT	TT	TT	TT	TT	TT	TT	TT	TT	TT	TT	TT	TT	TT	TT	TT	TT	TT	TT	TT	TT	TT	TT	TT	TT	TT	TT	TT	TT	TT	TT	TT	TT	TT	TT
AX-109315245	C/T	1a	491489421	+	Genome	Source	NA	NA	Genome68368	NA	CC	CC	CC	CC	CC	CC	CC	CC	CC	CC	CC	CC	CC	CC	CC	CC	CC	CC	CC	CC	CC	CC	CC	CC	CC	CC	CC	CC	CC	CC	CC	CC	CC	CC	CC	CC	CC	CC	CC
AX-109452551	A/C	1a	491601927	+	Genome	Source	NA	NA	Genome68368	NA	AA	AA	AA	AA	AA	AA	AA	AA	AA	AA	AA	AA	AA	AA	AA	AA	AA	AA	AA	AA	AA	AA	AA	AA	AA	AA	AA	AA	AA	AA	AA	AA	AA	AA	AA	AA	AA	AA	AA
AX-111671169	C/A	1a	491611779	+	Genome	Source	NA	NA	Genome68368	NA	CC	CC	CC	CC	CC	CC	CC	CC	CC	CC	CC	CC	CC	CC	CC	CC	CC	CC	CC	CC	CC	CC	CC	CC	CC	CC	CC	CC	CC	CC	CC	CC	CC	CC	CC	CC	CC	CC	CC
AX-110461782	T/C	1a	491614472	+	Genome	Source	NA	NA	Genome68368	NA	TT	TT	TT	TT	TT	TT	TT	TT	TT	TT	TT	TT	TT	TT	TT	TT	TT	TT	TT	TT	TT	TT	TT	TT	TT	TT	TT	TT	TT	TT	TT	TT	TT	TT	TT	TT	TT	TT	TT
AX-108799497	A/G	1a	491615136	+	Genome	Source	NA	NA	Genome68368	NA	AA	AA	AA	AA	AA	AA	AA	AA	AA	AA	AA	AA	AA	AA	AA	AA	AA	AA	AA	AA	AA	AA	AA	AA	AA	AA	AA	AA	AA	AA	AA	AA	AA	AA	AA	AA	AA	AA	AA
AX-111632634	A/G	1a	491615237	+	Genome	Source	NA	NA	Genome68368	NA	AA	AA	AA	AA	AA	AA	AA	AA	AA	AA	AA	AA	AA	AA	AA	AA	AA	AA	AA	AA	AA	AA	AA	AA	AA	AA	AA	AA	AA	AA	AA	AA	AA	AA	AA	AA	AA	AA	AA
AX-108786064	A/G	1a	491647884	+	Genome	Source	NA	NA	Genome68368	NA	AA	AA	AA	AA	AA	AA	AA	AA	AA	AA	AA	AA	AA	AA	AA	AA	AA	AA	AA	AA	AA	AA	AA	AA	AA	AA	AA	AA	AA	AA	AA	AA	AA	AA	AA	AA	AA	AA	AA
AX-111767473	C/T	1a	491650058	+	Genome	Source	NA	NA	Genome68368	NA	CC	CC	CC	CC	CC	CC	CC	CC	CC	CC	CC	CC	CC	CC	CC	CC	CC	CC	CC	CC	CC	CC	CC	CC	CC	CC	CC	CC	CC	CC	CC	CC	CC	CC	CC	CC	CC	CC	CC
AX-111567549	G/A	1a	491747608	+	Genome	Source	NA	NA	Genome68368	NA	GG	GG	GG	GG	GG	GG	GG	GG	GG	GG	GG	GG	GG	GG	GG	GG	GG	GG	GG	GG	GG	GG	GG	GG	GG	GG	GG	GG	GG	GG	GG	GG	GG	GG	GG	GG	GG	GG	GG
AX-108863270	A/G	1a	491747714	+	Genome	Source	NA	NA	Genome68368	NA	AA	AA	AA	AA	AA	AA	AA	AA	AA	AA	AA	AA	AA	AA	AA	AA	AA	AA	AA	AA	AA	AA	AA	AA	AA	AA	AA	AA	AA	AA	AA	AA	AA	AA	AA	AA	AA	AA	AA
AX-110540765	T/C	1a	491748527	+	Genome	Source	NA	NA	Genome68368	NA	TT	TT	TT	TT	TT	TT	TT	TT	TT	TT	TT	TT	TT	TT	TT	TT	TT	TT	TT	TT	TT	TT	TT	TT	TT	TT	TT	TT	TT	TT	TT	TT	TT	TT	TT	TT	TT	TT	TT
AX-109840752	T/C	1a	491783973	+	Genome	Source	NA	NA	Genome68368	NA	TT	TT	TT	TT	TT	TT	TT	TT	TT	TT	TT	TT	TT	TT	TT	TT	TT	TT	TT	TT	TT	TT	TT	TT	TT	TT	TT	TT	TT	TT	TT	TT	TT	TT	TT	TT	TT	TT	TT
AX-111452845	A/G	1a	491787272	+	Genome	Source	NA	NA	Genome68368	NA	AA	AA	AA	AA	AA	AA	AA	AA	AA	AA	AA	AA	AA	AA	AA	AA	AA	AA	AA	AA	AA	AA	AA	AA	AA	AA	AA	AA	AA	AA	AA	AA	AA	AA	AA	AA	AA	AA	AA
AX-108848733	T/C	1a	491790375	+	Genome	Source	NA	NA	Genome68368	NA	TT	TT	TT	TT	TT	TT	TT	TT	TT	TT	TT	TT	TT	TT	TT	TT	TT	TT	TT	TT	TT	TT	TT	TT	TT	TT	TT	TT	TT	TT	TT	TT	TT	TT	TT	TT	TT	TT	TT
AX-109565465	A/G	1a	491795927	+	Genome	Source	NA	NA	Genome68368	NA	AA	AA	AA	AA	AA	AA	AA	AA	AA	AA	AA	AA	AA	AA	AA	AA	AA	AA	AA	AA	AA	AA	AA	AA	AA	AA	AA	AA	AA	AA	AA	AA	AA	AA	AA	AA	AA	AA	AA
AX-111723000	C/A	1a	491798708	+	Genome	Source	NA	NA	Genome68368	NA	CC	CC	CC	CC	CC	CC	CC	CC	CC	CC	CC	CC	CC	CC	CC	CC	CC	CC	CC	CC	CC	CC	CC	CC	CC	CC	CC	CC	CC	CC	CC	CC	CC	CC	CC	CC	CC	CC	CC
AX-109819093	G/A	1a	491820337	+	Genome	Source	NA	NA	Genome68368	NA	GG	GG	GG	GG	GG	GG	GG	GG	GG	GG	GG	GG	GG	GG	GG	GG	GG	GG	GG	GG	GG	GG	GG	GG	GG	GG	GG	AG	GG	GG	GG	GG	GG	GG	GG	GG	GG	GG	GG
AX-110006187	C/G	1a	491828008	+	Genome	Source	NA	NA	Genome68368	NA	CC	CC	CC	CC	CC	CC	CC	CC	CC	CC	CC	CC	CC	CC	CC	CC	CC	CC	CC	CC	CC	CC	CC	CC	CC	CC	CC	CC	CC	CC	CC	CC	CC	CC	CC	CC	CC	CC	CC
AX-108952099	G/A	1a	491829069	+	Genome	Source	NA	NA	Genome68368	NA	GG	GG	GG	GG	GG	GG	GG	GG	GG	GG	GG	GG	GG	GG	GG	GG	GG	GG	GG	GG	GG	GG	GG	GG	GG	GG	GG	GG	GG	GG	GG	GG	GG	GG	GG	GG	GG	GG	GG
AX-109880671	T/C	1a	491870055	+	Genome	Source	NA	NA	Genome68368	NA	TT	TT	TT	TT	TT	TT	TT	TT	TT	TT	TT	TT	TT	TT	TT	TT	TT	TT	TT	TT	TT	TT	TT	TT	TT	TT	TT	TT	TT	TT	TT	TT	TT	TT	TT	TT	TT	TT	TT
AX-111521001	G/A	1a	491872842	+	Genome	Source	NA	NA	Genome68368	NA	GG	GG	GG	GG	GG	GG	GG	GG	GG	GG	GG	GG	GG	GG	GG	GG	GG	GG	GG	GG	GG	GG	GG	GG	GG	GG	GG	GG	GG	GG	GG	GG	GG	GG	GG	GG	GG	GG	GG
AX-108729593	A/C	1a	491875144	+	Genome	Source	NA	NA	Genome68368	NA	AA	AA	AA	AA	AA	AA	AA	AA	NN	AA	AA	AA	AA	AA	AA	AA	AA	AA	AA	AA	AA	AA	AA	AA	AA	AA	AA	AA	AA	AA	AA	AA	AA	AA	AA	AA	AA	AA	AA
AX-109925104	T/C	1a	492064090	+	Genome	Source	NA	NA	Genome68368	NA	TT	TT	TT	TT	TT	TT	TT	TT	TT	TT	TT	TT	TT	TT	TT	TT	TT	TT	TT	TT	TT	TT	TT	TT	TT	TT	TT	TT	TT	TT	TT	TT	TT	TT	TT	TT	TT	TT	TT
AX-111672506	T/C	1a	492182598	+	Genome	Source	NA	NA	Genome68368	NA	TT	TT	TT	TT	TT	TT	TT	TT	TT	TT	TT	TT	TT	TT	TT	TT	TT	TT	TT	TT	TT	TT	TT	TT	TT	TT	TT	TT	TT	TT	TT	TT	TT	TT	TT	TT	TT	TT	TT
AX-110927182	T/A	1a	492182724	+	Genome	Source	NA	NA	Genome68368	NA	TT	TT	TT	TT	TT	TT	TT	TT	TT	TT	TT	TT	TT	TT	TT	TT	TT	TT	TT	TT	TT	TT	TT	TT	TT	TT	TT	TT	TT	TT	TT	TT	TT	TT	TT	TT	TT	TT	TT
AX-108828312	C/T	1a	492206325	+	Genome	Source	NA	NA	Genome68368	NA	CC	CC	CC	CC	CC	CC	CC	CC	CC	CC	CC	CC	CC	CC	CC	CC	CC	CC	CC	CC	CC	CC	CC	CC	CC	CC	CC	CC	CC	CC	CC	CC	CC	CC	CC	CC	CC	CC	CC
AX-109920916	T/G	1a	492218527	+	Genome	Source	NA	NA	Genome68368	NA	TT	TT	TT	TT	TT	TT	TT	TT	TT	TT	TT	TT	TT	TT	TT	TT	TT	TT	TT	TT	TT	TT	TT	TT	TT	TT	TT	TT	TT	TT	TT	TT	TT	TT	TT	TT	TT	TT	TT
AX-109359256	C/A	1a	492222739	+	Genome	Source	NA	NA	Genome68368	NA	CC	CC	CC	CC	CC	CC	CC	CC	CC	CC	CC	CC	CC	CC	CC	CC	CC	CC	CC	CC	CC	CC	CC	CC	CC	CC	CC	CC	CC	CC	CC	CC	CC	CC	CC	CC	CC	CC	CC
AX-109347698	A/G	1a	492222873	+	Genome	Source	NA	NA	Genome68368	NA	AA	AA	AA	AA	AA	AA	AA	AA	AA	AA	AA	AA	AA	AA	AA	AA	AA	AA	AA	AA	AA	AA	AA	AA	AA	AA	AA	AA	AA	AA	AA	AA	AA	AA	AA	AA	AA	AA	AA
AX-111453163	C/T	1a	492226218	+	Genome	Source	NA	NA	Genome68368	NA	CC	CC	CC	CC	CC	CC	CC	CC	CC	CC	CC	CC	CC	CC	CC	CC	CC	CC	CC	CC	CC	CC	CC	CC	CC	CC	CC	CC	CC	CC	CC	CC	CC	CC	CC	CC	CC	CC	CC
AX-109451453	A/G	1a	492226403	+	Genome	Source	NA	NA	Genome68368	NA	AA	AA	AA	AA	AA	AA	AA	AA	AA	AA	AA	AA	AA	AA	AA	AA	AA	AA	AA	AA	AA	AA	AA	AA	AA	AA	AA	AA	AA	AA	AA	AA	AA	AA	AA	AA	AA	AA	AA
AX-109600941	T/C	1a	492226444	+	Genome	Source	NA	NA	Genome68368	NA	TT	TT	TT	TT	TT	TT	TT	TT	TT	TT	TT	TT	TT	TT	TT	TT	TT	TT	TT	TT	TT	TT	TT	TT	TT	TT	TC	TT	TT	TT	TT	TT	TT	TT	TT	TT	TT	TT	TT
AX-108847327	C/T	1a	492231832	+	Genome	Source	NA	NA	Genome68368	NA	CC	CC	CC	CC	CC	CC	CC	CC	CC	CC	CC	CC	CC	CC	CC	CC	CC	CC	CC	CC	CC	CC	CC	CC	CC	CC	CC	CC	CC	CC	CC	CC	CC	CC	CC	CC	CC	CC	CC
AX-108786453	G/A	1a	492231893	+	Genome	Source	NA	NA	Genome68368	NA	GG	GG	GG	GG	GG	GG	GG	GG	GG	GG	GG	GG	GG	GG	GG	GG	GG	GG	GG	GG	GG	GG	GG	GG	GG	GG	GG	GG	GG	GG	GG	GG	GG	GG	GG	GG	GG	GG	GG
AX-111056054	A/G	1a	492232004	+	Genome	Source	NA	NA	Genome68368	NA	AA	AA	AA	AA	AA	AA	AA	AA	AA	AA	AA	AA	AA	AA	AA	AA	AA	AA	AA	AA	AA	AA	AA	AA	AA	AA	AA	AA	AA	AA	AA	AA	AA	AA	AA	AA	AA	AA	AA
AX-108953121	C/T	1a	492244935	+	Genome	Source	NA	NA	Genome68368	NA	CC	CC	CC	CC	CC	CC	CC	CC	CC	CC	CC	CC	CC	CC	CC	CC	CC	CC	CC	CC	CC	CC	CC	CC	CC	CC	CC	CC	CC	CC	CC	CC	CC	CC	CC	CC	CC	CC	CC
AX-110565568	T/C	1a	492245213	+	Genome	Source	NA	NA	Genome68368	NA	TT	TT	TT	TT	TT	TT	TT	TT	TT	TT	TT	TT	TT	TT	TT	TT	TT	TT	TT	TT	TT	TT	TT	TT	TT	TT	TT	TT	TT	TT	TT	TT	TT	TT	TT	TT	TT	TT	TT
AX-111512301	G/C	1a	492245753	+	Genome	Source	NA	NA	Genome68368	NA	GG	GG	GG	GG	GG	GG	GG	GG	GG	GG	GG	GG	GG	GG	GG	GG	GG	GG	GG	GG	GG	GG	GG	GG	GG	GG	GG	GG	GG	GG	GG	GG	GG	GG	GG	GG	GG	GG	GG
AX-111523017	A/G	1a	492245863	+	Genome	Source	NA	NA	Genome68368	NA	AA	AA	AA	AA	AA	AA	AA	AA	AA	AA	AA	AA	AA	AA	AA	AA	AA	AA	AA	AA	AA	AA	AA	AA	AA	AA	AA	AA	AA	AA	NN	AA	AA	AA	AA	AA	AA	AG	AA
AX-111035461	G/A	1a	492255911	+	Genome	Source	NA	NA	Genome68368	NA	GG	GG	GG	GG	GG	GG	GG	GG	GG	GG	GG	GG	GG	GG	GG	GG	GG	GG	GG	GG	GG	GG	GG	GG	GG	GG	GG	GG	GG	GG	GG	GG	GG	GG	GG	GG	GG	GG	GG
AX-110551219	A/G	1a	492255962	+	Genome	Source	NA	NA	Genome68368	NA	AA	AA	AA	AA	AA	AA	AA	AA	AA	AA	AA	AA	AA	AA	AA	AA	AA	AA	AA	AA	AA	AA	AA	AA	AA	AA	AA	AA	AA	AA	AA	AA	AA	AA	AA	AA	AA	AA	AA
AX-109904508	G/T	1a	492300617	+	Genome	Source	NA	NA	Genome68368	NA	GG	GG	GG	GG	GG	GG	GG	GG	GG	GG	GG	GG	GG	GG	GG	GG	GG	GG	GG	GG	GG	GG	GG	GG	GG	GG	TG	GG	GG	GG	GG	GG	GG	GG	GG	GG	GG	GG	GG
AX-108815993	A/G	1a	492300671	+	Genome	Source	NA	NA	Genome68368	NA	AA	AA	AA	AA	AA	AA	AA	AA	AA	AA	AA	AA	AA	AA	AA	AA	AA	AA	AA	AA	AA	AA	AA	AA	AA	AA	AA	AA	AA	AA	AA	AA	AA	AA	AA	AA	AA	AA	AA
AX-111061189	A/G	1a	492308014	+	Genome	Source	NA	NA	Genome68368	NA	AA	AA	AA	AA	AA	AA	AA	AA	AA	AA	AA	AA	AA	AA	AA	AA	AA	AA	AA	AA	AA	AA	AA	AA	AA	AA	AA	AA	AA	AA	AA	AA	AA	AA	AA	AA	AA	AA	AA
AX-111028857	C/T	1a	492308550	+	Genome	Source	NA	NA	Genome68368	NA	CC	CC	CC	CC	CC	CC	CC	CC	CC	CC	CC	CC	CC	CC	CC	CC	CC	CC	CC	CC	CC	CC	CC	CC	CC	CC	CC	CC	CC	CC	CC	CC	CC	CC	CC	CC	CC	CC	CC
AX-111522648	A/G	1a	492309572	+	Genome	Source	NA	NA	Genome68368	NA	NN	AA	AA	AA	AA	AA	AA	AA	AA	AA	AA	AA	AA	AA	AA	AA	AA	AA	AA	AA	AA	AA	AA	AA	AA	AA	AA	AA	AA	AA	AA	AA	AA	AA	AA	AA	AA	AA	AA
AX-110058459	C/T	1a	492315475	+	Genome	Source	NA	NA	Genome68368	NA	CC	CC	CC	CC	CC	CC	CC	CC	CC	CC	CC	CC	CC	CC	CC	CC	CC	CC	CC	CC	CC	TC	CC	CC	CC	CC	CC	CC	CC	CC	CC	CC	CC	CC	CC	CC	CC	CC	CC
AX-111455791	T/G	1a	492361827	+	Genome	Source	NA	NA	Genome68368	NA	TT	TT	TT	TT	TT	TT	TT	TT	TT	TT	TT	TT	TT	TT	TT	TT	TT	TT	TT	TT	TT	TT	TT	TT	TT	TT	NN	TT	TT	TT	TT	TT	TT	TT	TT	TT	TT	TT	NN
AX-109427636	C/T	1a	492391629	+	Genome	Source	NA	NA	Genome68368	NA	CC	CC	CC	CC	CC	CC	CC	CC	CC	CC	CC	CC	CC	CC	CC	CC	CC	CC	CC	CC	CC	CC	CC	CC	CC	CC	CC	CC	CC	CC	CC	CC	CC	CC	CC	CC	CC	CC	CC
AX-108777797	G/A	1a	492392188	+	Genome	Source	NA	NA	Genome68368	NA	GG	GG	GG	GG	GG	GG	GG	GG	GG	GG	GG	GG	GG	GG	GG	GG	GG	GG	GG	GG	GG	GG	GG	GG	GG	GG	GG	GG	GG	GG	GG	GG	GG	GG	GG	GG	GG	GG	GG
AX-111635480	A/G	1a	492399273	+	Genome	Source	NA	NA	Genome68368	NA	AA	AA	AA	AA	AA	AA	AA	AA	AA	AA	AA	AA	AA	AA	AA	AA	AA	AA	AA	AA	AA	AA	AA	AA	AA	AA	AA	AA	AA	AA	AA	AA	AA	AA	AA	AA	AA	AA	AA
AX-110964038	A/C	1a	492408102	+	Genome	Source	NA	NA	Genome68368	NA	AA	AA	AA	AA	AA	AA	AA	AA	AA	AA	AA	AA	AA	AA	AA	AA	AA	AA	AA	AA	AA	AA	AA	AA	AA	AA	AA	AA	AA	AA	AA	AA	AA	AA	AA	AA	AA	AA	AA
AX-110043070	A/G	1a	492411438	+	Genome	Source	NA	NA	Genome68368	NA	AA	AA	AA	AA	AA	AA	AA	AA	AA	AA	AA	AA	AA	AA	AA	AA	AA	AA	AA	AA	AA	AA	AA	AA	AA	AA	AA	AA	AA	AA	AA	AA	AA	AA	AA	AA	AA	AA	AA
AX-111645696	G/C	1a	492416723	+	Genome	Source	NA	NA	Genome68368	NA	GG	GG	GG	GG	GG	GG	GG	GG	GG	GG	GG	GG	GG	GG	GG	GG	GG	GG	GG	GG	GG	GG	GG	GG	GG	GG	GG	GG	GG	GG	GG	GG	GG	GG	GG	GG	GG	GG	GG
AX-110414876	T/C	1a	492416875	+	Genome	Source	NA	NA	Genome68368	NA	TT	TT	TT	TT	TT	TT	TT	TT	TT	TT	TT	TT	TT	TT	TT	TT	TT	TT	TT	TT	TT	TT	TT	TT	TT	TT	TT	TT	TT	TT	TT	TT	TT	TT	TT	TT	TT	TT	TT
AX-110944978	A/G	1a	492461554	+	Genome	Source	NA	NA	Genome68368	NA	AA	AA	AA	AA	AA	AA	AA	AA	AA	AA	AA	AA	AA	AA	AA	AA	AA	AA	AA	AA	AA	AA	AA	AA	AA	AA	AA	AA	AA	AA	AA	AA	AA	AA	AA	AA	AA	AA	AA
AX-111680601	C/G	1a	492601866	+	Genome	Source	NA	NA	Genome68368	NA	CC	CC	CC	CC	CC	CC	CC	CC	CC	CC	CC	CC	CC	CC	CC	CC	CC	CC	CC	CC	CC	CC	CC	CC	CC	CC	CC	CC	CC	CC	CC	CC	CC	CC	CC	CC	CC	CC	CC
AX-108741328	G/C	1a	492797710	+	Genome	Source	NA	NA	Genome68368	NA	GG	GG	GG	GG	GG	GG	GG	GG	GG	GG	GG	GG	GG	GG	GG	GG	GG	GG	GG	GG	GG	GG	GG	GG	GG	GG	GG	GG	GG	GG	GG	GG	GG	GG	GG	GG	GG	GG	GG
AX-109423019	C/T	1a	492799068	+	Genome	Source	NA	NA	Genome68368	NA	CC	CC	CC	CC	CC	CC	CC	CC	CC	CC	CC	CC	CC	CC	CC	CC	CC	CC	CC	CC	CC	CC	CC	CC	CC	CC	CC	CC	CC	CC	CC	CC	CC	CC	CC	CC	CC	CC	CC
AX-110415480	C/T	1a	492799386	+	Genome	Source	NA	NA	Genome68368	NA	CC	CC	CC	CC	CC	CC	CC	CC	CC	CC	CC	CC	CC	CC	CC	CC	CC	CC	CC	CC	CC	CC	CC	CC	CC	CC	CC	CC	CC	CC	CC	CC	CC	CC	CC	CC	CC	CC	CC
AX-111564341	G/T	1a	492799843	+	Genome	Source	NA	NA	Genome68368	NA	GG	GG	GG	GG	GG	GG	GG	GG	GG	GG	GG	GG	GG	GG	GG	GG	GG	GG	GG	GG	GG	GG	GG	GG	GG	GG	GG	GG	GG	GG	GG	GG	GG	GG	GG	GG	GG	GG	GG
AX-111563148	G/T	1a	492799983	+	Genome	Source	NA	NA	Genome68368	NA	GG	GG	GG	GG	GG	GG	GG	GG	GG	GG	GG	GG	GG	GG	GG	GG	GG	GG	GG	GG	GG	GG	GG	GG	GG	GG	GG	GG	GG	GG	GG	GG	GG	GG	GG	GG	GG	GG	GG
AX-111190042	G/T	1a	492805395	+	Genome	Source	NA	NA	Genome68368	NA	GG	GG	GG	GG	GG	GG	GG	GG	GG	GG	GG	GG	GG	GG	GG	GG	GG	GG	GG	GG	GG	GG	GG	GG	GG	GG	GG	GG	GG	GG	GG	GG	GG	GG	GG	GG	GG	GG	GG
AX-111621721	T/C	1a	492812282	+	Genome	Source	NA	NA	Genome68368	NA	TT	TT	TT	TT	TT	TT	TT	TT	TT	TT	TT	TT	TT	TT	TT	TT	TT	TT	TT	TT	TT	TT	TT	TT	TT	TT	TT	TT	TT	TT	TT	TT	TT	TT	TT	TT	TT	TT	TT
AX-111032242	A/G	1a	492812567	+	Genome	Source	NA	NA	Genome68368	NA	AA	AA	AA	AA	AA	AA	AA	AA	AA	AA	AA	AA	AA	AA	AA	AA	AA	AA	AA	AA	AA	AA	AA	AA	AA	AA	AA	AA	AA	AA	AA	AA	AA	AA	AA	AA	AA	AA	AA
AX-111521837	C/A	1a	492813125	+	Genome	Source	NA	NA	Genome68368	NA	CC	CC	CC	CC	CC	CC	CC	CC	CC	CC	CC	CC	CC	CC	CC	CC	CC	CC	CC	CC	CC	CC	CC	CC	CC	CC	CC	CC	CC	CC	CC	CC	CC	CC	CC	CC	CC	CC	CC
AX-108725777	T/C	1a	492814171	+	Genome	Source	NA	NA	Genome68368	NA	TT	TT	TT	TT	TT	TT	TT	TT	TT	TT	TT	TT	TT	TT	TT	TT	TT	TT	TT	TT	TT	TT	TT	TT	TT	TT	TT	TT	TT	TT	TT	TT	TT	TT	TT	TT	TT	TT	TT
AX-111736411	T/C	1a	492814949	+	Genome	Source	NA	NA	Genome68368	NA	TT	TT	TT	TT	TT	TT	TT	TT	TT	TT	TT	TT	TT	TT	TT	TT	TT	TT	TT	TT	TT	TT	TT	TT	TT	TT	TT	TT	TT	TT	TT	TT	TT	TT	TT	TT	TT	TT	TT
AX-110464703	C/T	1a	492864817	+	Genome	Source	NA	NA	Genome68368	NA	CC	CC	CC	CC	CC	CC	CC	CC	CC	CC	CC	CC	CC	CC	CC	CC	CC	CC	CC	CC	CC	CC	CC	CC	CC	CC	CC	CC	CC	CC	CC	CC	CC	CC	CC	CC	CC	CC	CC
AX-110635453	A/G	1a	493108777	+	Genome	Source	NA	NA	Genome68368	NA	AA	AA	AA	AA	AA	AA	AA	AA	AA	AA	AA	AA	AA	AA	AA	AA	AA	AA	AA	AA	AA	AA	AA	AA	AA	AA	AA	AA	AA	AA	AA	AA	AA	AA	AA	AA	AA	AA	AA
AX-110134130	T/C	1a	493173890	+	Genome	Source	NA	NA	Genome68368	NA	TT	TT	TT	TT	TT	TT	TT	TT	TT	TT	TT	TT	TT	TT	TT	TT	TT	TT	TT	TT	TT	TT	TT	TT	TT	TT	TT	TT	TT	TT	TT	TT	TT	TT	TT	TT	TT	TT	TT
AX-108789421	G/A	1a	493176184	+	Genome	Source	NA	NA	Genome68368	NA	GG	GG	GG	GG	GG	GG	GG	GG	GG	GG	GG	GG	GG	GG	GG	GG	GG	GG	GG	GG	GG	GG	GG	GG	GG	GG	GG	GG	GG	GG	GG	GG	GG	GG	GG	GG	GG	GG	GG
AX-110409474	T/C	1a	493176347	+	Genome	Source	NA	NA	Genome68368	NA	TT	TT	TT	TT	TT	TT	TT	TT	TT	TT	TT	TT	TT	TT	TT	TT	TT	TT	TT	TT	TT	TT	TT	TT	TT	TT	TT	TT	TT	TT	TT	TT	TT	TT	TT	TT	TT	TT	TT
[truncated: 65,403 more rows]
[truncated: 153 more columns]
